# Supplementary material for: Predictors of response in PROMIS-global in a chronic low back pain specialty clinic: STarTBack and chronic overlapping pain conditions
Source: J Back Musculoskelet Rehabil. 2024 Jul 2;37(4):909–20. doi: 10.3233/BMR-230067 (PMC11307069; doi:10.3233/BMR-230067)
Supplement: Supplementary table [file bmr-37-bmr230067-s001.xlsx]

## Sheet: Medications
thera_class	pharm_class1	pharm_class2	pharm_subclass	GENERIC_NAME	NAME	medication_id	num_pat	num_orders
ANALGESICS	OPIOID	ANALGESIC, OPIOID-DIETARY SUPPLEMENT COMBINATIONS	Analgesic Opioid Hydrocodone Combinations - Dietary Supplement Comb.	hydrocodone-acetaminophen-diet. supp #11 10 mg-325 mg oral combo pack	HYDROCODONE-ACETAMINOPHEN-DIET. SUPP #11 10 MG-325 MG ORAL COMBO PACK	78237	22	24
ANALGESICS	OPIOID	ANALGESIC, OPIOID-DIETARY SUPPLEMENT COMBINATIONS	Analgesic Opioid Hydrocodone Combinations - Dietary Supplement Comb.	hydrocodone-acetaminophen-diet. supp #11 5 mg-500 mg oral combo pack	HYDROCODONE-ACETAMINOPHEN-DIET. SUPP #11 5 MG-500 MG ORAL COMBO PACK	78236	15	15
ANALGESICS	OPIOID	ANALGESIC, OPIOID-DIETARY SUPPLEMENT COMBINATIONS	Analgesic Opioid Hydrocodone Combinations - Dietary Supplement Comb.	hydrocodone-acetaminophen-diet. supp #11 oral	HYDROCODONE-ACETAMINOPH-SUPP11 ORAL	146749	13	13
ANALGESICS	OPIOID	ANALGESIC, OPIOID-DIETARY SUPPLEMENT COMBINATIONS	Analgesic Opioid Tramadol - Dietary Supplement Combinations	tramadol-glucosamine oral	TRAMADOL-GLUCOSAMINE ORAL	142105	2	2
ANALGESICS	Analgesic/Anty-inflammatory	ANALGESIC/ANTIPYRETICS,NON-SALICYLATE	NULL	NULL	ACETAMINOPHEN 10 MG/ML IV (ADULT)	40801824	7354	11448
ANALGESICS	Analgesic/Anty-inflammatory	ANALGESIC/ANTIPYRETICS,NON-SALICYLATE	NULL	NULL	ACETAMINOPHEN 10 MG/ML IV (PEDI)	40801304	13835	45202
ANALGESICS	Analgesic/Anty-inflammatory	ANALGESIC/ANTIPYRETICS,NON-SALICYLATE	NULL	NULL	ACETAMINOPHEN 100MG ORAL SYR	183355	7	7
ANALGESICS	Analgesic/Anty-inflammatory	ANALGESIC/ANTIPYRETICS,NON-SALICYLATE	NULL	NULL	ACETAMINOPHEN 100MG ORAL SYRINGE	40800602	1	1
ANALGESICS	Analgesic/Anty-inflammatory	ANALGESIC/ANTIPYRETICS,NON-SALICYLATE	NULL	NULL	ACETAMINOPHEN 120MG ORAL SYRINGE	183357	1	1
ANALGESICS	Analgesic/Anty-inflammatory	ANALGESIC/ANTIPYRETICS,NON-SALICYLATE	NULL	NULL	ACETAMINOPHEN 160MG ORAL SYR	192740	6	6
ANALGESICS	Analgesic/Anty-inflammatory	ANALGESIC/ANTIPYRETICS,NON-SALICYLATE	NULL	NULL	ACETAMINOPHEN 160MG ORAL SYRINGE	40800603	2	2
ANALGESICS	Analgesic/Anty-inflammatory	ANALGESIC/ANTIPYRETICS,NON-SALICYLATE	NULL	NULL	ACETAMINOPHEN 240MG ORAL SYR	192741	1	1
ANALGESICS	Analgesic/Anty-inflammatory	ANALGESIC/ANTIPYRETICS,NON-SALICYLATE	NULL	NULL	ACETAMINOPHEN 40MG ORAL SYR	183351	2	2
ANALGESICS	Analgesic/Anty-inflammatory	ANALGESIC/ANTIPYRETICS,NON-SALICYLATE	NULL	acetaminophen 160 mg/5 mL oral elixir	CHILDREN'S PAIN AND FEVER RELIEF 160 MG/5 ML ORAL ELIXIR	145817	21	26
ANALGESICS	Analgesic/Anty-inflammatory	ANALGESIC/ANTIPYRETICS,NON-SALICYLATE	NULL	acetaminophen 32 mg/mL oral syringe (FOR ORAL USE ONLY)	ACETAMINOPHEN 80 MG/2.5 ML ORAL SYRINGE (FOR ORAL USE ONLY)	213784	1	1
ANALGESICS	Analgesic/Anty-inflammatory	ANALGESIC/ANTIPYRETICS,NON-SALICYLATE	NULL	acetaminophen oral	APAP ORAL	122629	68	68
ANALGESICS	Analgesic/Anty-inflammatory	ANALGESIC/ANTIPYRETICS,NON-SALICYLATE	Analgesic or Antipyretic Non-Opioid	NULL	ACETAMINOPHEN 120 MG/3.75 ML ORAL CUP	40802105	3	3
ANALGESICS	Analgesic/Anty-inflammatory	ANALGESIC/ANTIPYRETICS,NON-SALICYLATE	Analgesic or Antipyretic Non-Opioid	NULL	ACETAMINOPHEN 240 MG/7.5 ML ORAL CUP	40800604	2	2
ANALGESICS	Analgesic/Anty-inflammatory	ANALGESIC/ANTIPYRETICS,NON-SALICYLATE	Analgesic or Antipyretic Non-Opioid	NULL	ACETAMINOPHEN 40 MG RECTAL SUPP	40800915	369	616
ANALGESICS	Analgesic/Anty-inflammatory	ANALGESIC/ANTIPYRETICS,NON-SALICYLATE	Analgesic or Antipyretic Non-Opioid	NULL	ACETAMINOPHEN 400 MG/12.5 ML ORAL CUP	40802106	5	5
ANALGESICS	Analgesic/Anty-inflammatory	ANALGESIC/ANTIPYRETICS,NON-SALICYLATE	Analgesic or Antipyretic Non-Opioid	NULL	ACETAMINOPHEN 500 MG GELCAP	40803355	36176	64469
ANALGESICS	Analgesic/Anty-inflammatory	ANALGESIC/ANTIPYRETICS,NON-SALICYLATE	Analgesic or Antipyretic Non-Opioid	NULL	ACETAMINOPHEN 500 MG/15.6 ML ORAL CUP	40802107	16	16
ANALGESICS	Analgesic/Anty-inflammatory	ANALGESIC/ANTIPYRETICS,NON-SALICYLATE	Analgesic or Antipyretic Non-Opioid	NULL	INV ACETAMINOPHEN 650 MG EXTENDED RELEASE TABLET CRC 8265	40804988	10	61
ANALGESICS	Analgesic/Anty-inflammatory	ANALGESIC/ANTIPYRETICS,NON-SALICYLATE	Analgesic or Antipyretic Non-Opioid	acetaminophen 1,000 mg oral powder packet	ACETAMINOPHEN 1,000 MG ORAL POWDER PACKET	13588	8	8
ANALGESICS	Analgesic/Anty-inflammatory	ANALGESIC/ANTIPYRETICS,NON-SALICYLATE	Analgesic or Antipyretic Non-Opioid	acetaminophen 1,000 mg/100 mL (10 mg/mL) intravenous solution	ACETAMINOPHEN 1,000 MG/100 ML (10 MG/ML) INTRAVENOUS SOLUTION	185782	87866	158815
ANALGESICS	Analgesic/Anty-inflammatory	ANALGESIC/ANTIPYRETICS,NON-SALICYLATE	Analgesic or Antipyretic Non-Opioid	acetaminophen 1,000 mg/100 mL (10 mg/mL) intravenous solution	OFIRMEV 1,000 MG/100 ML (10 MG/ML) INTRAVENOUS SOLUTION	185812	1	1
ANALGESICS	Analgesic/Anty-inflammatory	ANALGESIC/ANTIPYRETICS,NON-SALICYLATE	Analgesic or Antipyretic Non-Opioid	acetaminophen 100 mg/mL oral drops	ACETAMINOPHEN 100 MG/ML ORAL DROPS	8944	1098	1384
ANALGESICS	Analgesic/Anty-inflammatory	ANALGESIC/ANTIPYRETICS,NON-SALICYLATE	Analgesic or Antipyretic Non-Opioid	acetaminophen 100 mg/mL oral drops,suspension	ACETAMINOPHEN 100 MG/ML ORAL DROPS,SUSPENSION	13334	25	25
ANALGESICS	Analgesic/Anty-inflammatory	ANALGESIC/ANTIPYRETICS,NON-SALICYLATE	Analgesic or Antipyretic Non-Opioid	acetaminophen 120 mg rectal suppository	ACEPHEN 120 MG RECTAL SUPPOSITORY	94	9	11
ANALGESICS	Analgesic/Anty-inflammatory	ANALGESIC/ANTIPYRETICS,NON-SALICYLATE	Analgesic or Antipyretic Non-Opioid	acetaminophen 120 mg rectal suppository	ACETAMINOPHEN 120 MG RECTAL SUPPOSITORY	103	3007	4854
ANALGESICS	Analgesic/Anty-inflammatory	ANALGESIC/ANTIPYRETICS,NON-SALICYLATE	Analgesic or Antipyretic Non-Opioid	acetaminophen 120 mg rectal suppository	CHILDREN'S FEVER REDUCING 120 MG RECTAL SUPPOSITORY	144965	2	3
ANALGESICS	Analgesic/Anty-inflammatory	ANALGESIC/ANTIPYRETICS,NON-SALICYLATE	Analgesic or Antipyretic Non-Opioid	acetaminophen 120 mg rectal suppository	FEVERALL 120 MG RECTAL SUPPOSITORY	3082	1	1
ANALGESICS	Analgesic/Anty-inflammatory	ANALGESIC/ANTIPYRETICS,NON-SALICYLATE	Analgesic or Antipyretic Non-Opioid	acetaminophen 120 mg/2.5 mL oral drops	ACETAMINOPHEN 120 MG/2.5 ML ORAL DROPS	8942	2	2
ANALGESICS	Analgesic/Anty-inflammatory	ANALGESIC/ANTIPYRETICS,NON-SALICYLATE	Analgesic or Antipyretic Non-Opioid	acetaminophen 120 mg/5 mL oral elixir	ACETAMINOPHEN 120 MG/5 ML ORAL ELIXIR	103061	2	2
ANALGESICS	Analgesic/Anty-inflammatory	ANALGESIC/ANTIPYRETICS,NON-SALICYLATE	Analgesic or Antipyretic Non-Opioid	acetaminophen 160 mg chewable tablet	ACETAMINOPHEN 160 MG CHEWABLE TABLET	8941	728	814
ANALGESICS	Analgesic/Anty-inflammatory	ANALGESIC/ANTIPYRETICS,NON-SALICYLATE	Analgesic or Antipyretic Non-Opioid	acetaminophen 160 mg disintegrating tablet	ACETAMINOPHEN 160 MG DISINTEGRATING TABLET	39713	15	16
ANALGESICS	Analgesic/Anty-inflammatory	ANALGESIC/ANTIPYRETICS,NON-SALICYLATE	Analgesic or Antipyretic Non-Opioid	acetaminophen 160 mg disintegrating tablet	JR. ACETAMINOPHEN 160 MG DISINTEGRATING TABLET	213219	1	1
ANALGESICS	Analgesic/Anty-inflammatory	ANALGESIC/ANTIPYRETICS,NON-SALICYLATE	Analgesic or Antipyretic Non-Opioid	acetaminophen 160 mg tablet	ACETAMINOPHEN 160 MG TABLET	102116	6	6
ANALGESICS	Analgesic/Anty-inflammatory	ANALGESIC/ANTIPYRETICS,NON-SALICYLATE	Analgesic or Antipyretic Non-Opioid	acetaminophen 160 mg/5 mL (5 mL) oral solution	ACETAMINOPHEN 160 MG/5 ML (5 ML) ORAL SOLUTION	113785	455	535
ANALGESICS	Analgesic/Anty-inflammatory	ANALGESIC/ANTIPYRETICS,NON-SALICYLATE	Analgesic or Antipyretic Non-Opioid	acetaminophen 160 mg/5 mL (5 mL) oral suspension	ACETAMINOPHEN 160 MG/5 ML (5 ML) ORAL SUSPENSION	8943	11655	32999
ANALGESICS	Analgesic/Anty-inflammatory	ANALGESIC/ANTIPYRETICS,NON-SALICYLATE	Analgesic or Antipyretic Non-Opioid	acetaminophen 160 mg/5 mL oral elixir	ACETAMINOPHEN 160 MG/5 ML ORAL ELIXIR	16962	11788	16478
ANALGESICS	Analgesic/Anty-inflammatory	ANALGESIC/ANTIPYRETICS,NON-SALICYLATE	Analgesic or Antipyretic Non-Opioid	acetaminophen 160 mg/5 mL oral elixir	MAPAP (ACETAMINOPHEN) 160 MG/5 ML ORAL ELIXIR	13985	8	9
ANALGESICS	Analgesic/Anty-inflammatory	ANALGESIC/ANTIPYRETICS,NON-SALICYLATE	Analgesic or Antipyretic Non-Opioid	acetaminophen 160 mg/5 mL oral liquid	ACETAMINOPHEN 160 MG/5 ML ORAL LIQUID	26969	2233	2695
ANALGESICS	Analgesic/Anty-inflammatory	ANALGESIC/ANTIPYRETICS,NON-SALICYLATE	Analgesic or Antipyretic Non-Opioid	acetaminophen 160 mg/5 mL oral liquid	CHILDREN'S PAIN AND FEVER RELIEF 160 MG/5 ML ORAL LIQUID	262858	64	72
ANALGESICS	Analgesic/Anty-inflammatory	ANALGESIC/ANTIPYRETICS,NON-SALICYLATE	Analgesic or Antipyretic Non-Opioid	acetaminophen 160 mg/5 mL oral liquid	CHILDREN'S SILAPAP 160 MG/5 ML ORAL LIQUID	1603	136	172
ANALGESICS	Analgesic/Anty-inflammatory	ANALGESIC/ANTIPYRETICS,NON-SALICYLATE	Analgesic or Antipyretic Non-Opioid	acetaminophen 160 mg/5 mL oral liquid	M-PAP 160 MG/5 ML ORAL LIQUID	275299	15	17
ANALGESICS	Analgesic/Anty-inflammatory	ANALGESIC/ANTIPYRETICS,NON-SALICYLATE	Analgesic or Antipyretic Non-Opioid	acetaminophen 160 mg/5 mL oral liquid	MAPAP (ACETAMINOPHEN) 160 MG/5 ML ORAL LIQUID	113030	48	56
ANALGESICS	Analgesic/Anty-inflammatory	ANALGESIC/ANTIPYRETICS,NON-SALICYLATE	Analgesic or Antipyretic Non-Opioid	acetaminophen 160 mg/5 mL oral liquid	PAIN RELIEF 160 MG/5 ML ORAL LIQUID	109956	6	6
ANALGESICS	Analgesic/Anty-inflammatory	ANALGESIC/ANTIPYRETICS,NON-SALICYLATE	Analgesic or Antipyretic Non-Opioid	acetaminophen 160 mg/5 mL oral liquid	Q-PAP 160 MG/5 ML ORAL LIQUID	78390	153	218
ANALGESICS	Analgesic/Anty-inflammatory	ANALGESIC/ANTIPYRETICS,NON-SALICYLATE	Analgesic or Antipyretic Non-Opioid	acetaminophen 160 mg/5 mL oral solution	ACETAMINOPHEN 160 MG/5 ML ORAL SOLUTION	100	396	440
ANALGESICS	Analgesic/Anty-inflammatory	ANALGESIC/ANTIPYRETICS,NON-SALICYLATE	Analgesic or Antipyretic Non-Opioid	acetaminophen 160 mg/5 mL oral suspension	ACETAMINOPHEN 160 MG/5 ML ORAL SUSPENSION	93073	7197	15101
ANALGESICS	Analgesic/Anty-inflammatory	ANALGESIC/ANTIPYRETICS,NON-SALICYLATE	Analgesic or Antipyretic Non-Opioid	acetaminophen 160 mg/5 mL oral suspension	CHILDREN'S ACETAMINOPHEN 160 MG/5 ML ORAL SUSPENSION	112189	47	48
ANALGESICS	Analgesic/Anty-inflammatory	ANALGESIC/ANTIPYRETICS,NON-SALICYLATE	Analgesic or Antipyretic Non-Opioid	acetaminophen 160 mg/5 mL oral suspension	CHILDREN'S AUROPHEN PAIN-FEVER 160 MG/5 ML ORAL SUSPENSION	276446	3	3
ANALGESICS	Analgesic/Anty-inflammatory	ANALGESIC/ANTIPYRETICS,NON-SALICYLATE	Analgesic or Antipyretic Non-Opioid	acetaminophen 160 mg/5 mL oral suspension	CHILDREN'S NON-ACETYLSALICYLIC ACID 160 MG/5 ML ORAL SUSPENSION	19437	2	2
ANALGESICS	Analgesic/Anty-inflammatory	ANALGESIC/ANTIPYRETICS,NON-SALICYLATE	Analgesic or Antipyretic Non-Opioid	acetaminophen 160 mg/5 mL oral suspension	CHILDREN'S PAIN AND FEVER RELIEF 160 MG/5 ML ORAL SUSPENSION	203191	41	43
ANALGESICS	Analgesic/Anty-inflammatory	ANALGESIC/ANTIPYRETICS,NON-SALICYLATE	Analgesic or Antipyretic Non-Opioid	acetaminophen 160 mg/5 mL oral suspension	CHILDREN'S PAIN RELIEF 160 MG/5 ML ORAL SUSPENSION	88389	23	28
ANALGESICS	Analgesic/Anty-inflammatory	ANALGESIC/ANTIPYRETICS,NON-SALICYLATE	Analgesic or Antipyretic Non-Opioid	acetaminophen 160 mg/5 mL oral suspension	CHILDREN'S PAIN RELIEVER 160 MG/5 ML ORAL SUSPENSION	1601	2	2
ANALGESICS	Analgesic/Anty-inflammatory	ANALGESIC/ANTIPYRETICS,NON-SALICYLATE	Analgesic or Antipyretic Non-Opioid	acetaminophen 160 mg/5 mL oral suspension	CHILDREN'S Q-PAP 160 MG/5 ML ORAL SUSPENSION	24870	3	5
ANALGESICS	Analgesic/Anty-inflammatory	ANALGESIC/ANTIPYRETICS,NON-SALICYLATE	Analgesic or Antipyretic Non-Opioid	acetaminophen 160 mg/5 mL oral suspension	CHILDREN'S TYLENOL 160 MG/5 ML ORAL SUSPENSION	8300	4	4
ANALGESICS	Analgesic/Anty-inflammatory	ANALGESIC/ANTIPYRETICS,NON-SALICYLATE	Analgesic or Antipyretic Non-Opioid	acetaminophen 160 mg/5 mL oral suspension	INFANT FEVER REDUCER-PAIN RELIEF 160 MG/5 ML ORAL SUSPENSION	202442	2	2
ANALGESICS	Analgesic/Anty-inflammatory	ANALGESIC/ANTIPYRETICS,NON-SALICYLATE	Analgesic or Antipyretic Non-Opioid	acetaminophen 160 mg/5 mL oral suspension	MAPAP (ACETAMINOPHEN) 160 MG/5 ML ORAL SUSPENSION	26443	8	14
ANALGESICS	Analgesic/Anty-inflammatory	ANALGESIC/ANTIPYRETICS,NON-SALICYLATE	Analgesic or Antipyretic Non-Opioid	acetaminophen 160 mg/5 mL oral suspension	NON-ACETYLSALICYLIC ACID 160 MG/5 ML ORAL SUSPENSION	30400	1	1
ANALGESICS	Analgesic/Anty-inflammatory	ANALGESIC/ANTIPYRETICS,NON-SALICYLATE	Analgesic or Antipyretic Non-Opioid	acetaminophen 300 mg/5 mL oral liquid	ACETAMINOPHEN 300 MG/5 ML ORAL LIQUID	103531	1	1
ANALGESICS	Analgesic/Anty-inflammatory	ANALGESIC/ANTIPYRETICS,NON-SALICYLATE	Analgesic or Antipyretic Non-Opioid	acetaminophen 32 mg/mL oral syringe (FOR ORAL USE ONLY)	ACETAMINOPHEN 32 MG/ML ORAL SYRINGE (FOR ORAL USE ONLY)	210154	7	7
ANALGESICS	Analgesic/Anty-inflammatory	ANALGESIC/ANTIPYRETICS,NON-SALICYLATE	Analgesic or Antipyretic Non-Opioid	acetaminophen 320 mg/10 mL oral suspension	ACETAMINOPHEN 320 MG/10 ML ORAL SUSPENSION	89794	2	8
ANALGESICS	Analgesic/Anty-inflammatory	ANALGESIC/ANTIPYRETICS,NON-SALICYLATE	Analgesic or Antipyretic Non-Opioid	acetaminophen 325 mg capsule	ACETAMINOPHEN 325 MG CAPSULE	260451	503	517
ANALGESICS	Analgesic/Anty-inflammatory	ANALGESIC/ANTIPYRETICS,NON-SALICYLATE	Analgesic or Antipyretic Non-Opioid	acetaminophen 325 mg capsule	PAIN RELIEF 325 MG CAPSULE	265368	2	3
ANALGESICS	Analgesic/Anty-inflammatory	ANALGESIC/ANTIPYRETICS,NON-SALICYLATE	Analgesic or Antipyretic Non-Opioid	acetaminophen 325 mg capsule	TYLENOL 325 MG CAPSULE	268048	4	4
ANALGESICS	Analgesic/Anty-inflammatory	ANALGESIC/ANTIPYRETICS,NON-SALICYLATE	Analgesic or Antipyretic Non-Opioid	acetaminophen 325 mg rectal suppository	ACEPHEN 325 MG RECTAL SUPPOSITORY	95	3	3
ANALGESICS	Analgesic/Anty-inflammatory	ANALGESIC/ANTIPYRETICS,NON-SALICYLATE	Analgesic or Antipyretic Non-Opioid	acetaminophen 325 mg rectal suppository	ACETAMINOPHEN 325 MG RECTAL SUPPOSITORY	104	1301	1661
ANALGESICS	Analgesic/Anty-inflammatory	ANALGESIC/ANTIPYRETICS,NON-SALICYLATE	Analgesic or Antipyretic Non-Opioid	acetaminophen 325 mg tablet	ACETAMINOPHEN 325 MG TABLET	101	103004	334831
ANALGESICS	Analgesic/Anty-inflammatory	ANALGESIC/ANTIPYRETICS,NON-SALICYLATE	Analgesic or Antipyretic Non-Opioid	acetaminophen 325 mg tablet	ATHENOL 325 MG TABLET	104508	11	12
ANALGESICS	Analgesic/Anty-inflammatory	ANALGESIC/ANTIPYRETICS,NON-SALICYLATE	Analgesic or Antipyretic Non-Opioid	acetaminophen 325 mg tablet	MAPAP (ACETAMINOPHEN) 325 MG TABLET	4755	188	292
ANALGESICS	Analgesic/Anty-inflammatory	ANALGESIC/ANTIPYRETICS,NON-SALICYLATE	Analgesic or Antipyretic Non-Opioid	acetaminophen 325 mg tablet	PAIN AND FEVER 325 MG TABLET	145570	8	13
ANALGESICS	Analgesic/Anty-inflammatory	ANALGESIC/ANTIPYRETICS,NON-SALICYLATE	Analgesic or Antipyretic Non-Opioid	acetaminophen 325 mg tablet	PAIN RELIEF REGULAR STRENGTH 325 MG TABLET	5989	6	6
ANALGESICS	Analgesic/Anty-inflammatory	ANALGESIC/ANTIPYRETICS,NON-SALICYLATE	Analgesic or Antipyretic Non-Opioid	acetaminophen 325 mg tablet	PAIN RELIEVER 325 MG TABLET	5993	23	31
ANALGESICS	Analgesic/Anty-inflammatory	ANALGESIC/ANTIPYRETICS,NON-SALICYLATE	Analgesic or Antipyretic Non-Opioid	acetaminophen 325 mg tablet	Q-PAP 325 MG TABLET	11798	137	222
ANALGESICS	Analgesic/Anty-inflammatory	ANALGESIC/ANTIPYRETICS,NON-SALICYLATE	Analgesic or Antipyretic Non-Opioid	acetaminophen 325 mg tablet	TYLENOL 325 MG TABLET	8296	16	18
ANALGESICS	Analgesic/Anty-inflammatory	ANALGESIC/ANTIPYRETICS,NON-SALICYLATE	Analgesic or Antipyretic Non-Opioid	acetaminophen 325 mg/10.15 mL oral solution	ACETAMINOPHEN 325 MG/10.15 ML ORAL SOLUTION	113786	10207	27352
ANALGESICS	Analgesic/Anty-inflammatory	ANALGESIC/ANTIPYRETICS,NON-SALICYLATE	Analgesic or Antipyretic Non-Opioid	acetaminophen 325 mg/10.15 mL oral suspension	ACETAMINOPHEN 325 MG/10.15 ML ORAL SUSPENSION	88504	1684	3069
ANALGESICS	Analgesic/Anty-inflammatory	ANALGESIC/ANTIPYRETICS,NON-SALICYLATE	Analgesic or Antipyretic Non-Opioid	acetaminophen 500 mg capsule	ACETAMINOPHEN 500 MG CAPSULE	98	655	716
ANALGESICS	Analgesic/Anty-inflammatory	ANALGESIC/ANTIPYRETICS,NON-SALICYLATE	Analgesic or Antipyretic Non-Opioid	acetaminophen 500 mg capsule	MAPAP (ACETAMINOPHEN) 500 MG CAPSULE	4753	18	18
ANALGESICS	Analgesic/Anty-inflammatory	ANALGESIC/ANTIPYRETICS,NON-SALICYLATE	Analgesic or Antipyretic Non-Opioid	acetaminophen 500 mg chewable tablet	ACETAMINOPHEN 500 MG CHEWABLE TABLET	278364	5	5
ANALGESICS	Analgesic/Anty-inflammatory	ANALGESIC/ANTIPYRETICS,NON-SALICYLATE	Analgesic or Antipyretic Non-Opioid	acetaminophen 500 mg effervescent tablet	ACETAMINOPHEN 500 MG EFFERVESCENT TABLET	112955	10	12
ANALGESICS	Analgesic/Anty-inflammatory	ANALGESIC/ANTIPYRETICS,NON-SALICYLATE	Analgesic or Antipyretic Non-Opioid	acetaminophen 500 mg tablet	ACETAMINOPHEN 500 MG TABLET	102	176758	516532
ANALGESICS	Analgesic/Anty-inflammatory	ANALGESIC/ANTIPYRETICS,NON-SALICYLATE	Analgesic or Antipyretic Non-Opioid	acetaminophen 500 mg tablet	ACETAMINOPHEN EXTRA STRENGTH 500 MG TABLET	102180	6	6
ANALGESICS	Analgesic/Anty-inflammatory	ANALGESIC/ANTIPYRETICS,NON-SALICYLATE	Analgesic or Antipyretic Non-Opioid	acetaminophen 500 mg tablet	GENEBS 500 MG TABLET	3410	1	1
ANALGESICS	Analgesic/Anty-inflammatory	ANALGESIC/ANTIPYRETICS,NON-SALICYLATE	Analgesic or Antipyretic Non-Opioid	acetaminophen 500 mg tablet	MAPAP EXTRA STRENGTH 500 MG TABLET	4756	355	525
ANALGESICS	Analgesic/Anty-inflammatory	ANALGESIC/ANTIPYRETICS,NON-SALICYLATE	Analgesic or Antipyretic Non-Opioid	acetaminophen 500 mg tablet	NON-ACETYLSALICYLIC ACID EXTRA STRENGTH 500 MG TABLET	5638	29	36
ANALGESICS	Analgesic/Anty-inflammatory	ANALGESIC/ANTIPYRETICS,NON-SALICYLATE	Analgesic or Antipyretic Non-Opioid	acetaminophen 500 mg tablet	PAIN AND FEVER 500 MG TABLET	145871	21	28
ANALGESICS	Analgesic/Anty-inflammatory	ANALGESIC/ANTIPYRETICS,NON-SALICYLATE	Analgesic or Antipyretic Non-Opioid	acetaminophen 500 mg tablet	PAIN RELIEF 500 MG TABLET	26092	2	2
ANALGESICS	Analgesic/Anty-inflammatory	ANALGESIC/ANTIPYRETICS,NON-SALICYLATE	Analgesic or Antipyretic Non-Opioid	acetaminophen 500 mg tablet	PAIN RELIEF EXTRA STRENGTH 500 MG TABLET	82187	41	51
ANALGESICS	Analgesic/Anty-inflammatory	ANALGESIC/ANTIPYRETICS,NON-SALICYLATE	Analgesic or Antipyretic Non-Opioid	acetaminophen 500 mg tablet	PAIN RELIEVER 500 MG TABLET	41730	4	4
ANALGESICS	Analgesic/Anty-inflammatory	ANALGESIC/ANTIPYRETICS,NON-SALICYLATE	Analgesic or Antipyretic Non-Opioid	acetaminophen 500 mg tablet	PAIN RELIEVER EXTRA STRENGTH 500 MG TABLET	5992	110	149
ANALGESICS	Analgesic/Anty-inflammatory	ANALGESIC/ANTIPYRETICS,NON-SALICYLATE	Analgesic or Antipyretic Non-Opioid	acetaminophen 500 mg tablet	Q-PAP 500 MG TABLET	102539	25	27
ANALGESICS	Analgesic/Anty-inflammatory	ANALGESIC/ANTIPYRETICS,NON-SALICYLATE	Analgesic or Antipyretic Non-Opioid	acetaminophen 500 mg tablet	Q-PAP EXTRA STRENGTH 500 MG TABLET	11800	258	474
ANALGESICS	Analgesic/Anty-inflammatory	ANALGESIC/ANTIPYRETICS,NON-SALICYLATE	Analgesic or Antipyretic Non-Opioid	acetaminophen 500 mg tablet	TACTINAL EXTRA STRENGTH 500 MG TABLET	21342	3	4
ANALGESICS	Analgesic/Anty-inflammatory	ANALGESIC/ANTIPYRETICS,NON-SALICYLATE	Analgesic or Antipyretic Non-Opioid	acetaminophen 500 mg tablet	TYLENOL EXTRA STRENGTH 500 MG TABLET	8297	18	21
ANALGESICS	Analgesic/Anty-inflammatory	ANALGESIC/ANTIPYRETICS,NON-SALICYLATE	Analgesic or Antipyretic Non-Opioid	acetaminophen 500 mg tablet	TYLENOL EXTRA STRENGTH RAPID RELEASE 500 MG TABLET	205518	1	1
ANALGESICS	Analgesic/Anty-inflammatory	ANALGESIC/ANTIPYRETICS,NON-SALICYLATE	Analgesic or Antipyretic Non-Opioid	acetaminophen 500 mg/15 mL oral liquid	ACETAMINOPHEN 500 MG/15 ML ORAL LIQUID	24421	120	145
ANALGESICS	Analgesic/Anty-inflammatory	ANALGESIC/ANTIPYRETICS,NON-SALICYLATE	Analgesic or Antipyretic Non-Opioid	acetaminophen 500 mg/15 mL oral liquid	PAIN RELIEF ADULT 500 MG/15 ML ORAL LIQUID	114123	2	2
ANALGESICS	Analgesic/Anty-inflammatory	ANALGESIC/ANTIPYRETICS,NON-SALICYLATE	Analgesic or Antipyretic Non-Opioid	acetaminophen 500 mg/5 mL oral liquid	ACETAMINOPHEN 500 MG/5 ML ORAL LIQUID	14192	10	13
ANALGESICS	Analgesic/Anty-inflammatory	ANALGESIC/ANTIPYRETICS,NON-SALICYLATE	Analgesic or Antipyretic Non-Opioid	acetaminophen 650 mg rectal suppository	ACETAMINOPHEN 650 MG RECTAL SUPPOSITORY	105	6504	8529
ANALGESICS	Analgesic/Anty-inflammatory	ANALGESIC/ANTIPYRETICS,NON-SALICYLATE	Analgesic or Antipyretic Non-Opioid	acetaminophen 650 mg tablet	ACETAMINOPHEN 650 MG TABLET	93522	81	91
ANALGESICS	Analgesic/Anty-inflammatory	ANALGESIC/ANTIPYRETICS,NON-SALICYLATE	Analgesic or Antipyretic Non-Opioid	acetaminophen 650 mg/20.3 mL oral solution	ACETAMINOPHEN 650 MG/20.3 ML ORAL SOLUTION	113787	15990	35701
ANALGESICS	Analgesic/Anty-inflammatory	ANALGESIC/ANTIPYRETICS,NON-SALICYLATE	Analgesic or Antipyretic Non-Opioid	acetaminophen 650 mg/20.3 mL oral solution	MAPAP (ACETAMINOPHEN) 650 MG/20.3 ML ORAL SOLUTION	209780	1	1
ANALGESICS	Analgesic/Anty-inflammatory	ANALGESIC/ANTIPYRETICS,NON-SALICYLATE	Analgesic or Antipyretic Non-Opioid	acetaminophen 650 mg/20.3 mL oral suspension	ACETAMINOPHEN 650 MG/20.3 ML ORAL SUSPENSION	88505	56	70
ANALGESICS	Analgesic/Anty-inflammatory	ANALGESIC/ANTIPYRETICS,NON-SALICYLATE	Analgesic or Antipyretic Non-Opioid	acetaminophen 80 mg chewable tablet	ACETAMINOPHEN 80 MG CHEWABLE TABLET	99	1500	2169
ANALGESICS	Analgesic/Anty-inflammatory	ANALGESIC/ANTIPYRETICS,NON-SALICYLATE	Analgesic or Antipyretic Non-Opioid	acetaminophen 80 mg disintegrating tablet	ACETAMINOPHEN 80 MG DISINTEGRATING TABLET	27883	208	266
ANALGESICS	Analgesic/Anty-inflammatory	ANALGESIC/ANTIPYRETICS,NON-SALICYLATE	Analgesic or Antipyretic Non-Opioid	acetaminophen 80 mg rectal suppository	ACETAMINOPHEN 80 MG RECTAL SUPPOSITORY	8946	1370	2046
ANALGESICS	Analgesic/Anty-inflammatory	ANALGESIC/ANTIPYRETICS,NON-SALICYLATE	Analgesic or Antipyretic Non-Opioid	acetaminophen 80 mg/0.8 mL oral drops	ACETAMINOPHEN 80 MG/0.8 ML ORAL DROPS	208636	14	16
ANALGESICS	Analgesic/Anty-inflammatory	ANALGESIC/ANTIPYRETICS,NON-SALICYLATE	Analgesic or Antipyretic Non-Opioid	acetaminophen 80 mg/0.8 mL oral drops	Q-PAP 80 MG/0.8 ML ORAL DROPS	21514	5	7
ANALGESICS	Analgesic/Anty-inflammatory	ANALGESIC/ANTIPYRETICS,NON-SALICYLATE	Analgesic or Antipyretic Non-Opioid	acetaminophen 80 mg/0.8 mL oral drops,suspension	ACETAMINOPHEN 80 MG/0.8 ML ORAL DROPS,SUSPENSION	91166	442	597
ANALGESICS	Analgesic/Anty-inflammatory	ANALGESIC/ANTIPYRETICS,NON-SALICYLATE	Analgesic or Antipyretic Non-Opioid	acetaminophen 80 mg/0.8 mL oral drops,suspension	INFANT'S TYLENOL 80 MG/0.8 ML ORAL DROPS,SUSPENSION	18404	1	1
ANALGESICS	Analgesic/Anty-inflammatory	ANALGESIC/ANTIPYRETICS,NON-SALICYLATE	Analgesic or Antipyretic Non-Opioid	acetaminophen 80 mg/0.8 mL oral syringe (FOR ORAL USE ONLY)	ACETAMINOPHEN 80 MG/0.8 ML ORAL SYRINGE (FOR ORAL USE ONLY)	113043	2	2
ANALGESICS	Analgesic/Anty-inflammatory	ANALGESIC/ANTIPYRETICS,NON-SALICYLATE	Analgesic or Antipyretic Non-Opioid	acetaminophen 80 mg/mL oral drops,suspension	ACETAMINOPHEN 80 MG/ML ORAL DROPS,SUSPENSION	145540	3	3
ANALGESICS	Analgesic/Anty-inflammatory	ANALGESIC/ANTIPYRETICS,NON-SALICYLATE	Analgesic or Antipyretic Non-Opioid	acetaminophen ER 650 mg tablet,extended release	8 HOUR PAIN RELIEVER 650 MG TABLET,EXTENDED RELEASE	41729	4	5
ANALGESICS	Analgesic/Anty-inflammatory	ANALGESIC/ANTIPYRETICS,NON-SALICYLATE	Analgesic or Antipyretic Non-Opioid	acetaminophen ER 650 mg tablet,extended release	ACETAMINOPHEN ER 650 MG TABLET,EXTENDED RELEASE	13410	2955	3388
ANALGESICS	Analgesic/Anty-inflammatory	ANALGESIC/ANTIPYRETICS,NON-SALICYLATE	Analgesic or Antipyretic Non-Opioid	acetaminophen ER 650 mg tablet,extended release	ARTHRITIS PAIN RELIEF (ACETAMINOPHEN) ER 650 MG TABLET,EXTEND RELEASE	30383	11	14
ANALGESICS	Analgesic/Anty-inflammatory	ANALGESIC/ANTIPYRETICS,NON-SALICYLATE	Analgesic or Antipyretic Non-Opioid	acetaminophen ER 650 mg tablet,extended release	ARTHRITIS PAIN RELIEVER 650 MG TABLET,EXTENDED RELEASE	34807	13	29
ANALGESICS	Analgesic/Anty-inflammatory	ANALGESIC/ANTIPYRETICS,NON-SALICYLATE	Analgesic or Antipyretic Non-Opioid	acetaminophen ER 650 mg tablet,extended release	MAPAP ARTHRITIS PAIN 650 MG TABLET,EXTENDED RELEASE	33011	10	17
ANALGESICS	Analgesic/Anty-inflammatory	ANALGESIC/ANTIPYRETICS,NON-SALICYLATE	Analgesic or Antipyretic Non-Opioid	acetaminophen ER 650 mg tablet,extended release	PAIN RELIEF 650 MG TABLET,EXTENDED RELEASE	97436	1	1
ANALGESICS	Analgesic/Anty-inflammatory	ANALGESIC/ANTIPYRETICS,NON-SALICYLATE	Analgesic or Antipyretic Non-Opioid	acetaminophen ER 650 mg tablet,extended release	TYLENOL 8 HOUR 650 MG TABLET,EXTENDED RELEASE	36369	3	3
ANALGESICS	Analgesic/Anty-inflammatory	ANALGESIC/ANTIPYRETICS,NON-SALICYLATE	Analgesic or Antipyretic Non-Opioid	acetaminophen ER 650 mg tablet,extended release	TYLENOL ARTHRITIS PAIN 650 MG TABLET,EXTENDED RELEASE	24059	2	2
ANALGESICS	Analgesic/Anty-inflammatory	ANALGESIC/ANTIPYRETICS,NON-SALICYLATE	Analgesic or Antipyretic Non-Opioid	acetaminophen intravenous	ACETAMINOPHEN IV	185783	1	1
ANALGESICS	Analgesic/Anty-inflammatory	ANALGESIC/ANTIPYRETICS,NON-SALICYLATE	Analgesic or Antipyretic Non-Opioid	acetaminophen intravenous	OFIRMEV IV	185813	1	1
ANALGESICS	Analgesic/Anty-inflammatory	ANALGESIC/ANTIPYRETICS,NON-SALICYLATE	Analgesic or Antipyretic Non-Opioid	acetaminophen oral	8HR MUSCLE ACHES-PAIN ORAL	271618	1	1
ANALGESICS	Analgesic/Anty-inflammatory	ANALGESIC/ANTIPYRETICS,NON-SALICYLATE	Analgesic or Antipyretic Non-Opioid	acetaminophen oral	ACETAMINOPHEN EXTRA STRENGTH ORAL	121305	29	29
ANALGESICS	Analgesic/Anty-inflammatory	ANALGESIC/ANTIPYRETICS,NON-SALICYLATE	Analgesic or Antipyretic Non-Opioid	acetaminophen oral	ACETAMINOPHEN INFANT ORAL	121306	5	5
ANALGESICS	Analgesic/Anty-inflammatory	ANALGESIC/ANTIPYRETICS,NON-SALICYLATE	Analgesic or Antipyretic Non-Opioid	acetaminophen oral	ACETAMINOPHEN JR ORAL	121307	2	2
ANALGESICS	Analgesic/Anty-inflammatory	ANALGESIC/ANTIPYRETICS,NON-SALICYLATE	Analgesic or Antipyretic Non-Opioid	acetaminophen oral	ACETAMINOPHEN ORAL	121308	915	919
ANALGESICS	Analgesic/Anty-inflammatory	ANALGESIC/ANTIPYRETICS,NON-SALICYLATE	Analgesic or Antipyretic Non-Opioid	acetaminophen oral	ACETAMINOPHEN PAIN RELIEF ORAL	121309	3	3
ANALGESICS	Analgesic/Anty-inflammatory	ANALGESIC/ANTIPYRETICS,NON-SALICYLATE	Analgesic or Antipyretic Non-Opioid	acetaminophen oral	ACETYLSALICYLIC ACID FREE ORAL	122885	2	2
ANALGESICS	Analgesic/Anty-inflammatory	ANALGESIC/ANTIPYRETICS,NON-SALICYLATE	Analgesic or Antipyretic Non-Opioid	acetaminophen oral	APRA ORAL	122665	1	1
ANALGESICS	Analgesic/Anty-inflammatory	ANALGESIC/ANTIPYRETICS,NON-SALICYLATE	Analgesic or Antipyretic Non-Opioid	acetaminophen oral	ARTHRITIS PAIN RELIEF (ACETAM) ORAL	122774	2	2
ANALGESICS	Analgesic/Anty-inflammatory	ANALGESIC/ANTIPYRETICS,NON-SALICYLATE	Analgesic or Antipyretic Non-Opioid	acetaminophen oral	ARTHRITIS PAIN RELIEVER ORAL	122776	5	5
ANALGESICS	Analgesic/Anty-inflammatory	ANALGESIC/ANTIPYRETICS,NON-SALICYLATE	Analgesic or Antipyretic Non-Opioid	acetaminophen oral	ATHENOL ORAL	123003	3	3
ANALGESICS	Analgesic/Anty-inflammatory	ANALGESIC/ANTIPYRETICS,NON-SALICYLATE	Analgesic or Antipyretic Non-Opioid	acetaminophen oral	CHILDREN'S ACETAMINOPHEN ORAL	125494	4	4
ANALGESICS	Analgesic/Anty-inflammatory	ANALGESIC/ANTIPYRETICS,NON-SALICYLATE	Analgesic or Antipyretic Non-Opioid	acetaminophen oral	CHILDREN'S PAIN-FEVER RELIEF ORAL	225783	1	1
ANALGESICS	Analgesic/Anty-inflammatory	ANALGESIC/ANTIPYRETICS,NON-SALICYLATE	Analgesic or Antipyretic Non-Opioid	acetaminophen oral	CHILDREN'S TYLENOL MELTAWAYS ORAL	125557	1	1
ANALGESICS	Analgesic/Anty-inflammatory	ANALGESIC/ANTIPYRETICS,NON-SALICYLATE	Analgesic or Antipyretic Non-Opioid	acetaminophen oral	CHILDREN'S TYLENOL ORAL	125558	361	361
ANALGESICS	Analgesic/Anty-inflammatory	ANALGESIC/ANTIPYRETICS,NON-SALICYLATE	Analgesic or Antipyretic Non-Opioid	acetaminophen oral	EXTENDED PAIN RELIEF ORAL	129156	1	1
ANALGESICS	Analgesic/Anty-inflammatory	ANALGESIC/ANTIPYRETICS,NON-SALICYLATE	Analgesic or Antipyretic Non-Opioid	acetaminophen oral	EXTRA STRENGTH PAIN RELIEF ORAL	129180	2	2
ANALGESICS	Analgesic/Anty-inflammatory	ANALGESIC/ANTIPYRETICS,NON-SALICYLATE	Analgesic or Antipyretic Non-Opioid	acetaminophen oral	INFANT ACETAMINOPHEN ORAL	131556	2	2
ANALGESICS	Analgesic/Anty-inflammatory	ANALGESIC/ANTIPYRETICS,NON-SALICYLATE	Analgesic or Antipyretic Non-Opioid	acetaminophen oral	INFANT'S TYLENOL ORAL	131585	110	110
ANALGESICS	Analgesic/Anty-inflammatory	ANALGESIC/ANTIPYRETICS,NON-SALICYLATE	Analgesic or Antipyretic Non-Opioid	acetaminophen oral	INFANTS ACETAMINOPHEN ORAL	131588	2	2
ANALGESICS	Analgesic/Anty-inflammatory	ANALGESIC/ANTIPYRETICS,NON-SALICYLATE	Analgesic or Antipyretic Non-Opioid	acetaminophen oral	JR. TYLENOL MELTAWAYS ORAL	132248	2	2
ANALGESICS	Analgesic/Anty-inflammatory	ANALGESIC/ANTIPYRETICS,NON-SALICYLATE	Analgesic or Antipyretic Non-Opioid	acetaminophen oral	LITTLE FEVERS ORAL	146863	1	1
ANALGESICS	Analgesic/Anty-inflammatory	ANALGESIC/ANTIPYRETICS,NON-SALICYLATE	Analgesic or Antipyretic Non-Opioid	acetaminophen oral	MAPAP (ACETAMINOPHEN) ORAL	133544	15	15
ANALGESICS	Analgesic/Anty-inflammatory	ANALGESIC/ANTIPYRETICS,NON-SALICYLATE	Analgesic or Antipyretic Non-Opioid	acetaminophen oral	MAPAP ARTHRITIS PAIN ORAL	133545	1	1
ANALGESICS	Analgesic/Anty-inflammatory	ANALGESIC/ANTIPYRETICS,NON-SALICYLATE	Analgesic or Antipyretic Non-Opioid	acetaminophen oral	MAPAP EXTRA STRENGTH ORAL	133547	2	2
ANALGESICS	Analgesic/Anty-inflammatory	ANALGESIC/ANTIPYRETICS,NON-SALICYLATE	Analgesic or Antipyretic Non-Opioid	acetaminophen oral	NON-ASPIRIN EXTRA STRENGTH ORAL	135647	1	1
ANALGESICS	Analgesic/Anty-inflammatory	ANALGESIC/ANTIPYRETICS,NON-SALICYLATE	Analgesic or Antipyretic Non-Opioid	acetaminophen oral	NON-ASPIRIN ORAL	135653	5	5
ANALGESICS	Analgesic/Anty-inflammatory	ANALGESIC/ANTIPYRETICS,NON-SALICYLATE	Analgesic or Antipyretic Non-Opioid	acetaminophen oral	NORTEMP ORAL	135732	1	1
ANALGESICS	Analgesic/Anty-inflammatory	ANALGESIC/ANTIPYRETICS,NON-SALICYLATE	Analgesic or Antipyretic Non-Opioid	acetaminophen oral	PAIN RELIEF ADULT ORAL	136671	6	6
ANALGESICS	Analgesic/Anty-inflammatory	ANALGESIC/ANTIPYRETICS,NON-SALICYLATE	Analgesic or Antipyretic Non-Opioid	acetaminophen oral	PAIN RELIEF ORAL	136685	1	1
ANALGESICS	Analgesic/Anty-inflammatory	ANALGESIC/ANTIPYRETICS,NON-SALICYLATE	Analgesic or Antipyretic Non-Opioid	acetaminophen oral	PAIN RELIEVER ORAL	136702	3	3
ANALGESICS	Analgesic/Anty-inflammatory	ANALGESIC/ANTIPYRETICS,NON-SALICYLATE	Analgesic or Antipyretic Non-Opioid	acetaminophen oral	PEDIACARE FEVER REDUCER ORAL	147122	6	6
ANALGESICS	Analgesic/Anty-inflammatory	ANALGESIC/ANTIPYRETICS,NON-SALICYLATE	Analgesic or Antipyretic Non-Opioid	acetaminophen oral	PHARBETOL ORAL	137301	1	1
ANALGESICS	Analgesic/Anty-inflammatory	ANALGESIC/ANTIPYRETICS,NON-SALICYLATE	Analgesic or Antipyretic Non-Opioid	acetaminophen oral	Q-PAP EXTRA STRENGTH ORAL	138908	1	1
ANALGESICS	Analgesic/Anty-inflammatory	ANALGESIC/ANTIPYRETICS,NON-SALICYLATE	Analgesic or Antipyretic Non-Opioid	acetaminophen oral	Q-PAP ORAL	138909	21	21
ANALGESICS	Analgesic/Anty-inflammatory	ANALGESIC/ANTIPYRETICS,NON-SALICYLATE	Analgesic or Antipyretic Non-Opioid	acetaminophen oral	ST. JOSEPH ORAL	140753	3	3
ANALGESICS	Analgesic/Anty-inflammatory	ANALGESIC/ANTIPYRETICS,NON-SALICYLATE	Analgesic or Antipyretic Non-Opioid	acetaminophen oral	TACTINAL ORAL	141398	1	1
ANALGESICS	Analgesic/Anty-inflammatory	ANALGESIC/ANTIPYRETICS,NON-SALICYLATE	Analgesic or Antipyretic Non-Opioid	acetaminophen oral	TYLENOL 8 HOUR ORAL	142578	934	934
ANALGESICS	Analgesic/Anty-inflammatory	ANALGESIC/ANTIPYRETICS,NON-SALICYLATE	Analgesic or Antipyretic Non-Opioid	acetaminophen oral	TYLENOL ARTHRITIS ORAL	142586	247	247
ANALGESICS	Analgesic/Anty-inflammatory	ANALGESIC/ANTIPYRETICS,NON-SALICYLATE	Analgesic or Antipyretic Non-Opioid	acetaminophen oral	TYLENOL ARTHRITIS PAIN ORAL	142587	34	34
ANALGESICS	Analgesic/Anty-inflammatory	ANALGESIC/ANTIPYRETICS,NON-SALICYLATE	Analgesic or Antipyretic Non-Opioid	acetaminophen oral	TYLENOL EX STR ARTHRITIS PAIN ORAL	142610	5	5
ANALGESICS	Analgesic/Anty-inflammatory	ANALGESIC/ANTIPYRETICS,NON-SALICYLATE	Analgesic or Antipyretic Non-Opioid	acetaminophen oral	TYLENOL EX STR RAPID RELEASE ORAL	211846	12	12
ANALGESICS	Analgesic/Anty-inflammatory	ANALGESIC/ANTIPYRETICS,NON-SALICYLATE	Analgesic or Antipyretic Non-Opioid	acetaminophen oral	TYLENOL EXTRA STRENGTH ORAL	142611	495	497
ANALGESICS	Analgesic/Anty-inflammatory	ANALGESIC/ANTIPYRETICS,NON-SALICYLATE	Analgesic or Antipyretic Non-Opioid	acetaminophen oral	TYLENOL ORAL	142615	6535	6604
ANALGESICS	Analgesic/Anty-inflammatory	ANALGESIC/ANTIPYRETICS,NON-SALICYLATE	Analgesic or Antipyretic Non-Opioid	acetaminophen oral	TYLENOL SORE THROAT ORAL	142627	2	2
ANALGESICS	Analgesic/Anty-inflammatory	ANALGESIC/ANTIPYRETICS,NON-SALICYLATE	Analgesic or Antipyretic Non-Opioid	acetaminophen rectal	ACEPHEN RECTAL	121293	1	1
ANALGESICS	Analgesic/Anty-inflammatory	ANALGESIC/ANTIPYRETICS,NON-SALICYLATE	Analgesic or Antipyretic Non-Opioid	acetaminophen rectal	ACETAMINOPHEN RECTAL	121312	6	6
ANALGESICS	Analgesic/Anty-inflammatory	ANALGESIC/ANTIPYRETICS,NON-SALICYLATE	Analgesic or Antipyretic Non-Opioid	acetaminophen rectal	FEVERALL RECTAL	129486	2	2
ANALGESICS	Analgesic/Anty-inflammatory	NSAIDS, CYCLOOXYGENASE INHIBITOR - TYPE ANALGESICS	NSAID Analgesics (COX Non-Specific) - Other	ketorolac 10 mg tablet	KETOROLAC 10 MG TABLET	10371	1551	2069
ANALGESICS	Analgesic/Anty-inflammatory	NSAIDS, CYCLOOXYGENASE INHIBITOR - TYPE ANALGESICS	NSAID Analgesics (COX Non-Specific) - Other	ketorolac 15 mg/mL injection cartridge	KETOROLAC 15 MG/ML INJECTION CARTRIDGE	105435	9	12
ANALGESICS	Analgesic/Anty-inflammatory	NSAIDS, CYCLOOXYGENASE INHIBITOR - TYPE ANALGESICS	NSAID Analgesics (COX Non-Specific) - Other	ketorolac 15 mg/mL injection kit	KETOROLAC 15 MG/ML INJECTION KIT	264891	4	8
ANALGESICS	Analgesic/Anty-inflammatory	NSAIDS, CYCLOOXYGENASE INHIBITOR - TYPE ANALGESICS	NSAID Analgesics (COX Non-Specific) - Other	ketorolac 15 mg/mL injection solution	KETOROLAC 15 MG/ML INJECTION SOLUTION	22472	23177	32977
ANALGESICS	Analgesic/Anty-inflammatory	NSAIDS, CYCLOOXYGENASE INHIBITOR - TYPE ANALGESICS	NSAID Analgesics (COX Non-Specific) - Other	ketorolac 15 mg/mL injection syringe	KETOROLAC 15 MG/ML INJECTION SYRINGE	109776	4	4
ANALGESICS	Analgesic/Anty-inflammatory	NSAIDS, CYCLOOXYGENASE INHIBITOR - TYPE ANALGESICS	NSAID Analgesics (COX Non-Specific) - Other	ketorolac 30 mg/mL (1 mL) injection solution	KETOROLAC 30 MG/ML (1 ML) INJECTION SOLUTION	22473	54664	87903
ANALGESICS	Analgesic/Anty-inflammatory	NSAIDS, CYCLOOXYGENASE INHIBITOR - TYPE ANALGESICS	NSAID Analgesics (COX Non-Specific) - Other	ketorolac 30 mg/mL injection cartridge	KETOROLAC 30 MG/ML INJECTION CARTRIDGE	10370	36	56
ANALGESICS	Analgesic/Anty-inflammatory	NSAIDS, CYCLOOXYGENASE INHIBITOR - TYPE ANALGESICS	NSAID Analgesics (COX Non-Specific) - Other	ketorolac 30 mg/mL injection solution	KETOROLAC 30 MG/ML INJECTION SOLUTION	113377	38	48
ANALGESICS	Analgesic/Anty-inflammatory	NSAIDS, CYCLOOXYGENASE INHIBITOR - TYPE ANALGESICS	NSAID Analgesics (COX Non-Specific) - Other	ketorolac 30 mg/mL injection syringe	KETOROLAC 30 MG/ML INJECTION SYRINGE	109774	18	29
ANALGESICS	Analgesic/Anty-inflammatory	NSAIDS, CYCLOOXYGENASE INHIBITOR - TYPE ANALGESICS	NSAID Analgesics (COX Non-Specific) - Other	ketorolac 30 mg/mL intramuscular syringe	KETOROLAC 30 MG/ML INTRAMUSCULAR SYRINGE	106294	1	1
ANALGESICS	Analgesic/Anty-inflammatory	NSAIDS, CYCLOOXYGENASE INHIBITOR - TYPE ANALGESICS	NSAID Analgesics (COX Non-Specific) - Other	ketorolac 60 mg/2 mL intramuscular cartridge	KETOROLAC 60 MG/2 ML INTRAMUSCULAR CARTRIDGE	105442	6	7
ANALGESICS	Analgesic/Anty-inflammatory	NSAIDS, CYCLOOXYGENASE INHIBITOR - TYPE ANALGESICS	NSAID Analgesics (COX Non-Specific) - Other	ketorolac 60 mg/2 mL intramuscular solution	KETOROLAC 60 MG/2 ML INTRAMUSCULAR SOLUTION	91349	1058	1319
ANALGESICS	Analgesic/Anty-inflammatory	NSAIDS, CYCLOOXYGENASE INHIBITOR - TYPE ANALGESICS	NSAID Analgesics (COX Non-Specific) - Other	ketorolac 60 mg/2 mL intramuscular syringe	KETOROLAC 60 MG/2 ML INTRAMUSCULAR SYRINGE	109775	9	11
ANALGESICS	Analgesic/Anty-inflammatory	NSAIDS, CYCLOOXYGENASE INHIBITOR - TYPE ANALGESICS	NSAID Analgesics (COX Non-Specific) - Other	ketorolac injection	KETOROLAC INJ	132425	6	6
ANALGESICS	Analgesic/Anty-inflammatory	NSAIDS, CYCLOOXYGENASE INHIBITOR - TYPE ANALGESICS	NSAID Analgesics (COX Non-Specific) - Other	ketorolac injection	TORADOL INJ	142059	34	35
ANALGESICS	Analgesic/Anty-inflammatory	NSAIDS, CYCLOOXYGENASE INHIBITOR - TYPE ANALGESICS	NSAID Analgesics (COX Non-Specific) - Other	ketorolac intramuscular	KETOROLAC IM	132424	1	1
ANALGESICS	Analgesic/Anty-inflammatory	NSAIDS, CYCLOOXYGENASE INHIBITOR - TYPE ANALGESICS	NSAID Analgesics (COX Non-Specific) - Other	ketorolac intramuscular	TORADOL IM	142058	5	5
ANALGESICS	Analgesic/Anty-inflammatory	NSAIDS, CYCLOOXYGENASE INHIBITOR - TYPE ANALGESICS	NSAID Analgesics (COX Non-Specific) - Other	ketorolac intravenous	KETOROLAC IV	132426	1	1
ANALGESICS	Analgesic/Anty-inflammatory	NSAIDS, CYCLOOXYGENASE INHIBITOR - TYPE ANALGESICS	NSAID Analgesics (COX Non-Specific) - Other	ketorolac oral	KETOROLAC ORAL	132428	17	17
ANALGESICS	Analgesic/Anty-inflammatory	NSAIDS, CYCLOOXYGENASE INHIBITOR - TYPE ANALGESICS	NSAID Analgesics (COX Non-Specific) - Other	ketorolac oral	TORADOL ORAL	142060	49	49
ANALGESICS	Analgesic/Anty-inflammatory	NSAIDS, CYCLOOXYGENASE INHIBITOR - TYPE ANALGESICS	NSAID Analgesics (COX Non-Specific) - Phenylacetic Acid Derivatives	diclofenac potassium 25 mg capsule	DICLOFENAC POTASSIUM 25 MG CAPSULE	99463	116	154
ANALGESICS	Analgesic/Anty-inflammatory	NSAIDS, CYCLOOXYGENASE INHIBITOR - TYPE ANALGESICS	NSAID Analgesics (COX Non-Specific) - Phenylacetic Acid Derivatives	diclofenac potassium 25 mg capsule	ZIPSOR 25 MG CAPSULE	99485	10	16
ANALGESICS	Analgesic/Anty-inflammatory	NSAIDS, CYCLOOXYGENASE INHIBITOR - TYPE ANALGESICS	NSAID Analgesics (COX Non-Specific) - Phenylacetic Acid Derivatives	diclofenac potassium 50 mg tablet	DICLOFENAC POTASSIUM 50 MG TABLET	9836	897	1305
ANALGESICS	Analgesic/Anty-inflammatory	NSAIDS, CYCLOOXYGENASE INHIBITOR - TYPE ANALGESICS	NSAID Analgesics (COX Non-Specific) - Phenylacetic Acid Derivatives	diclofenac potassium oral	CATAFLAM ORAL	125112	5	5
ANALGESICS	Analgesic/Anty-inflammatory	NSAIDS, CYCLOOXYGENASE INHIBITOR - TYPE ANALGESICS	NSAID Analgesics (COX Non-Specific) - Phenylacetic Acid Derivatives	diclofenac potassium oral	ZIPSOR ORAL	144140	18	18
ANALGESICS	OPIOID	OPIOID ANALGESIC AND NON-SALICYLATE ANALGESICS	NULL	HYDROcodone 7.5 mg-acetaminophen 325 mg/15 mL oral solution	HYDROCODONE-ACETAMINOPHEN 7.5 MG-325 MG/15 ML (15 ML) ORAL SOLUTION	205783	285	478
ANALGESICS	OPIOID	OPIOID ANALGESIC AND NON-SALICYLATE ANALGESICS	Analgesic Opioid Codeine Combinations	acetaminophen 120 mg-codeine 12 mg/5 mL (5 mL) oral solution	ACETAMINOPHEN 120 MG-CODEINE 12 MG/5 ML (5 ML) ORAL SOLUTION	213169	35	50
ANALGESICS	OPIOID	OPIOID ANALGESIC AND NON-SALICYLATE ANALGESICS	Analgesic Opioid Codeine Combinations	acetaminophen 120 mg-codeine 12 mg/5 mL Elixir	ACETAMINOPHEN 120 MG-CODEINE 12 MG/5 ML ELIXIR	14468	276	362
ANALGESICS	OPIOID	OPIOID ANALGESIC AND NON-SALICYLATE ANALGESICS	Analgesic Opioid Codeine Combinations	acetaminophen 120 mg-codeine 12 mg/5 mL oral solution	ACETAMINOPHEN 120 MG-CODEINE 12 MG/5 ML ORAL SOLUTION	102327	260	308
ANALGESICS	OPIOID	OPIOID ANALGESIC AND NON-SALICYLATE ANALGESICS	Analgesic Opioid Codeine Combinations	acetaminophen 120 mg-codeine 12 mg/5 mL oral suspension	ACETAMINOPHEN 120 MG-CODEINE 12 MG/5 ML ORAL SUSPENSION	8947	780	968
ANALGESICS	OPIOID	OPIOID ANALGESIC AND NON-SALICYLATE ANALGESICS	Analgesic Opioid Codeine Combinations	acetaminophen 240 mg-codeine 24 mg/10 mL (10 mL) oral solution	ACETAMINOPHEN 240 MG-CODEINE 24 MG/10 ML (10 ML) ORAL SOLUTION	213191	4	4
ANALGESICS	OPIOID	OPIOID ANALGESIC AND NON-SALICYLATE ANALGESICS	Analgesic Opioid Codeine Combinations	acetaminophen 300 mg-codeine 15 mg tablet	ACETAMINOPHEN 300 MG-CODEINE 15 MG TABLET	19474	813	1115
ANALGESICS	OPIOID	OPIOID ANALGESIC AND NON-SALICYLATE ANALGESICS	Analgesic Opioid Codeine Combinations	acetaminophen 300 mg-codeine 30 mg tablet	ACETAMINOPHEN 300 MG-CODEINE 30 MG TABLET	14087	11552	22652
ANALGESICS	OPIOID	OPIOID ANALGESIC AND NON-SALICYLATE ANALGESICS	Analgesic Opioid Codeine Combinations	acetaminophen 300 mg-codeine 30 mg tablet	TYLENOL-CODEINE #3 300 MG-30 MG TABLET	8307	23	33
ANALGESICS	OPIOID	OPIOID ANALGESIC AND NON-SALICYLATE ANALGESICS	Analgesic Opioid Codeine Combinations	acetaminophen 300 mg-codeine 30 mg/12.5 mL (12.5 mL) oral solution	ACETAMINOPHEN 300 MG-CODEINE 30 MG/12.5 ML (12.5 ML) ORAL SOLUTION	213193	233	404
ANALGESICS	OPIOID	OPIOID ANALGESIC AND NON-SALICYLATE ANALGESICS	Analgesic Opioid Codeine Combinations	acetaminophen 300 mg-codeine 60 mg tablet	ACETAMINOPHEN 300 MG-CODEINE 60 MG TABLET	8950	822	3169
ANALGESICS	OPIOID	OPIOID ANALGESIC AND NON-SALICYLATE ANALGESICS	Analgesic Opioid Codeine Combinations	acetaminophen 300 mg-codeine 60 mg tablet	TYLENOL-CODEINE #4 300 MG-60 MG TABLET	8308	3	3
ANALGESICS	OPIOID	OPIOID ANALGESIC AND NON-SALICYLATE ANALGESICS	Analgesic Opioid Codeine Combinations	acetaminophen 325 mg-codeine 15 mg tablet	ACETAMINOPHEN 325 MG-CODEINE 15 MG TABLET	102565	4	5
ANALGESICS	OPIOID	OPIOID ANALGESIC AND NON-SALICYLATE ANALGESICS	Analgesic Opioid Codeine Combinations	acetaminophen 325 mg-codeine 30 mg capsule	ACETAMINOPHEN 325 MG-CODEINE 30 MG CAPSULE	102246	6	8
ANALGESICS	OPIOID	OPIOID ANALGESIC AND NON-SALICYLATE ANALGESICS	Analgesic Opioid Codeine Combinations	acetaminophen 325 mg-codeine 30 mg tablet	ACETAMINOPHEN 325 MG-CODEINE 30 MG TABLET	110465	8	14
ANALGESICS	OPIOID	OPIOID ANALGESIC AND NON-SALICYLATE ANALGESICS	Analgesic Opioid Codeine Combinations	acetaminophen 500 mg-codeine 30 mg tablet	ACETAMINOPHEN 500 MG-CODEINE 30 MG TABLET	109151	1	1
ANALGESICS	OPIOID	OPIOID ANALGESIC AND NON-SALICYLATE ANALGESICS	Analgesic Opioid Codeine Combinations	acetaminophen 650 mg-codeine 60 mg tablet	ACETAMINOPHEN 650 MG-CODEINE 60 MG TABLET	145254	2	2
ANALGESICS	OPIOID	OPIOID ANALGESIC AND NON-SALICYLATE ANALGESICS	Analgesic Opioid Codeine Combinations	acetaminophen-codeine oral	ACETAMINOPHEN-CODEINE ORAL	121318	144	144
ANALGESICS	OPIOID	OPIOID ANALGESIC AND NON-SALICYLATE ANALGESICS	Analgesic Opioid Codeine Combinations	acetaminophen-codeine oral	TYLENOL-CODEINE #3 ORAL	142628	472	480
ANALGESICS	OPIOID	OPIOID ANALGESIC AND NON-SALICYLATE ANALGESICS	Analgesic Opioid Codeine Combinations	acetaminophen-codeine oral	TYLENOL-CODEINE #4 ORAL	142629	47	47
ANALGESICS	OPIOID	OPIOID ANALGESIC AND NON-SALICYLATE ANALGESICS	Analgesic Opioid Hydrocodone Combinations	HYDROcodone 10 mg-acetaminophen 250 mg tablet	HYDROCODONE 10 MG-ACETAMINOPHEN 250 MG TABLET	30593	8	18
ANALGESICS	OPIOID	OPIOID ANALGESIC AND NON-SALICYLATE ANALGESICS	Analgesic Opioid Hydrocodone Combinations	HYDROcodone 10 mg-acetaminophen 300 mg tablet	HYDROCODONE 10 MG-ACETAMINOPHEN 300 MG TABLET	39033	473	1026
ANALGESICS	OPIOID	OPIOID ANALGESIC AND NON-SALICYLATE ANALGESICS	Analgesic Opioid Hydrocodone Combinations	HYDROcodone 10 mg-acetaminophen 300 mg tablet	VICODIN HP 10 MG-300 MG TABLET	212226	10	12
ANALGESICS	OPIOID	OPIOID ANALGESIC AND NON-SALICYLATE ANALGESICS	Analgesic Opioid Hydrocodone Combinations	HYDROcodone 10 mg-acetaminophen 300 mg/15 mL oral solution	HYDROCODONE 10 MG-ACETAMINOPHEN 300 MG/15 ML ORAL SOLUTION	145746	136	170
ANALGESICS	OPIOID	OPIOID ANALGESIC AND NON-SALICYLATE ANALGESICS	Analgesic Opioid Hydrocodone Combinations	HYDROcodone 10 mg-acetaminophen 300 mg/15 mL oral solution	LORTAB ELIXIR 10 MG-300 MG/15 ML ORAL SOLUTION	214870	7	8
ANALGESICS	OPIOID	OPIOID ANALGESIC AND NON-SALICYLATE ANALGESICS	Analgesic Opioid Hydrocodone Combinations	HYDROcodone 10 mg-acetaminophen 325 mg tablet	HYDROCODONE 10 MG-ACETAMINOPHEN 325 MG TABLET	28384	55429	144041
ANALGESICS	OPIOID	OPIOID ANALGESIC AND NON-SALICYLATE ANALGESICS	Analgesic Opioid Hydrocodone Combinations	HYDROcodone 10 mg-acetaminophen 325 mg tablet	LORCET HD 10 MG-325 MG TABLET	217139	3	3
ANALGESICS	OPIOID	OPIOID ANALGESIC AND NON-SALICYLATE ANALGESICS	Analgesic Opioid Hydrocodone Combinations	HYDROcodone 10 mg-acetaminophen 325 mg tablet	LORTAB 10 MG-325 MG TABLET	217164	1	2
ANALGESICS	OPIOID	OPIOID ANALGESIC AND NON-SALICYLATE ANALGESICS	Analgesic Opioid Hydrocodone Combinations	HYDROcodone 10 mg-acetaminophen 325 mg tablet	NORCO 10 MG-325 MG TABLET	19895	53	230
ANALGESICS	OPIOID	OPIOID ANALGESIC AND NON-SALICYLATE ANALGESICS	Analgesic Opioid Hydrocodone Combinations	HYDROcodone 10 mg-acetaminophen 325 mg/15 mL (15 mL) oral solution	HYDROCODONE 10 MG-ACETAMINOPHEN 325 MG/15 ML (15 ML) ORAL SOLUTION	93225	37	44
ANALGESICS	OPIOID	OPIOID ANALGESIC AND NON-SALICYLATE ANALGESICS	Analgesic Opioid Hydrocodone Combinations	HYDROcodone 10 mg-acetaminophen 325 mg/15 mL oral solution	HYDROCODONE 10 MG-ACETAMINOPHEN 325 MG/15 ML ORAL SOLUTION	112747	57	70
ANALGESICS	OPIOID	OPIOID ANALGESIC AND NON-SALICYLATE ANALGESICS	Analgesic Opioid Hydrocodone Combinations	HYDROcodone 10 mg-acetaminophen 400 mg tablet	HYDROCODONE 10 MG-ACETAMINOPHEN 400 MG TABLET	24574	3	3
ANALGESICS	OPIOID	OPIOID ANALGESIC AND NON-SALICYLATE ANALGESICS	Analgesic Opioid Hydrocodone Combinations	HYDROcodone 10 mg-acetaminophen 500 mg tablet	HYDROCODONE 10 MG-ACETAMINOPHEN 500 MG TABLET	20031	760	1652
ANALGESICS	OPIOID	OPIOID ANALGESIC AND NON-SALICYLATE ANALGESICS	Analgesic Opioid Hydrocodone Combinations	HYDROcodone 10 mg-acetaminophen 500 mg tablet	LORTAB 10 MG-500 MG TABLET	17061	4	17
ANALGESICS	OPIOID	OPIOID ANALGESIC AND NON-SALICYLATE ANALGESICS	Analgesic Opioid Hydrocodone Combinations	HYDROcodone 10 mg-acetaminophen 650 mg tablet	HYDROCODONE 10 MG-ACETAMINOPHEN 650 MG TABLET	21090	33	92
ANALGESICS	OPIOID	OPIOID ANALGESIC AND NON-SALICYLATE ANALGESICS	Analgesic Opioid Hydrocodone Combinations	HYDROcodone 10 mg-acetaminophen 660 mg tablet	HYDROCODONE 10 MG-ACETAMINOPHEN 660 MG TABLET	22740	23	84
ANALGESICS	OPIOID	OPIOID ANALGESIC AND NON-SALICYLATE ANALGESICS	Analgesic Opioid Hydrocodone Combinations	HYDROcodone 10 mg-acetaminophen 750 mg tablet	HYDROCODONE 10 MG-ACETAMINOPHEN 750 MG TABLET	29049	8	24
ANALGESICS	OPIOID	OPIOID ANALGESIC AND NON-SALICYLATE ANALGESICS	Analgesic Opioid Hydrocodone Combinations	HYDROcodone 2.5 mg-acetaminophen 167 mg/5 mL Elixir	HYDROCODONE 2.5 MG-ACETAMINOPHEN 167 MG/5 ML ELIXIR	102564	3	4
ANALGESICS	OPIOID	OPIOID ANALGESIC AND NON-SALICYLATE ANALGESICS	Analgesic Opioid Hydrocodone Combinations	HYDROcodone 2.5 mg-acetaminophen 167 mg/5 mL oral solution	HYDROCODONE 2.5 MG-ACETAMINOPHEN 167 MG/5 ML ORAL SOLUTION	108331	54	70
ANALGESICS	OPIOID	OPIOID ANALGESIC AND NON-SALICYLATE ANALGESICS	Analgesic Opioid Hydrocodone Combinations	HYDROcodone 2.5 mg-acetaminophen 325 mg tablet	HYDROCODONE 2.5 MG-ACETAMINOPHEN 325 MG TABLET	203974	78	89
ANALGESICS	OPIOID	OPIOID ANALGESIC AND NON-SALICYLATE ANALGESICS	Analgesic Opioid Hydrocodone Combinations	HYDROcodone 2.5 mg-acetaminophen 500 mg tablet	HYDROCODONE 2.5 MG-ACETAMINOPHEN 500 MG TABLET	14962	342	408
ANALGESICS	OPIOID	OPIOID ANALGESIC AND NON-SALICYLATE ANALGESICS	Analgesic Opioid Hydrocodone Combinations	HYDROcodone 3.33 mg-acetaminophen 167 mg/5 mL oral solution	HYDROCODONE 3.33 MG-ACETAMINOPHEN 167 MG/5 ML ORAL SOLUTION	78022	2	2
ANALGESICS	OPIOID	OPIOID ANALGESIC AND NON-SALICYLATE ANALGESICS	Analgesic Opioid Hydrocodone Combinations	HYDROcodone 5 mg-acetaminophen 163 mg/7.5 mL (7.5 mL) oral solution	HYDROCODONE 5 MG-ACETAMINOPHEN 163 MG/7.5 ML (7.5 ML) ORAL SOLUTION	113072	27	33
ANALGESICS	OPIOID	OPIOID ANALGESIC AND NON-SALICYLATE ANALGESICS	Analgesic Opioid Hydrocodone Combinations	HYDROcodone 5 mg-acetaminophen 300 mg tablet	HYDROCODONE 5 MG-ACETAMINOPHEN 300 MG TABLET	70449	3146	5387
ANALGESICS	OPIOID	OPIOID ANALGESIC AND NON-SALICYLATE ANALGESICS	Analgesic Opioid Hydrocodone Combinations	HYDROcodone 5 mg-acetaminophen 300 mg tablet	VICODIN 5 MG-300 MG TABLET	212224	137	176
ANALGESICS	OPIOID	OPIOID ANALGESIC AND NON-SALICYLATE ANALGESICS	Analgesic Opioid Hydrocodone Combinations	HYDROcodone 5 mg-acetaminophen 325 mg tablet	HYDROCODONE 5 MG-ACETAMINOPHEN 325 MG TABLET	34505	141021	324372
ANALGESICS	OPIOID	OPIOID ANALGESIC AND NON-SALICYLATE ANALGESICS	Analgesic Opioid Hydrocodone Combinations	HYDROcodone 5 mg-acetaminophen 325 mg tablet	NORCO 5 MG-325 MG TABLET	29486	24	43
ANALGESICS	OPIOID	OPIOID ANALGESIC AND NON-SALICYLATE ANALGESICS	Analgesic Opioid Hydrocodone Combinations	HYDROcodone 5 mg-acetaminophen 334 mg/10 mL oral solution	HYDROCODONE 5 MG-ACETAMINOPHEN 334 MG/10 ML ORAL SOLUTION	112427	5	5
ANALGESICS	OPIOID	OPIOID ANALGESIC AND NON-SALICYLATE ANALGESICS	Analgesic Opioid Hydrocodone Combinations	HYDROcodone 5 mg-acetaminophen 400 mg tablet	HYDROCODONE 5 MG-ACETAMINOPHEN 400 MG TABLET	24572	1	1
ANALGESICS	OPIOID	OPIOID ANALGESIC AND NON-SALICYLATE ANALGESICS	Analgesic Opioid Hydrocodone Combinations	HYDROcodone 5 mg-acetaminophen 500 mg capsule	HYDROCODONE 5 MG-ACETAMINOPHEN 500 MG CAPSULE	13040	310	363
ANALGESICS	OPIOID	OPIOID ANALGESIC AND NON-SALICYLATE ANALGESICS	Analgesic Opioid Hydrocodone Combinations	HYDROcodone 5 mg-acetaminophen 500 mg tablet	CO-GESIC 5 MG-500 MG TABLET	1780	1	1
ANALGESICS	OPIOID	OPIOID ANALGESIC AND NON-SALICYLATE ANALGESICS	Analgesic Opioid Hydrocodone Combinations	HYDROcodone 5 mg-acetaminophen 500 mg tablet	HYDROCODONE 5 MG-ACETAMINOPHEN 500 MG TABLET	14966	12804	25343
ANALGESICS	OPIOID	OPIOID ANALGESIC AND NON-SALICYLATE ANALGESICS	Analgesic Opioid Hydrocodone Combinations	HYDROcodone 5 mg-acetaminophen 500 mg tablet	LORTAB 5 MG-500 MG TABLET	12542	1	1
ANALGESICS	OPIOID	OPIOID ANALGESIC AND NON-SALICYLATE ANALGESICS	Analgesic Opioid Hydrocodone Combinations	HYDROcodone 5 mg-acetaminophen 500 mg tablet	VICODIN 5 MG-500 MG TABLET	8576	39	51
ANALGESICS	OPIOID	OPIOID ANALGESIC AND NON-SALICYLATE ANALGESICS	Analgesic Opioid Hydrocodone Combinations	HYDROcodone 7.5 mg-acetaminophen 300 mg tablet	HYDROCODONE 7.5 MG-ACETAMINOPHEN 300 MG TABLET	70832	325	776
ANALGESICS	OPIOID	OPIOID ANALGESIC AND NON-SALICYLATE ANALGESICS	Analgesic Opioid Hydrocodone Combinations	HYDROcodone 7.5 mg-acetaminophen 300 mg tablet	VICODIN ES 7.5 MG-300 MG TABLET	212225	22	23
ANALGESICS	OPIOID	OPIOID ANALGESIC AND NON-SALICYLATE ANALGESICS	Analgesic Opioid Hydrocodone Combinations	HYDROcodone 7.5 mg-acetaminophen 325 mg tablet	HYDROCODONE 7.5 MG-ACETAMINOPHEN 325 MG TABLET	34544	4321	11542
ANALGESICS	OPIOID	OPIOID ANALGESIC AND NON-SALICYLATE ANALGESICS	Analgesic Opioid Hydrocodone Combinations	HYDROcodone 7.5 mg-acetaminophen 325 mg tablet	NORCO 7.5 MG-325 MG TABLET	29487	3	3
ANALGESICS	OPIOID	OPIOID ANALGESIC AND NON-SALICYLATE ANALGESICS	Analgesic Opioid Hydrocodone Combinations	HYDROcodone 7.5 mg-acetaminophen 325 mg/15 mL oral solution	HYCET 7.5 MG-325 MG/15 ML ORAL SOLUTION	37846	6	6
ANALGESICS	OPIOID	OPIOID ANALGESIC AND NON-SALICYLATE ANALGESICS	Analgesic Opioid Hydrocodone Combinations	HYDROcodone 7.5 mg-acetaminophen 325 mg/15 mL oral solution	HYDROCODONE 7.5 MG-ACETAMINOPHEN 325 MG/15 ML ORAL SOLUTION	37848	6660	13004
ANALGESICS	OPIOID	OPIOID ANALGESIC AND NON-SALICYLATE ANALGESICS	Analgesic Opioid Hydrocodone Combinations	HYDROcodone 7.5 mg-acetaminophen 500 mg tablet	HYDROCODONE 7.5 MG-ACETAMINOPHEN 500 MG TABLET	14963	595	1211
ANALGESICS	OPIOID	OPIOID ANALGESIC AND NON-SALICYLATE ANALGESICS	Analgesic Opioid Hydrocodone Combinations	HYDROcodone 7.5 mg-acetaminophen 500 mg tablet	LORTAB 7.5 MG-500 MG TABLET	12543	2	2
ANALGESICS	OPIOID	OPIOID ANALGESIC AND NON-SALICYLATE ANALGESICS	Analgesic Opioid Hydrocodone Combinations	HYDROcodone 7.5 mg-acetaminophen 500 mg/15 mL (15 mL) oral solution	HYDROCODONE 7.5 MG-ACETAMINOPHEN 500 MG/15 ML (15 ML) ORAL SOLUTION	113069	2577	5158
ANALGESICS	OPIOID	OPIOID ANALGESIC AND NON-SALICYLATE ANALGESICS	Analgesic Opioid Hydrocodone Combinations	HYDROcodone 7.5 mg-acetaminophen 500 mg/15 mL oral solution	HYDROCODONE 7.5 MG-ACETAMINOPHEN 500 MG/15 ML ORAL SOLUTION	8951	898	1295
ANALGESICS	OPIOID	OPIOID ANALGESIC AND NON-SALICYLATE ANALGESICS	Analgesic Opioid Hydrocodone Combinations	HYDROcodone 7.5 mg-acetaminophen 500 mg/15 mL oral solution	LORTAB ELIXIR 7.5 MG-500 MG/15 ML ORAL SOLUTION	4579	3	3
ANALGESICS	OPIOID	OPIOID ANALGESIC AND NON-SALICYLATE ANALGESICS	Analgesic Opioid Hydrocodone Combinations	HYDROcodone 7.5 mg-acetaminophen 650 mg tablet	HYDROCODONE 7.5 MG-ACETAMINOPHEN 650 MG TABLET	14964	6	13
ANALGESICS	OPIOID	OPIOID ANALGESIC AND NON-SALICYLATE ANALGESICS	Analgesic Opioid Hydrocodone Combinations	HYDROcodone 7.5 mg-acetaminophen 750 mg tablet	HYDROCODONE 7.5 MG-ACETAMINOPHEN 750 MG TABLET	14965	499	1086
ANALGESICS	OPIOID	OPIOID ANALGESIC AND NON-SALICYLATE ANALGESICS	Analgesic Opioid Hydrocodone Combinations	HYDROcodone 7.5 mg-acetaminophen 750 mg tablet	VICODIN ES 7.5 MG-750 MG TABLET	8577	6	12
ANALGESICS	OPIOID	OPIOID ANALGESIC AND NON-SALICYLATE ANALGESICS	Analgesic Opioid Hydrocodone Combinations	hydrocodone-acetaminophen oral	HYCET ORAL	131184	7	7
ANALGESICS	OPIOID	OPIOID ANALGESIC AND NON-SALICYLATE ANALGESICS	Analgesic Opioid Hydrocodone Combinations	hydrocodone-acetaminophen oral	HYDROCET ORAL	131213	1	1
ANALGESICS	OPIOID	OPIOID ANALGESIC AND NON-SALICYLATE ANALGESICS	Analgesic Opioid Hydrocodone Combinations	hydrocodone-acetaminophen oral	HYDROCODONE-ACETAMINOPHEN ORAL	131226	691	695
ANALGESICS	OPIOID	OPIOID ANALGESIC AND NON-SALICYLATE ANALGESICS	Analgesic Opioid Hydrocodone Combinations	hydrocodone-acetaminophen oral	LORCET (HYDROCODONE) ORAL	217318	15	15
ANALGESICS	OPIOID	OPIOID ANALGESIC AND NON-SALICYLATE ANALGESICS	Analgesic Opioid Hydrocodone Combinations	hydrocodone-acetaminophen oral	LORCET 10/650 ORAL	133232	2	2
ANALGESICS	OPIOID	OPIOID ANALGESIC AND NON-SALICYLATE ANALGESICS	Analgesic Opioid Hydrocodone Combinations	hydrocodone-acetaminophen oral	LORCET PLUS ORAL	133233	1	1
ANALGESICS	OPIOID	OPIOID ANALGESIC AND NON-SALICYLATE ANALGESICS	Analgesic Opioid Hydrocodone Combinations	hydrocodone-acetaminophen oral	LORTAB 10-325 ORAL	217320	2	2
ANALGESICS	OPIOID	OPIOID ANALGESIC AND NON-SALICYLATE ANALGESICS	Analgesic Opioid Hydrocodone Combinations	hydrocodone-acetaminophen oral	LORTAB 5-325 ORAL	217321	1	1
ANALGESICS	OPIOID	OPIOID ANALGESIC AND NON-SALICYLATE ANALGESICS	Analgesic Opioid Hydrocodone Combinations	hydrocodone-acetaminophen oral	LORTAB 7.5-325 ORAL	217322	1	1
ANALGESICS	OPIOID	OPIOID ANALGESIC AND NON-SALICYLATE ANALGESICS	Analgesic Opioid Hydrocodone Combinations	hydrocodone-acetaminophen oral	LORTAB ELIXIR ORAL	133236	26	26
ANALGESICS	OPIOID	OPIOID ANALGESIC AND NON-SALICYLATE ANALGESICS	Analgesic Opioid Hydrocodone Combinations	hydrocodone-acetaminophen oral	LORTAB ORAL	133237	56	58
ANALGESICS	OPIOID	OPIOID ANALGESIC AND NON-SALICYLATE ANALGESICS	Analgesic Opioid Hydrocodone Combinations	hydrocodone-acetaminophen oral	MAXIDONE ORAL	133622	3	3
ANALGESICS	OPIOID	OPIOID ANALGESIC AND NON-SALICYLATE ANALGESICS	Analgesic Opioid Hydrocodone Combinations	hydrocodone-acetaminophen oral	NORCO ORAL	135680	2146	2163
ANALGESICS	OPIOID	OPIOID ANALGESIC AND NON-SALICYLATE ANALGESICS	Analgesic Opioid Hydrocodone Combinations	hydrocodone-acetaminophen oral	VICODIN ES ORAL	143243	25	25
ANALGESICS	OPIOID	OPIOID ANALGESIC AND NON-SALICYLATE ANALGESICS	Analgesic Opioid Hydrocodone Combinations	hydrocodone-acetaminophen oral	VICODIN HP ORAL	143244	7	7
ANALGESICS	OPIOID	OPIOID ANALGESIC AND NON-SALICYLATE ANALGESICS	Analgesic Opioid Hydrocodone Combinations	hydrocodone-acetaminophen oral	VICODIN ORAL	143245	3233	3284
ANALGESICS	OPIOID	OPIOID ANALGESIC AND NON-SALICYLATE ANALGESICS	Analgesic Opioid Hydrocodone Combinations	hydrocodone-acetaminophen oral	XODOL 10/300 ORAL	143903	1	1
ANALGESICS	OPIOID	OPIOID ANALGESIC AND NON-SALICYLATE ANALGESICS	Analgesic Opioid Hydrocodone Combinations	hydrocodone-acetaminophen oral	XODOL 7.5/300 ORAL	143905	1	1
ANALGESICS	OPIOID	OPIOID ANALGESIC AND NON-SALICYLATE ANALGESICS	Analgesic Opioid Oxycodone Combinations	oxyCODONE 7.5 mg-acetaminophen ER 325 mg tab extended rel. oral only	OXYCODONE 7.5 MG-ACETAMINOPHEN ER 325 MG TAB EXTENDED REL. ORAL ONLY	216793	8	9
ANALGESICS	OPIOID	OPIOID ANALGESIC AND NON-SALICYLATE ANALGESICS	Analgesic Opioid Oxycodone Combinations	oxycodone-acetaminophen	OXYCODONE HCL/ACETAMINOPHEN	115144	1	1
ANALGESICS	OPIOID	OPIOID ANALGESIC AND NON-SALICYLATE ANALGESICS	Analgesic Opioid Oxycodone Combinations	oxyCODONE-acetaminophen 10 mg-300 mg tablet	OXYCODONE-ACETAMINOPHEN 10 MG-300 MG TABLET	76414	132	141
ANALGESICS	OPIOID	OPIOID ANALGESIC AND NON-SALICYLATE ANALGESICS	Analgesic Opioid Oxycodone Combinations	oxyCODONE-acetaminophen 10 mg-325 mg tablet	ENDOCET 10 MG-325 MG TABLET	37155	26	28
ANALGESICS	OPIOID	OPIOID ANALGESIC AND NON-SALICYLATE ANALGESICS	Analgesic Opioid Oxycodone Combinations	oxyCODONE-acetaminophen 10 mg-325 mg tablet	OXYCODONE-ACETAMINOPHEN 10 MG-325 MG TABLET	31864	9666	20189
ANALGESICS	OPIOID	OPIOID ANALGESIC AND NON-SALICYLATE ANALGESICS	Analgesic Opioid Oxycodone Combinations	oxyCODONE-acetaminophen 10 mg-325 mg tablet	PERCOCET 10 MG-325 MG TABLET	31852	8	8
ANALGESICS	OPIOID	OPIOID ANALGESIC AND NON-SALICYLATE ANALGESICS	Analgesic Opioid Oxycodone Combinations	oxyCODONE-acetaminophen 10 mg-500 mg tablet	OXYCODONE-ACETAMINOPHEN 10 MG-500 MG TABLET	76779	12	12
ANALGESICS	OPIOID	OPIOID ANALGESIC AND NON-SALICYLATE ANALGESICS	Analgesic Opioid Oxycodone Combinations	oxyCODONE-acetaminophen 10 mg-650 mg tablet	OXYCODONE-ACETAMINOPHEN 10 MG-650 MG TABLET	26638	41	109
ANALGESICS	OPIOID	OPIOID ANALGESIC AND NON-SALICYLATE ANALGESICS	Analgesic Opioid Oxycodone Combinations	oxyCODONE-acetaminophen 2.5 mg-300 mg tablet	OXYCODONE-ACETAMINOPHEN 2.5 MG-300 MG TABLET	76411	5	5
ANALGESICS	OPIOID	OPIOID ANALGESIC AND NON-SALICYLATE ANALGESICS	Analgesic Opioid Oxycodone Combinations	oxyCODONE-acetaminophen 2.5 mg-325 mg tablet	OXYCODONE-ACETAMINOPHEN 2.5 MG-325 MG TABLET	10815	243	298
ANALGESICS	OPIOID	OPIOID ANALGESIC AND NON-SALICYLATE ANALGESICS	Analgesic Opioid Oxycodone Combinations	oxyCODONE-acetaminophen 2.5 mg-325 mg tablet	PERCOCET 2.5 MG-325 MG TABLET	26643	1	1
ANALGESICS	OPIOID	OPIOID ANALGESIC AND NON-SALICYLATE ANALGESICS	Analgesic Opioid Oxycodone Combinations	oxyCODONE-acetaminophen 5 mg-300 mg tablet	OXYCODONE-ACETAMINOPHEN 5 MG-300 MG TABLET	76412	95	98
ANALGESICS	OPIOID	OPIOID ANALGESIC AND NON-SALICYLATE ANALGESICS	Analgesic Opioid Oxycodone Combinations	oxyCODONE-acetaminophen 5 mg-325 mg tablet	ENDOCET 5 MG-325 MG TABLET	13152	19	19
ANALGESICS	OPIOID	OPIOID ANALGESIC AND NON-SALICYLATE ANALGESICS	Analgesic Opioid Oxycodone Combinations	oxyCODONE-acetaminophen 5 mg-325 mg tablet	OXYCODONE-ACETAMINOPHEN 5 MG-325 MG TABLET	5940	31850	77111
ANALGESICS	OPIOID	OPIOID ANALGESIC AND NON-SALICYLATE ANALGESICS	Analgesic Opioid Oxycodone Combinations	oxyCODONE-acetaminophen 5 mg-325 mg tablet	PERCOCET 5 MG-325 MG TABLET	6122	8	8
ANALGESICS	OPIOID	OPIOID ANALGESIC AND NON-SALICYLATE ANALGESICS	Analgesic Opioid Oxycodone Combinations	oxyCODONE-acetaminophen 5 mg-325 mg tablet	ROXICET 5 MG-325 MG TABLET	14919	23	23
ANALGESICS	OPIOID	OPIOID ANALGESIC AND NON-SALICYLATE ANALGESICS	Analgesic Opioid Oxycodone Combinations	oxyCODONE-acetaminophen 5 mg-325 mg/5 mL oral solution	OXYCODONE-ACETAMINOPHEN 5 MG-325 MG/5 ML ORAL SOLUTION	17847	137	148
ANALGESICS	OPIOID	OPIOID ANALGESIC AND NON-SALICYLATE ANALGESICS	Analgesic Opioid Oxycodone Combinations	oxyCODONE-acetaminophen 5 mg-325 mg/5 mL oral solution	ROXICET 5 MG-325 MG/5 ML ORAL SOLUTION	6978	2	2
ANALGESICS	OPIOID	OPIOID ANALGESIC AND NON-SALICYLATE ANALGESICS	Analgesic Opioid Oxycodone Combinations	oxyCODONE-acetaminophen 5 mg-400 mg tablet	OXYCODONE-ACETAMINOPHEN 5 MG-400 MG TABLET	78392	4	4
ANALGESICS	OPIOID	OPIOID ANALGESIC AND NON-SALICYLATE ANALGESICS	Analgesic Opioid Oxycodone Combinations	oxyCODONE-acetaminophen 5 mg-500 mg capsule	OXYCODONE-ACETAMINOPHEN 5 MG-500 MG CAPSULE	5939	15	30
ANALGESICS	OPIOID	OPIOID ANALGESIC AND NON-SALICYLATE ANALGESICS	Analgesic Opioid Oxycodone Combinations	oxyCODONE-acetaminophen 5 mg-500 mg tablet	OXYCODONE-ACETAMINOPHEN 5 MG-500 MG TABLET	10816	393	497
ANALGESICS	OPIOID	OPIOID ANALGESIC AND NON-SALICYLATE ANALGESICS	Analgesic Opioid Oxycodone Combinations	oxyCODONE-acetaminophen 7.5 mg-300 mg tablet	OXYCODONE-ACETAMINOPHEN 7.5 MG-300 MG TABLET	76413	33	35
ANALGESICS	OPIOID	OPIOID ANALGESIC AND NON-SALICYLATE ANALGESICS	Analgesic Opioid Oxycodone Combinations	oxyCODONE-acetaminophen 7.5 mg-325 mg tablet	ENDOCET 7.5 MG-325 MG TABLET	37154	5	5
ANALGESICS	OPIOID	OPIOID ANALGESIC AND NON-SALICYLATE ANALGESICS	Analgesic Opioid Oxycodone Combinations	oxyCODONE-acetaminophen 7.5 mg-325 mg tablet	OXYCODONE-ACETAMINOPHEN 7.5 MG-325 MG TABLET	31863	987	2105
ANALGESICS	OPIOID	OPIOID ANALGESIC AND NON-SALICYLATE ANALGESICS	Analgesic Opioid Oxycodone Combinations	oxyCODONE-acetaminophen 7.5 mg-325 mg tablet	PERCOCET 7.5 MG-325 MG TABLET	31851	6	7
ANALGESICS	OPIOID	OPIOID ANALGESIC AND NON-SALICYLATE ANALGESICS	Analgesic Opioid Oxycodone Combinations	oxyCODONE-acetaminophen 7.5 mg-500 mg tablet	ENDOCET 7.5 MG-500 MG TABLET	30177	1	1
ANALGESICS	OPIOID	OPIOID ANALGESIC AND NON-SALICYLATE ANALGESICS	Analgesic Opioid Oxycodone Combinations	oxyCODONE-acetaminophen 7.5 mg-500 mg tablet	OXYCODONE-ACETAMINOPHEN 7.5 MG-500 MG TABLET	26637	215	312
ANALGESICS	OPIOID	OPIOID ANALGESIC AND NON-SALICYLATE ANALGESICS	Analgesic Opioid Oxycodone Combinations	oxyCODONE-acetaminophen 7.5 mg-500 mg tablet	PERCOCET 7.5 MG-500 MG TABLET	29963	1	1
ANALGESICS	OPIOID	OPIOID ANALGESIC AND NON-SALICYLATE ANALGESICS	Analgesic Opioid Oxycodone Combinations	oxycodone-acetaminophen oral	ENDOCET ORAL	128669	16	16
ANALGESICS	OPIOID	OPIOID ANALGESIC AND NON-SALICYLATE ANALGESICS	Analgesic Opioid Oxycodone Combinations	oxycodone-acetaminophen oral	MAGNACET ORAL	133450	1	1
ANALGESICS	OPIOID	OPIOID ANALGESIC AND NON-SALICYLATE ANALGESICS	Analgesic Opioid Oxycodone Combinations	oxycodone-acetaminophen oral	OXYCODONE-ACETAMINOPHEN ORAL	136585	71	71
ANALGESICS	OPIOID	OPIOID ANALGESIC AND NON-SALICYLATE ANALGESICS	Analgesic Opioid Oxycodone Combinations	oxycodone-acetaminophen oral	PERCOCET ORAL	137203	1027	1034
ANALGESICS	OPIOID	OPIOID ANALGESIC AND NON-SALICYLATE ANALGESICS	Analgesic Opioid Oxycodone Combinations	oxycodone-acetaminophen oral	ROXICET ORAL	139582	14	14
ANALGESICS	OPIOID	OPIOID ANALGESIC AND NON-SALICYLATE ANALGESICS	Analgesic Opioid Oxycodone Combinations	oxycodone-acetaminophen oral	TYLOX ORAL	142631	1	1
ANALGESICS	OPIOID	OPIOID ANALGESIC AND NON-SALICYLATE ANALGESICS	Analgesic Opioid Oxycodone Combinations	oxycodone-acetaminophen oral	XARTEMIS XR ORAL	216968	1	1
ANALGESICS	OPIOID	OPIOID ANALGESIC AND NON-SALICYLATE ANALGESICS	Analgesic Opioid Tramadol Combinations	traMADoL 37.5 mg-acetaminophen 325 mg tablet	TRAMADOL 37.5 MG-ACETAMINOPHEN 325 MG TABLET	31288	721	966
ANALGESICS	OPIOID	OPIOID ANALGESIC AND NON-SALICYLATE ANALGESICS	Analgesic Opioid Tramadol Combinations	traMADoL 37.5 mg-acetaminophen 325 mg tablet	ULTRACET 37.5 MG-325 MG TABLET	31764	5	13
ANALGESICS	OPIOID	OPIOID ANALGESIC AND NON-SALICYLATE ANALGESICS	Analgesic Opioid Tramadol Combinations	tramadol-acetaminophen oral	TRAMADOL-ACETAMINOPHEN ORAL	142103	12	12
ANALGESICS	OPIOID	OPIOID ANALGESIC AND NON-SALICYLATE ANALGESICS	Analgesic Opioid Tramadol Combinations	tramadol-acetaminophen oral	ULTRACET ORAL	142737	21	21
ANALGESICS	OPIOID	OPIOID ANALGESIC AND NSAID COMBINATION	Analgesic Opioid Hydrocodone Combinations	HYDROcodone 10 mg-ibuprofen 200 mg tablet	HYDROCODONE 10 MG-IBUPROFEN 200 MG TABLET	89642	41	63
ANALGESICS	OPIOID	OPIOID ANALGESIC AND NSAID COMBINATION	Analgesic Opioid Hydrocodone Combinations	HYDROcodone 10 mg-ibuprofen 200 mg tablet	IBUDONE 10 MG-200 MG TABLET	89671	2	4
ANALGESICS	OPIOID	OPIOID ANALGESIC AND NSAID COMBINATION	Analgesic Opioid Hydrocodone Combinations	HYDROcodone 2.5 mg-ibuprofen 200 mg tablet	HYDROCODONE 2.5 MG-IBUPROFEN 200 MG TABLET	95850	13	14
ANALGESICS	OPIOID	OPIOID ANALGESIC AND NSAID COMBINATION	Analgesic Opioid Hydrocodone Combinations	HYDROcodone 5 mg-ibuprofen 200 mg tablet	HYDROCODONE 5 MG-IBUPROFEN 200 MG TABLET	38637	244	283
ANALGESICS	OPIOID	OPIOID ANALGESIC AND NSAID COMBINATION	Analgesic Opioid Hydrocodone Combinations	HYDROcodone 7.5 mg-ibuprofen 200 mg tablet	HYDROCODONE 7.5 MG-IBUPROFEN 200 MG TABLET	35613	403	1162
ANALGESICS	OPIOID	OPIOID ANALGESIC AND NSAID COMBINATION	Analgesic Opioid Hydrocodone Combinations	HYDROcodone 7.5 mg-ibuprofen 200 mg tablet	VICOPROFEN 7.5 MG-200 MG TABLET	31763	1	6
ANALGESICS	OPIOID	OPIOID ANALGESIC AND NSAID COMBINATION	Analgesic Opioid Hydrocodone Combinations	hydrocodone-ibuprofen oral	HYDROCODONE-IBUPROFEN ORAL	131230	28	28
ANALGESICS	OPIOID	OPIOID ANALGESIC AND NSAID COMBINATION	Analgesic Opioid Hydrocodone Combinations	hydrocodone-ibuprofen oral	IBUDONE ORAL	131418	19	19
ANALGESICS	OPIOID	OPIOID ANALGESIC AND NSAID COMBINATION	Analgesic Opioid Hydrocodone Combinations	hydrocodone-ibuprofen oral	VICOPROFEN ORAL	143247	18	18
ANALGESICS	OPIOID	OPIOID ANALGESIC AND NSAID COMBINATION	Analgesic Opioid Oxycodone Combinations	ibuprofen-oxyCODONE 400 mg-5 mg tablet	IBUPROFEN-OXYCODONE 400 MG-5 MG TABLET	40397	2	3
ANALGESICS	OPIOID	OPIOID ANALGESIC AND SALICYLATE ANALGESIC COMB	Analgesic Opioid Codeine Combinations	aspirin-codeine 325 mg-30 mg tablet	ASPIRIN-CODEINE 325 MG-30 MG TABLET	102446	2	2
ANALGESICS	OPIOID	OPIOID ANALGESIC AND SALICYLATE ANALGESIC COMB	Analgesic Opioid Codeine Combinations	aspirin-codeine oral	ASPIRIN-CODEINE #3 ORAL	122901	3	3
ANALGESICS	OPIOID	OPIOID ANALGESIC AND SALICYLATE ANALGESIC COMB	Analgesic Opioid Codeine Combinations	aspirin-codeine oral	ASPIRIN-CODEINE #4 ORAL	122902	4	4
ANALGESICS	OPIOID	OPIOID ANALGESIC AND SALICYLATE ANALGESIC COMB	Analgesic Opioid Codeine Combinations	aspirin-codeine oral	ASPIRIN-CODEINE ORAL	122903	4	4
ANALGESICS	OPIOID	OPIOID ANALGESIC AND SALICYLATE ANALGESIC COMB	Analgesic Opioid Hydrocodone Combinations	HYDROcodone-aspirin 5 mg-500 mg tablet	HYDROCODONE-ASPIRIN 5 MG-500 MG TABLET	9156	5	7
ANALGESICS	OPIOID	OPIOID ANALGESIC AND SALICYLATE ANALGESIC COMB	Analgesic Opioid Hydrocodone Combinations	hydrocodone-aspirin oral	ASPIRIN-HYDROCODONE ORAL	122905	17	17
ANALGESICS	OPIOID	OPIOID ANALGESIC AND SALICYLATE ANALGESIC COMB	Analgesic Opioid Oxycodone Combinations	oxyCODONE HCL-oxyCODONE ter-aspirin 4.5 mg-0.38 mg-325 mg tablet	OXYCODONE HCL-OXYCODONE TER-ASPIRIN 4.5 MG-0.38 MG-325 MG TABLET	5941	48	53
ANALGESICS	OPIOID	OPIOID ANALGESIC AND SALICYLATE ANALGESIC COMB	Analgesic Opioid Oxycodone Combinations	oxycodone HCl-oxycodone ter-aspirin oral	OXYCODONE HCL-OXYCODONE-ASA ORAL	136583	41	42
ANALGESICS	OPIOID	OPIOID ANALGESIC AND SALICYLATE ANALGESIC COMB	Analgesic Opioid Oxycodone Combinations	oxyCODONE-aspirin 4.8355 mg-325 mg tablet	OXYCODONE-ASPIRIN 4.8355 MG-325 MG TABLET	110656	32	45
ANALGESICS	OPIOID	OPIOID ANALGESIC AND SALICYLATE ANALGESIC COMB	Analgesic Opioid Oxycodone Combinations	oxycodone-aspirin oral	OXYCODONE-ASPIRIN ORAL	136586	6	6
ANALGESICS	OPIOID	OPIOID ANALGESIC AND SALICYLATE ANALGESIC COMB	Analgesic Opioid Oxycodone Combinations	oxycodone-aspirin oral	PERCODAN ORAL	137204	15	15
ANALGESICS	OPIOID	OPIOID ANALGESIC, ANESTHETIC ADJUNCT AGENTS	Analgesic Opioid Agonists	alfentaniL 500 mcg/mL injection solution	ALFENTANIL 500 MCG/ML INJECTION SOLUTION	25268	2087	2566
ANALGESICS	OPIOID	OPIOID ANALGESIC, ANESTHETIC ADJUNCT AGENTS	Analgesic Opioid Agonists	fentaNYL (PF) 500 mcg/10 mL (50 mcg/mL) intravenous syringe	FENTANYL (PF) 500 MCG/10 ML (50 MCG/ML) INTRAVENOUS SYRINGE	203935	2	2
ANALGESICS	OPIOID	OPIOID ANALGESIC, ANESTHETIC ADJUNCT AGENTS	General Anesthetic Adjuncts - Opioid	NULL	FENTANYL 10 MCG/ML INJ SYRINGE	40801302	46	181
ANALGESICS	OPIOID	OPIOID ANALGESIC, ANESTHETIC ADJUNCT AGENTS	General Anesthetic Adjuncts - Opioid	fentaNYL (PF) 50 mcg/mL injection solution	FENTANYL (PF) 2750 MCG/55 ML (50 MCG/ML) IV SYRINGE	40803758	45	54
ANALGESICS	OPIOID	OPIOID ANALGESIC, ANESTHETIC ADJUNCT AGENTS	General Anesthetic Adjuncts - Opioid	fentaNYL (PF) 50 mcg/mL injection solution	FENTANYL (PF) 2750 MCG/55 ML (50 MCG/ML) PCA SYRINGE	40803736	106	134
ANALGESICS	OPIOID	OPIOID ANALGESIC, ANESTHETIC ADJUNCT AGENTS	General Anesthetic Adjuncts - Opioid	fentanyl (PF) 50 mcg/mL Injection	FENTANYL	40803037	95	105
ANALGESICS	OPIOID	OPIOID ANALGESIC, ANESTHETIC ADJUNCT AGENTS	General Anesthetic Adjuncts - Opioid	fentaNYL (PF) 50 mcg/mL injection solution	FENTANYL (PF) 50 MCG/ML INJECTION SOLUTION	3037	219643	775935
ANALGESICS	OPIOID	OPIOID ANALGESIC, ANESTHETIC ADJUNCT AGENTS	General Anesthetic Adjuncts - Opioid	fentaNYL (PF) 50 mcg/mL injection syringe	FENTANYL (PF) 50 MCG/ML INJECTION SYRINGE	106266	7671	19939
ANALGESICS	OPIOID	OPIOID ANALGESIC, ANESTHETIC ADJUNCT AGENTS	General Anesthetic Adjuncts - Opioid	fentaNYL (PF) 50 mcg/mL intravenous solution	FENTANYL (PF) 50 MCG/ML INFUSION 0.8 ML (PEDI)	40805382	1	2
ANALGESICS	OPIOID	OPIOID ANALGESIC, ANESTHETIC ADJUNCT AGENTS	General Anesthetic Adjuncts - Opioid	fentaNYL (PF) 50 mcg/mL intravenous solution	FENTANYL (PF) 50 MCG/ML INFUSION 20 ML (PEDI)	40805378	10	10
ANALGESICS	OPIOID	OPIOID ANALGESIC, ANESTHETIC ADJUNCT AGENTS	General Anesthetic Adjuncts - Opioid	fentaNYL (PF) 50 mcg/mL intravenous solution	FENTANYL (PF) 50 MCG/ML INFUSION 4 ML (PEDI)	40805380	4	7
ANALGESICS	OPIOID	OPIOID ANALGESIC, ANESTHETIC ADJUNCT AGENTS	General Anesthetic Adjuncts - Opioid	fentaNYL (PF) 50 mcg/mL intravenous solution	FENTANYL (PF) 50 MCG/ML INFUSION 50 ML (PEDI)	40805203	41	56
ANALGESICS	OPIOID	OPIOID ANALGESIC, ANESTHETIC ADJUNCT AGENTS	General Anesthetic Adjuncts - Opioid	fentaNYL (PF) 50 mcg/mL intravenous solution	FENTANYL (PF) 50 MCG/ML INFUSION 8 ML (PEDI)	40805379	2	2
ANALGESICS	OPIOID	OPIOID ANALGESIC, ANESTHETIC ADJUNCT AGENTS	General Anesthetic Adjuncts - Opioid	fentaNYL (PF) 50 mcg/mL intravenous solution	FENTANYL (PF) 50 MCG/ML INTRAVENOUS SOLUTION	145709	14116	17054
ANALGESICS	OPIOID	OPIOID ANALGESIC, ANESTHETIC ADJUNCT AGENTS	General Anesthetic Adjuncts - Opioid	fentaNYL (PF) 50 mcg/mL intravenous solution	FENTANYL 50 MCG/ML INFUSION	40804031	139	285
ANALGESICS	OPIOID	OPIOID ANALGESIC, ANESTHETIC ADJUNCT AGENTS	General Anesthetic Adjuncts - Opioid	fentanyl (PF) injection	FENTANYL CITRATE (PF) INJ	129383	1	1
ANALGESICS	OPIOID	OPIOID ANALGESIC, ANESTHETIC ADJUNCT AGENTS	General Anesthetic Adjuncts - Opioid	fentanyl (PF) injection	FENTANYL IV	226449	1	1
ANALGESICS	OPIOID	OPIOID ANALGESIC, ANESTHETIC ADJUNCT AGENTS	General Anesthetic Adjuncts - Opioid	fentanyl (PF) injection	SUBLIMAZE (PF) INJ	206070	1	1
ANALGESICS	OPIOID	OPIOID ANALGESIC, ANESTHETIC ADJUNCT AGENTS	General Anesthetic Adjuncts - Opioid	fentaNYL 100 mcg lozenge on a handle	FENTANYL 100 MCG LOZENGE ON A HANDLE	103104	1	1
ANALGESICS	OPIOID	OPIOID ANALGESIC, ANESTHETIC ADJUNCT AGENTS	General Anesthetic Adjuncts - Opioid	fentaNYL 200 mcg (Hosp) lozenge on a handle	FENTANYL 200 MCG (HOSP) LOZENGE ON A HANDLE	102084	2	5
ANALGESICS	OPIOID	OPIOID ANALGESIC, ANESTHETIC ADJUNCT AGENTS	General Anesthetic Adjuncts - Opioid	fentaNYL 400 mcg (Hosp) lozenge on a handle	FENTANYL 400 MCG (HOSP) LOZENGE ON A HANDLE	103223	1	1
ANALGESICS	OPIOID	OPIOID ANALGESIC, ANESTHETIC ADJUNCT AGENTS	General Anesthetic Adjuncts - Opioid	remifentaniL 1 mg intravenous solution	REMIFENTANIL 1 MG INTRAVENOUS SOLUTION	18398	15470	20228
ANALGESICS	OPIOID	OPIOID ANALGESIC, ANESTHETIC ADJUNCT AGENTS	General Anesthetic Adjuncts - Opioid	remifentaniL 1 mg intravenous solution	ULTIVA 1 MG INTRAVENOUS SOLUTION	18387	3	3
ANALGESICS	OPIOID	OPIOID ANALGESIC, ANESTHETIC ADJUNCT AGENTS	General Anesthetic Adjuncts - Opioid	remifentaniL 2 mg intravenous solution	REMIFENTANIL 2 MG INTRAVENOUS SOLUTION	18400	5211	5792
ANALGESICS	OPIOID	OPIOID ANALGESIC, ANESTHETIC ADJUNCT AGENTS	General Anesthetic Adjuncts - Opioid	remifentaniL 5 mg intravenous solution	REMIFENTANIL 5 MG INTRAVENOUS SOLUTION	18399	2508	2786
ANALGESICS	OPIOID	OPIOID ANALGESIC, ANESTHETIC ADJUNCT AGENTS	General Anesthetic Adjuncts - Opioid	SUFentanil citrate 50 mcg/mL intravenous solution	SUFENTANIL CITRATE 50 MCG/ML INTRAVENOUS SOLUTION	11443	769	1275
ANALGESICS	OPIOID	OPIOID ANALGESIC, SALICYLATE, AND XANTHINE COMB.	Analgesic Opioid Dihydrocodeine Combinations	aspirin 356.4 mg-caffeine 30 mg-dihydrocodeine 16 mg capsule	ASPIRIN 356.4 MG-CAFFEINE 30 MG-DIHYDROCODEINE 16 MG CAPSULE	111188	4	5
ANALGESICS	OPIOID	OPIOID ANALGESIC, SALICYLATE, AND XANTHINE COMB.	Analgesic Opioid Dihydrocodeine Combinations	aspirin-caffeine-dihydrocodeine oral	SYNALGOS-DC ORAL	141327	5	5
ANALGESICS	OPIOID	OPIOID ANALGESIC,NON-SALICYLATE,XANTHINE COMB	Analgesic Opioid Dihydrocodeine Combinations	acetaminophen 320.5 mg-caffeine 30 mg-dihydrocodeine 16 mg capsule	ACETAMINOPHEN 320.5 MG-CAFFEINE 30 MG-DIHYDROCODEINE 16 MG CAPSULE	220173	4	4
ANALGESICS	OPIOID	OPIOID ANALGESIC,NON-SALICYLATE,XANTHINE COMB	Analgesic Opioid Dihydrocodeine Combinations	acetaminophen 356.4 mg-caffeine 30 mg-dihydrocodeine 16 mg capsule	ACETAMINOPHEN 356.4 MG-CAFFEINE 30 MG-DIHYDROCODEINE 16 MG CAPSULE	8923	1	1
ANALGESICS	OPIOID	OPIOID ANALGESIC,NON-SALICYLATE,XANTHINE COMB	Analgesic Opioid Dihydrocodeine Combinations	acetaminophen-caffeine-dihydrocodeine oral	ACETAMINOPHEN-CAFF-DIHYDROCOD ORAL	263652	1	1
ANALGESICS	OPIOID	OPIOID ANALGESIC,NON-SALICYLATE,XANTHINE COMB	Analgesic Opioid Dihydrocodeine Combinations	acetaminophen-caffeine-dihydrocodeine oral	DIHYDROCODE-ACETAMINOPHEN-CAFF ORAL	127779	1	1
ANALGESICS	OPIOID	OPIOID ANALGESIC,NON-SALICYLATE,XANTHINE COMB	Analgesic Opioid Dihydrocodeine Combinations	acetaminophen-caffeine-dihydrocodeine oral	ZERLOR ORAL	144028	1	1
ANALGESICS	OPIOID	OPIOID ANALGESICS	NULL	NULL	FENTANYL 10 MCG/ML 250ML IV SOLN	40800071	2	2
ANALGESICS	OPIOID	OPIOID ANALGESICS	NULL	NULL	FENTANYL IV ORDERABLE (ADULT)	40801379	3	3
ANALGESICS	OPIOID	OPIOID ANALGESICS	NULL	NULL	HYDROMORPHONE 0.6MG/0.6ML INJ SYRINGE	40800079	29	37
ANALGESICS	OPIOID	OPIOID ANALGESICS	NULL	NULL	MORPHINE 0.2 MG/ML INJ SYRINGE	40800110	2895	9573
ANALGESICS	OPIOID	OPIOID ANALGESICS	NULL	NULL	MORPHINE 0.2 MG/ML ORAL SOLN	40800111	534	1899
ANALGESICS	OPIOID	OPIOID ANALGESICS	NULL	NULL	MORPHINE 1 MG/ML INJ SYRINGE	193046	2	2
ANALGESICS	OPIOID	OPIOID ANALGESICS	NULL	NULL	TRAMADOL 5 MG/ML ORAL SUSP	40800143	465	977
ANALGESICS	OPIOID	OPIOID ANALGESICS	NULL	belladonna alkaloids-opium rectal	BELLADONNA-OPIUM RECTAL	123654	2	2
ANALGESICS	OPIOID	OPIOID ANALGESICS	NULL	fentanyl (PF) 50 mcg/mL Injection	FENTANYL (PF) 50 MCG/ML IN 0.9 % NS INFUSION MIXTURE	40800362	32	45
ANALGESICS	OPIOID	OPIOID ANALGESICS	NULL	morphine 10 mg/mL intravenous syringe	MORPHINE 10 MG/ML INTRAVENOUS CARTRIDGE	212212	667	1173
ANALGESICS	OPIOID	OPIOID ANALGESICS	NULL	morphine 2 mg/mL intravenous syringe	MORPHINE 2 MG/ML INTRAVENOUS CARTRIDGE	212210	4913	8243
ANALGESICS	OPIOID	OPIOID ANALGESICS	NULL	morphine 4 mg/mL intravenous syringe	MORPHINE 4 MG/ML INTRAVENOUS CARTRIDGE	212211	2057	3217
ANALGESICS	OPIOID	OPIOID ANALGESICS	Analgesic Opioid Agonists	NULL	HYDROMORPHONE (PF) 0.2 MG/ML PCA 50 ML (PEDI BCHO)	40805545	3	3
ANALGESICS	OPIOID	OPIOID ANALGESICS	Analgesic Opioid Agonists	NULL	METHADONE 2.5 MG/ML IV INJECTION (COMPOUNDED) (PEDI BCHO)	40805683	2	10
ANALGESICS	OPIOID	OPIOID ANALGESICS	Analgesic Opioid Agonists	NULL	MORPHINE (PF) 1 MG/ML PCA 50 ML (PEDI BCHO)	40805547	7	13
ANALGESICS	OPIOID	OPIOID ANALGESICS	Analgesic Opioid Agonists	NULL	MORPHINE 0.5 MG/2 ML IV SYRINGE (PEDI BCHO)	40805670	19	50
ANALGESICS	OPIOID	OPIOID ANALGESICS	Analgesic Opioid Agonists	NULL	MORPHINE 5 MG/ML (HIGH DOSE) PCA 50 ML (PEDI BCHO)	40805549	2	2
ANALGESICS	OPIOID	OPIOID ANALGESICS	Analgesic Opioid Agonists	NULL	MORPHINE 50 MG/50 ML (1 MG/ML) IN 0.9 % SODIUM CHLORIDE IV SYRINGE	40803344	76	258
ANALGESICS	OPIOID	OPIOID ANALGESICS	Analgesic Opioid Agonists	Bulk Chemicals	MORPHINE SULFATE	115127	4	8
ANALGESICS	OPIOID	OPIOID ANALGESICS	Analgesic Opioid Agonists	codeine 15 mg/5 mL oral solution	CODEINE 15 MG/5 ML ORAL SOLUTION	1799	2	3
ANALGESICS	OPIOID	OPIOID ANALGESICS	Analgesic Opioid Agonists	codeine oral	CODEINE PHOSPHATE ORAL	126134	14	14
ANALGESICS	OPIOID	OPIOID ANALGESICS	Analgesic Opioid Agonists	codeine phosphate	CODEINE PHOSPHATE	115136	1	1
ANALGESICS	OPIOID	OPIOID ANALGESICS	Analgesic Opioid Agonists	codeine sulfate	CODEINE SULFATE	115137	1	1
ANALGESICS	OPIOID	OPIOID ANALGESICS	Analgesic Opioid Agonists	codeine sulfate 15 mg tablet	CODEINE SULFATE 15 MG TABLET	1801	163	202
ANALGESICS	OPIOID	OPIOID ANALGESICS	Analgesic Opioid Agonists	codeine sulfate 15 mg/2.5 mL (2.5 mL) oral solution	CODEINE SULFATE 15 MG/2.5 ML (2.5 ML) ORAL SOLUTION	207068	4	4
ANALGESICS	OPIOID	OPIOID ANALGESICS	Analgesic Opioid Agonists	codeine sulfate 30 mg tablet	CODEINE SULFATE 30 MG TABLET	1802	402	1086
ANALGESICS	OPIOID	OPIOID ANALGESICS	Analgesic Opioid Agonists	codeine sulfate 30 mg/5 mL (5 mL) oral solution	CODEINE SULFATE 30 MG/5 ML (5 ML) ORAL SOLUTION	207073	5	6
ANALGESICS	OPIOID	OPIOID ANALGESICS	Analgesic Opioid Agonists	codeine sulfate 30 mg/5 mL oral solution	CODEINE SULFATE 30 MG/5 ML ORAL SOLUTION	204356	5	6
ANALGESICS	OPIOID	OPIOID ANALGESICS	Analgesic Opioid Agonists	codeine sulfate 60 mg tablet	CODEINE SULFATE 60 MG TABLET	1803	54	356
ANALGESICS	OPIOID	OPIOID ANALGESICS	Analgesic Opioid Agonists	codeine sulfate oral	CODEINE SULFATE ORAL	126135	37	37
ANALGESICS	OPIOID	OPIOID ANALGESICS	Analgesic Opioid Agonists	fentaNYL (PF) 1,200 mcg/24 mL (50 mcg/mL) intravenous PCA syringe	FENTANYL (PF) 1,200 MCG/24 ML (50 MCG/ML) INTRAVENOUS PCA SYRINGE	200349	1	1
ANALGESICS	OPIOID	OPIOID ANALGESICS	Analgesic Opioid Agonists	fentaNYL (PF) 1,250 mcg/25 mL (50 mcg/mL) in 0.9 % NaCl PCA syringe	FENTANYL (PF) 1,250 MCG/25 ML (50 MCG/ML) IN 0.9 % NACL PCA SYRINGE	110275	35	57
ANALGESICS	OPIOID	OPIOID ANALGESICS	Analgesic Opioid Agonists	fentaNYL (PF) 1,250 mcg/50 mL (25 mcg/mL)in dextrose 5% IV PCA syringe	FENTANYL (PF) 1,250 MCG/50 ML (25 MCG/ML)IN DEXTROSE 5% IV PCA SYRINGE	199194	1	1
ANALGESICS	OPIOID	OPIOID ANALGESICS	Analgesic Opioid Agonists	fentaNYL (PF) 1,500 mcg/30 mL (50 mcg/mL) intravenous PCA syringe	FENTANYL (PF) 1,500 MCG/30 ML (50 MCG/ML) INTRAVENOUS PCA SYRINGE	113225	15	16
ANALGESICS	OPIOID	OPIOID ANALGESICS	Analgesic Opioid Agonists	fentaNYL (PF) 1,500 mcg/30 mL (50 mcg/mL) PCA intravenous solution	FENTANYL (PF) 1,500 MCG/30 ML (50 MCG/ML) PCA INTRAVENOUS SOLUTION	145188	2	3
ANALGESICS	OPIOID	OPIOID ANALGESICS	Analgesic Opioid Agonists	fentaNYL (PF) 10 mcg/2 mL (5 mcg/mL) in 0.9 % NaCl intravenous syringe	FENTANYL (PF) 10 MCG/2 ML (5 MCG/ML) IN 0.9 % NACL INTRAVENOUS SYRINGE	113875	1	1
ANALGESICS	OPIOID	OPIOID ANALGESICS	Analgesic Opioid Agonists	fentaNYL (PF) 10 mcg/mL (1 mL) in 0.9 % sodium chloride intravenous	FENTANYL (PF) 10 MCG/ML (1 ML) IN 0.9 % SODIUM CHLORIDE INTRAVENOUS	185959	4869	17470
ANALGESICS	OPIOID	OPIOID ANALGESICS	Analgesic Opioid Agonists	fentaNYL (PF) 10 mcg/mL in 0.9 % sodium chloride inject.pump reservoir	FENTANYL (PF) 10 MCG/ML IN 0.9 % SODIUM CHLORIDE INJECT.PUMP RESERVOIR	109743	2	3
ANALGESICS	OPIOID	OPIOID ANALGESICS	Analgesic Opioid Agonists	fentaNYL (PF) 10 mcg/mL in 0.9 % sodium chloride intravenous	FENTANYL (PF) 10 MCG/ML IN 0.9 % SODIUM CHLORIDE INTRAVENOUS	30807	5237	8969
ANALGESICS	OPIOID	OPIOID ANALGESICS	Analgesic Opioid Agonists	fentaNYL (PF) 10 mcg/mL in 0.9 % sodium chloride intravenous syringe	FENTANYL (PF) 10 MCG/ML IN 0.9 % SODIUM CHLORIDE INTRAVENOUS SYRINGE	202658	804	2408
ANALGESICS	OPIOID	OPIOID ANALGESICS	Analgesic Opioid Agonists	fentaNYL (PF) 10 mcg/mL in 0.9 % sodium chloride intravenous syringe	FENTANYL (PF) 10 MCG/ML IN 0.9 % SODIUM CHLORIDE INTRAVENOUS SYRINGE (IV FOR NASAL USE)	40805812	1	2
ANALGESICS	OPIOID	OPIOID ANALGESICS	Analgesic Opioid Agonists	fentaNYL (PF) 10 mcg/mL in dextrose 5 % intravenous	FENTANYL (PF) 10 MCG/ML IN DEXTROSE 5 % INTRAVENOUS	200101	3	4
ANALGESICS	OPIOID	OPIOID ANALGESICS	Analgesic Opioid Agonists	fentaNYL (PF) 100 mcg/10 mL (10 mcg/mL) in dextrose 5 % IV PCA syringe	FENTANYL (PF) 100 MCG/10 ML (10 MCG/ML) IN DEXTROSE 5 % IV PCA SYRINGE	199203	1	1
ANALGESICS	OPIOID	OPIOID ANALGESICS	Analgesic Opioid Agonists	fentaNYL (PF) 100 mcg/2 mL (50 mcg/mL) intravenous syringe	FENTANYL (PF) 100 MCG/2 ML (50 MCG/ML) INTRAVENOUS SYRINGE	113124	13870	52571
ANALGESICS	OPIOID	OPIOID ANALGESICS	Analgesic Opioid Agonists	fentaNYL (PF) 2 mcg/mL in 0.9 % sodium chloride injection	FENTANYL (PF) 2 MCG/ML IN 0.9 % SODIUM CHLORIDE INJECTION	105598	2	2
ANALGESICS	OPIOID	OPIOID ANALGESICS	Analgesic Opioid Agonists	fentaNYL (PF) 2,500 mcg/50 mL (50 mcg/mL) intravenous PCA syringe	FENTANYL (PF) 2,500 MCG/50 ML (50 MCG/ML) INTRAVENOUS PCA SYRINGE	199181	7	11
ANALGESICS	OPIOID	OPIOID ANALGESICS	Analgesic Opioid Agonists	fentaNYL (PF) 2,750 mcg/55 mL (50 mcg/mL) epidural syringe	FENTANYL (PF) 2,750 MCG/55 ML (50 MCG/ML) EPIDURAL SYRINGE	113708	1	1
ANALGESICS	OPIOID	OPIOID ANALGESICS	Analgesic Opioid Agonists	fentanyl (PF) 2,750 mcg/55 mL (50 mcg/mL) inf syr	FENTANYL CITRATE (PF) 2,750 MCG/55 ML (50 MCG/ML) IV SYR PREMIX (PEDI)	40801387	721	1144
ANALGESICS	OPIOID	OPIOID ANALGESICS	Analgesic Opioid Agonists	fentaNYL (PF) 2,750 mcg/55 mL (50 mcg/mL) intravenous PCA syringe	FENTANYL (PF) 2,750 MCG/55 ML (50 MCG/ML) INTRAVENOUS PCA SYRINGE	110298	5190	6663
ANALGESICS	OPIOID	OPIOID ANALGESICS	Analgesic Opioid Agonists	fentaNYL (PF) 20 mcg/mL in 0.9 % sodium chloride inject.pump reservoir	FENTANYL (PF) 20 MCG/ML IN 0.9 % SODIUM CHLORIDE INJECT.PUMP RESERVOIR	109744	1	1
ANALGESICS	OPIOID	OPIOID ANALGESICS	Analgesic Opioid Agonists	fentaNYL (PF) 25 mcg/mL in 0.9 % sodium chloride injection	FENTANYL (PF) 25 MCG/ML IN 0.9 % SODIUM CHLORIDE INJECTION	110262	1	1
ANALGESICS	OPIOID	OPIOID ANALGESICS	Analgesic Opioid Agonists	fentaNYL (PF) 300 mcg/30 mL (10 mcg/mL) in 0.9 % NaCl IV PCA syringe	FENTANYL (PF) 300 MCG/30 ML (10 MCG/ML) IN 0.9 % NACL IV PCA SYRINGE	114083	1	2
ANALGESICS	OPIOID	OPIOID ANALGESICS	Analgesic Opioid Agonists	fentaNYL (PF) 300 mcg/30 mL (10 mcg/mL) in 0.9 % NaCl PCA inj solution	FENTANYL (PF) 300 MCG/30 ML (10 MCG/ML) IN 0.9 % NACL PCA INJ SOLUTION	111074	1	1
ANALGESICS	OPIOID	OPIOID ANALGESICS	Analgesic Opioid Agonists	fentaNYL (PF) 300 mcg/30 mL (10 mcg/mL) in dextrose 5 % IV PCA syringe	FENTANYL (PF) 300 MCG/30 ML (10 MCG/ML) IN DEXTROSE 5 % IV PCA SYRINGE	199193	3	3
ANALGESICS	OPIOID	OPIOID ANALGESICS	Analgesic Opioid Agonists	fentaNYL (PF) 5 mcg/mL in 0.9 % sodium chloride intravenous	FENTANYL (PF) 5 MCG/ML IN 0.9 % SODIUM CHLORIDE INTRAVENOUS	103131	2	2
ANALGESICS	OPIOID	OPIOID ANALGESICS	Analgesic Opioid Agonists	fentaNYL (PF) 50 mcg/5 mL (10 mcg/mL) in 0.9 % sodium chlor IV syringe	FENTANYL (PF) 50 MCG/5 ML (10 MCG/ML) IN 0.9 % SODIUM CHLOR IV SYRINGE	269331	1	1
ANALGESICS	OPIOID	OPIOID ANALGESICS	Analgesic Opioid Agonists	fentaNYL (PF) 500 mcg/50 mL (10 mcg/mL) in 0.9 % NaCl IV PCA Syringe	FENTANYL (PF) 500 MCG/50 ML (10 MCG/ML) IN 0.9 % NACL IV PCA SYRINGE	144492	1	1
ANALGESICS	OPIOID	OPIOID ANALGESICS	Analgesic Opioid Agonists	fentaNYL (PF) 550 mcg/55 mL (10 mcg/mL) in 0.9 % NaCl PCA syringe	FENTANYL (PF) 550 MCG/55 ML (10 MCG/ML) IN 0.9 % NACL PCA SYRINGE	110296	1275	2165
ANALGESICS	OPIOID	OPIOID ANALGESICS	Analgesic Opioid Agonists	fentaNYL 1,200 mcg (600 mcg/spray X2) sublingual spray	FENTANYL 1,200 MCG (600 MCG/SPRAY X2) SUBLINGUAL SPRAY	202715	1	2
ANALGESICS	OPIOID	OPIOID ANALGESICS	Analgesic Opioid Agonists	fentaNYL 1,200 mcg lozenge on a handle	FENTANYL 1,200 MCG LOZENGE ON A HANDLE	27917	14	30
ANALGESICS	OPIOID	OPIOID ANALGESICS	Analgesic Opioid Agonists	fentaNYL 1,600 mcg lozenge on a handle	FENTANYL 1,600 MCG LOZENGE ON A HANDLE	27918	9	32
ANALGESICS	OPIOID	OPIOID ANALGESICS	Analgesic Opioid Agonists	fentaNYL 100 mcg buccal tablet, effervescent	FENTANYL 100 MCG BUCCAL TABLET, EFFERVESCENT	77439	46	51
ANALGESICS	OPIOID	OPIOID ANALGESICS	Analgesic Opioid Agonists	fentaNYL 100 mcg sublingual tablet	FENTANYL 100 MCG SUBLINGUAL TABLET	185876	3	3
ANALGESICS	OPIOID	OPIOID ANALGESICS	Analgesic Opioid Agonists	fentaNYL 100 mcg/hr transdermal patch	DURAGESIC 100 MCG/HR TRANSDERMAL PATCH	2680	5	5
ANALGESICS	OPIOID	OPIOID ANALGESICS	Analgesic Opioid Agonists	fentaNYL 100 mcg/hr transdermal patch	FENTANYL 100 MCG/HR TRANSDERMAL PATCH	27908	1453	7649
ANALGESICS	OPIOID	OPIOID ANALGESICS	Analgesic Opioid Agonists	fentaNYL 100 mcg/spray nasal spray	FENTANYL 100 MCG/SPRAY NASAL SPRAY	192031	5	5
ANALGESICS	OPIOID	OPIOID ANALGESICS	Analgesic Opioid Agonists	fentaNYL 100 mcg/spray nasal spray	LAZANDA 100 MCG/SPRAY NASAL SPRAY	192047	1	1
ANALGESICS	OPIOID	OPIOID ANALGESICS	Analgesic Opioid Agonists	fentaNYL 100 mcg/spray sublingual spray	FENTANYL 100 MCG/SPRAY SUBLINGUAL SPRAY	202717	11	17
ANALGESICS	OPIOID	OPIOID ANALGESICS	Analgesic Opioid Agonists	fentaNYL 100 mcg/spray sublingual spray	SUBSYS 100 MCG/SPRAY SUBLINGUAL SPRAY	202784	1	1
ANALGESICS	OPIOID	OPIOID ANALGESICS	Analgesic Opioid Agonists	fentaNYL 12 mcg/hr transdermal patch	FENTANYL 12 MCG/HR TRANSDERMAL PATCH	41382	1506	4017
ANALGESICS	OPIOID	OPIOID ANALGESICS	Analgesic Opioid Agonists	fentaNYL 200 mcg buccal tablet, effervescent	FENTANYL 200 MCG BUCCAL TABLET, EFFERVESCENT	77440	22	23
ANALGESICS	OPIOID	OPIOID ANALGESICS	Analgesic Opioid Agonists	fentaNYL 200 mcg lozenge on a handle	FENTANYL 200 MCG LOZENGE ON A HANDLE	27913	192	646
ANALGESICS	OPIOID	OPIOID ANALGESICS	Analgesic Opioid Agonists	fentaNYL 200 mcg sublingual tablet	FENTANYL 200 MCG SUBLINGUAL TABLET	194824	1	1
ANALGESICS	OPIOID	OPIOID ANALGESICS	Analgesic Opioid Agonists	fentaNYL 200 mcg/spray sublingual spray	FENTANYL 200 MCG/SPRAY SUBLINGUAL SPRAY	202718	12	20
ANALGESICS	OPIOID	OPIOID ANALGESICS	Analgesic Opioid Agonists	fentaNYL 200 mcg/spray sublingual spray	SUBSYS 200 MCG/SPRAY SUBLINGUAL SPRAY	202785	1	1
ANALGESICS	OPIOID	OPIOID ANALGESICS	Analgesic Opioid Agonists	fentaNYL 25 mcg/hr transdermal patch	DURAGESIC 25 MCG/HR TRANSDERMAL PATCH	2681	3	3
ANALGESICS	OPIOID	OPIOID ANALGESICS	Analgesic Opioid Agonists	fentaNYL 25 mcg/hr transdermal patch	FENTANYL 25 MCG/HR TRANSDERMAL PATCH	27905	2838	8559
ANALGESICS	OPIOID	OPIOID ANALGESICS	Analgesic Opioid Agonists	fentaNYL 300 mcg buccal tablet, effervescent	FENTANYL 300 MCG BUCCAL TABLET, EFFERVESCENT	88557	1	1
ANALGESICS	OPIOID	OPIOID ANALGESICS	Analgesic Opioid Agonists	fentaNYL 300 mcg sublingual tablet	FENTANYL 300 MCG SUBLINGUAL TABLET	194825	1	1
ANALGESICS	OPIOID	OPIOID ANALGESICS	Analgesic Opioid Agonists	fentaNYL 37.5 mcg/hour transdermal patch	FENTANYL 37.5 MCG/HOUR TRANSDERMAL PATCH	221035	49	70
ANALGESICS	OPIOID	OPIOID ANALGESICS	Analgesic Opioid Agonists	fentaNYL 400 mcg buccal tablet, effervescent	FENTANYL 400 MCG BUCCAL TABLET, EFFERVESCENT	77441	7	10
ANALGESICS	OPIOID	OPIOID ANALGESICS	Analgesic Opioid Agonists	fentaNYL 400 mcg lozenge on a handle	FENTANYL 400 MCG LOZENGE ON A HANDLE	27914	52	122
ANALGESICS	OPIOID	OPIOID ANALGESICS	Analgesic Opioid Agonists	fentaNYL 400 mcg sublingual tablet	FENTANYL 400 MCG SUBLINGUAL TABLET	194826	3	3
ANALGESICS	OPIOID	OPIOID ANALGESICS	Analgesic Opioid Agonists	fentaNYL 400 mcg/spray nasal spray	FENTANYL 400 MCG/SPRAY NASAL SPRAY	192032	3	3
ANALGESICS	OPIOID	OPIOID ANALGESICS	Analgesic Opioid Agonists	fentaNYL 400 mcg/spray nasal spray	LAZANDA 400 MCG/SPRAY NASAL SPRAY	192048	1	1
ANALGESICS	OPIOID	OPIOID ANALGESICS	Analgesic Opioid Agonists	fentaNYL 400 mcg/spray sublingual spray	FENTANYL 400 MCG/SPRAY SUBLINGUAL SPRAY	202719	9	21
ANALGESICS	OPIOID	OPIOID ANALGESICS	Analgesic Opioid Agonists	fentaNYL 400 mcg/spray sublingual spray	SUBSYS 400 MCG/SPRAY SUBLINGUAL SPRAY	202786	1	1
ANALGESICS	OPIOID	OPIOID ANALGESICS	Analgesic Opioid Agonists	fentaNYL 50 mcg/hr transdermal patch	DURAGESIC 50 MCG/HR TRANSDERMAL PATCH	2682	1	1
ANALGESICS	OPIOID	OPIOID ANALGESICS	Analgesic Opioid Agonists	fentaNYL 50 mcg/hr transdermal patch	FENTANYL 50 MCG/HR TRANSDERMAL PATCH	27906	2141	6691
ANALGESICS	OPIOID	OPIOID ANALGESICS	Analgesic Opioid Agonists	fentaNYL 600 mcg buccal tablet, effervescent	FENTANYL 600 MCG BUCCAL TABLET, EFFERVESCENT	77442	6	8
ANALGESICS	OPIOID	OPIOID ANALGESICS	Analgesic Opioid Agonists	fentaNYL 600 mcg buccal tablet, effervescent	FENTORA 600 MCG BUCCAL TABLET, EFFERVESCENT	77455	1	1
ANALGESICS	OPIOID	OPIOID ANALGESICS	Analgesic Opioid Agonists	fentaNYL 600 mcg lozenge on a handle	FENTANYL 600 MCG LOZENGE ON A HANDLE	27915	12	116
ANALGESICS	OPIOID	OPIOID ANALGESICS	Analgesic Opioid Agonists	fentaNYL 600 mcg/spray sublingual spray	FENTANYL 600 MCG/SPRAY SUBLINGUAL SPRAY	202720	5	17
ANALGESICS	OPIOID	OPIOID ANALGESICS	Analgesic Opioid Agonists	fentaNYL 600 mcg/spray sublingual spray	SUBSYS 600 MCG/SPRAY SUBLINGUAL SPRAY	202787	1	1
ANALGESICS	OPIOID	OPIOID ANALGESICS	Analgesic Opioid Agonists	fentaNYL 62.5 mcg/hour transdermal patch	FENTANYL 62.5 MCG/HOUR TRANSDERMAL PATCH	221032	9	37
ANALGESICS	OPIOID	OPIOID ANALGESICS	Analgesic Opioid Agonists	fentaNYL 75 mcg/hr transdermal patch	DURAGESIC 75 MCG/HR TRANSDERMAL PATCH	2683	3	5
ANALGESICS	OPIOID	OPIOID ANALGESICS	Analgesic Opioid Agonists	fentaNYL 75 mcg/hr transdermal patch	FENTANYL 75 MCG/HR TRANSDERMAL PATCH	27907	1258	4549
ANALGESICS	OPIOID	OPIOID ANALGESICS	Analgesic Opioid Agonists	fentaNYL 800 mcg buccal tablet, effervescent	FENTANYL 800 MCG BUCCAL TABLET, EFFERVESCENT	77443	12	36
ANALGESICS	OPIOID	OPIOID ANALGESICS	Analgesic Opioid Agonists	fentaNYL 800 mcg lozenge on a handle	FENTANYL 800 MCG LOZENGE ON A HANDLE	27916	17	97
ANALGESICS	OPIOID	OPIOID ANALGESICS	Analgesic Opioid Agonists	fentaNYL 800 mcg sublingual tablet	ABSTRAL 800 MCG SUBLINGUAL TABLET	194952	1	1
ANALGESICS	OPIOID	OPIOID ANALGESICS	Analgesic Opioid Agonists	fentaNYL 800 mcg sublingual tablet	FENTANYL 800 MCG SUBLINGUAL TABLET	194828	1	1
ANALGESICS	OPIOID	OPIOID ANALGESICS	Analgesic Opioid Agonists	fentaNYL 800 mcg/spray sublingual spray	FENTANYL 800 MCG/SPRAY SUBLINGUAL SPRAY	202721	2	15
ANALGESICS	OPIOID	OPIOID ANALGESICS	Analgesic Opioid Agonists	fentaNYL 800 mcg/spray sublingual spray	SUBSYS 800 MCG/SPRAY SUBLINGUAL SPRAY	202788	2	2
ANALGESICS	OPIOID	OPIOID ANALGESICS	Analgesic Opioid Agonists	fentaNYL 87.5 mcg/hour transdermal patch	FENTANYL 87.5 MCG/HOUR TRANSDERMAL PATCH	221033	4	4
ANALGESICS	OPIOID	OPIOID ANALGESICS	Analgesic Opioid Agonists	fentanyl citrate (PF) epidural	FENTANYL CITRATE (PF) EPID	129382	2	2
ANALGESICS	OPIOID	OPIOID ANALGESICS	Analgesic Opioid Agonists	fentanyl citrate buccal	ACTIQ BUCCAL	121430	6	6
ANALGESICS	OPIOID	OPIOID ANALGESICS	Analgesic Opioid Agonists	fentanyl citrate buccal	FENTANYL CITRATE BUCCAL	129385	3	3
ANALGESICS	OPIOID	OPIOID ANALGESICS	Analgesic Opioid Agonists	fentanyl citrate sublingual	FENTANYL CITRATE SL	185877	2	2
ANALGESICS	OPIOID	OPIOID ANALGESICS	Analgesic Opioid Agonists	fentanyl in 0.9 % NaCl (PF) 550 mcg/55 mL PCA Syringe	FENTANYL CITRATE IN NS (PF) 550 MCG/55 ML INJ SYRINGE	40801323	2146	4114
ANALGESICS	OPIOID	OPIOID ANALGESICS	Analgesic Opioid Agonists	fentanyl in D5W (PF) intravenous	FENTANYL CITRATE IN D5W (PF) IV	199242	1	1
ANALGESICS	OPIOID	OPIOID ANALGESICS	Analgesic Opioid Agonists	fentanyl sublingual	FENTANYL SL	208736	1	1
ANALGESICS	OPIOID	OPIOID ANALGESICS	Analgesic Opioid Agonists	fentanyl transdermal	DURAGESIC TD	128220	16	16
ANALGESICS	OPIOID	OPIOID ANALGESICS	Analgesic Opioid Agonists	fentanyl transdermal	FENTANYL TD	129388	60	63
ANALGESICS	OPIOID	OPIOID ANALGESICS	Analgesic Opioid Agonists	HYDROcodone bitartrate ER 10 mg capsule, oral only, extended rel 12 hr	HYDROCODONE BITARTRATE ER 10 MG CAPSULE, ORAL ONLY, EXTENDED REL 12 HR	221414	14	30
ANALGESICS	OPIOID	OPIOID ANALGESICS	Analgesic Opioid Agonists	HYDROcodone bitartrate ER 10 mg capsule, oral only, extended rel 12 hr	ZOHYDRO ER 10 MG CAPSULE, ORAL ONLY,EXTENDED RELEASE	221440	3	3
ANALGESICS	OPIOID	OPIOID ANALGESICS	Analgesic Opioid Agonists	HYDROcodone bitartrate ER 10 mg capsule,extended release 12 hr	HYDROCODONE BITARTRATE ER 10 MG CAPSULE,EXTENDED RELEASE 12 HR	216481	17	25
ANALGESICS	OPIOID	OPIOID ANALGESICS	Analgesic Opioid Agonists	HYDROcodone bitartrate ER 10 mg capsule,extended release 12 hr	ZOHYDRO ER 10 MG CAPSULE,EXTENDED RELEASE	216497	2	3
ANALGESICS	OPIOID	OPIOID ANALGESICS	Analgesic Opioid Agonists	HYDROcodone bitartrate ER 100 mg tablet, crush resist,extend.rel. 24hr	HYDROCODONE BITARTRATE ER 100 MG TABLET, CRUSH RESIST,EXTEND.REL. 24HR	220188	1	1
ANALGESICS	OPIOID	OPIOID ANALGESICS	Analgesic Opioid Agonists	HYDROcodone bitartrate ER 120 mg tablet, crush resist,extend.rel. 24hr	HYDROCODONE BITARTRATE ER 120 MG TABLET, CRUSH RESIST,EXTEND.REL. 24HR	220189	1	1
ANALGESICS	OPIOID	OPIOID ANALGESICS	Analgesic Opioid Agonists	HYDROcodone bitartrate ER 120 mg tablet, crush resist,extend.rel. 24hr	HYSINGLA ER 120 MG TABLET, CRUSH RESISTANT, EXTENDED RELEASE	220211	1	1
ANALGESICS	OPIOID	OPIOID ANALGESICS	Analgesic Opioid Agonists	HYDROcodone bitartrate ER 15 mg capsule, oral only, extended rel 12 hr	HYDROCODONE BITARTRATE ER 15 MG CAPSULE, ORAL ONLY, EXTENDED REL 12 HR	221420	4	7
ANALGESICS	OPIOID	OPIOID ANALGESICS	Analgesic Opioid Agonists	HYDROcodone bitartrate ER 15 mg capsule,extended release 12 hr	HYDROCODONE BITARTRATE ER 15 MG CAPSULE,EXTENDED RELEASE 12 HR	216476	1	1
ANALGESICS	OPIOID	OPIOID ANALGESICS	Analgesic Opioid Agonists	HYDROcodone bitartrate ER 20 mg capsule, oral only, extended rel 12 hr	HYDROCODONE BITARTRATE ER 20 MG CAPSULE, ORAL ONLY, EXTENDED REL 12 HR	221419	4	5
ANALGESICS	OPIOID	OPIOID ANALGESICS	Analgesic Opioid Agonists	HYDROcodone bitartrate ER 20 mg capsule,extended release 12 hr	HYDROCODONE BITARTRATE ER 20 MG CAPSULE,EXTENDED RELEASE 12 HR	216477	9	10
ANALGESICS	OPIOID	OPIOID ANALGESICS	Analgesic Opioid Agonists	HYDROcodone bitartrate ER 20 mg tablet,crush resist,extended rel. 24hr	HYDROCODONE BITARTRATE ER 20 MG TABLET,CRUSH RESIST,EXTENDED REL. 24HR	220183	9	13
ANALGESICS	OPIOID	OPIOID ANALGESICS	Analgesic Opioid Agonists	HYDROcodone bitartrate ER 20 mg tablet,crush resist,extended rel. 24hr	HYSINGLA ER 20 MG TABLET, CRUSH RESISTANT, EXTENDED RELEASE	220205	6	6
ANALGESICS	OPIOID	OPIOID ANALGESICS	Analgesic Opioid Agonists	HYDROcodone bitartrate ER 30 mg capsule, oral only, extended rel 12 hr	HYDROCODONE BITARTRATE ER 30 MG CAPSULE, ORAL ONLY, EXTENDED REL 12 HR	221418	4	4
ANALGESICS	OPIOID	OPIOID ANALGESICS	Analgesic Opioid Agonists	HYDROcodone bitartrate ER 30 mg capsule, oral only, extended rel 12 hr	ZOHYDRO ER 30 MG CAPSULE, ORAL ONLY,EXTENDED RELEASE	221443	4	5
ANALGESICS	OPIOID	OPIOID ANALGESICS	Analgesic Opioid Agonists	HYDROcodone bitartrate ER 30 mg capsule,extended release 12 hr	HYDROCODONE BITARTRATE ER 30 MG CAPSULE,EXTENDED RELEASE 12 HR	216478	5	7
ANALGESICS	OPIOID	OPIOID ANALGESICS	Analgesic Opioid Agonists	HYDROcodone bitartrate ER 30 mg tablet,crush resist,extended rel. 24hr	HYDROCODONE BITARTRATE ER 30 MG TABLET,CRUSH RESIST,EXTENDED REL. 24HR	220184	13	22
ANALGESICS	OPIOID	OPIOID ANALGESICS	Analgesic Opioid Agonists	HYDROcodone bitartrate ER 30 mg tablet,crush resist,extended rel. 24hr	HYSINGLA ER 30 MG TABLET, CRUSH RESISTANT, EXTENDED RELEASE	220206	7	8
ANALGESICS	OPIOID	OPIOID ANALGESICS	Analgesic Opioid Agonists	HYDROcodone bitartrate ER 40 mg capsule, oral only, extended rel 12 hr	HYDROCODONE BITARTRATE ER 40 MG CAPSULE, ORAL ONLY, EXTENDED REL 12 HR	221417	5	13
ANALGESICS	OPIOID	OPIOID ANALGESICS	Analgesic Opioid Agonists	HYDROcodone bitartrate ER 40 mg capsule, oral only, extended rel 12 hr	ZOHYDRO ER 40 MG CAPSULE, ORAL ONLY,EXTENDED RELEASE	221444	2	2
ANALGESICS	OPIOID	OPIOID ANALGESICS	Analgesic Opioid Agonists	HYDROcodone bitartrate ER 40 mg capsule,extended release 12 hr	HYDROCODONE BITARTRATE ER 40 MG CAPSULE,EXTENDED RELEASE 12 HR	216479	2	2
ANALGESICS	OPIOID	OPIOID ANALGESICS	Analgesic Opioid Agonists	HYDROcodone bitartrate ER 40 mg tablet,crush resist,extended rel. 24hr	HYDROCODONE BITARTRATE ER 40 MG TABLET,CRUSH RESIST,EXTENDED REL. 24HR	220185	18	21
ANALGESICS	OPIOID	OPIOID ANALGESICS	Analgesic Opioid Agonists	HYDROcodone bitartrate ER 40 mg tablet,crush resist,extended rel. 24hr	HYSINGLA ER 40 MG TABLET, CRUSH RESISTANT, EXTENDED RELEASE	220207	9	9
ANALGESICS	OPIOID	OPIOID ANALGESICS	Analgesic Opioid Agonists	HYDROcodone bitartrate ER 50 mg capsule, oral only, extended rel 12 hr	HYDROCODONE BITARTRATE ER 50 MG CAPSULE, ORAL ONLY, EXTENDED REL 12 HR	221416	2	2
ANALGESICS	OPIOID	OPIOID ANALGESICS	Analgesic Opioid Agonists	HYDROcodone bitartrate ER 50 mg capsule,extended release 12 hr	HYDROCODONE BITARTRATE ER 50 MG CAPSULE,EXTENDED RELEASE 12 HR	216480	5	5
ANALGESICS	OPIOID	OPIOID ANALGESICS	Analgesic Opioid Agonists	HYDROcodone bitartrate ER 60 mg tablet,crush resist,extended rel. 24hr	HYDROCODONE BITARTRATE ER 60 MG TABLET,CRUSH RESIST,EXTENDED REL. 24HR	220186	9	10
ANALGESICS	OPIOID	OPIOID ANALGESICS	Analgesic Opioid Agonists	HYDROcodone bitartrate ER 60 mg tablet,crush resist,extended rel. 24hr	HYSINGLA ER 60 MG TABLET, CRUSH RESISTANT, EXTENDED RELEASE	220208	7	9
ANALGESICS	OPIOID	OPIOID ANALGESICS	Analgesic Opioid Agonists	HYDROcodone bitartrate ER 80 mg tablet,crush resist,extended rel. 24hr	HYDROCODONE BITARTRATE ER 80 MG TABLET,CRUSH RESIST,EXTENDED REL. 24HR	220187	5	5
ANALGESICS	OPIOID	OPIOID ANALGESICS	Analgesic Opioid Agonists	hydrocodone bitartrate oral	HYDROCODONE BITARTRATE ORAL	216642	54	54
ANALGESICS	OPIOID	OPIOID ANALGESICS	Analgesic Opioid Agonists	hydrocodone bitartrate oral	HYSINGLA ER ORAL	220338	8	8
ANALGESICS	OPIOID	OPIOID ANALGESICS	Analgesic Opioid Agonists	hydrocodone bitartrate oral	ZOHYDRO ER ORAL	216691	6	6
ANALGESICS	OPIOID	OPIOID ANALGESICS	Analgesic Opioid Agonists	HYDROmorphone (PF) 0.2 mg/mL in 0.9 % sodium chloride intravenous soln	HYDROMORPHONE (PF) 0.2 MG/ML IN 0.9 % SODIUM CHLORIDE INTRAVENOUS SOLN	114155	19	20
ANALGESICS	OPIOID	OPIOID ANALGESICS	Analgesic Opioid Agonists	HYDROmorphone (PF) 0.5 mg/0.5 mL injection syringe	HYDROMORPHONE (PF) 0.5 MG/0.5 ML INJECTION SYRINGE	265366	33069	82532
ANALGESICS	OPIOID	OPIOID ANALGESICS	Analgesic Opioid Agonists	HYDROmorphone (PF) 0.5 mg/5 mL (0.1 mg/mL)-D5W intravenous syringe	HYDROMORPHONE (PF) 0.5 MG/5 ML (0.1 MG/ML)-D5W INTRAVENOUS SYRINGE	192039	2	2
ANALGESICS	OPIOID	OPIOID ANALGESICS	Analgesic Opioid Agonists	HYDROmorphone (PF) 0.5 mg/mL in 0.9% sodium chloride intravenous soln	HYDROMORPHONE (PF) 0.5 MG/ML IN 0.9% SODIUM CHLORIDE INTRAVENOUS SOLN	227238	3	4
ANALGESICS	OPIOID	OPIOID ANALGESICS	Analgesic Opioid Agonists	HYDROmorphone (PF) 1 mg/mL in 0.9 % sodium chloride intravenous soln	HYDROMORPHONE (PF) 1 MG/ML IN 0.9 % SODIUM CHLORIDE INTRAVENOUS SOLN	269824	7	11
ANALGESICS	OPIOID	OPIOID ANALGESICS	Analgesic Opioid Agonists	HYDROmorphone (PF) 1 mg/mL in 0.9% sodium chloride intravenous syringe	HYDROMORPHONE (PF) 1 MG/ML IN 0.9% SODIUM CHLORIDE INTRAVENOUS SYRINGE	204870	12	22
ANALGESICS	OPIOID	OPIOID ANALGESICS	Analgesic Opioid Agonists	HYDROmorphone (PF) 1 mg/mL injection solution	HYDROMORPHONE (PF) 1 MG/ML INJECTION SOLUTION	102776	95	137
ANALGESICS	OPIOID	OPIOID ANALGESICS	Analgesic Opioid Agonists	HYDROmorphone (PF) 1 mg/mL injection syringe	HYDROMORPHONE (PF) 1 MG/ML INJECTION SYRINGE	3757	8713	25146
ANALGESICS	OPIOID	OPIOID ANALGESICS	Analgesic Opioid Agonists	HYDROmorphone (PF) 10 mg/50 mL (0.2 mg/mL) in 0.9% NaCl IV PCA syringe	HYDROMORPHONE (PF) 10 MG/50 ML (0.2 MG/ML) IN 0.9% NACL IV PCA SYRINGE	212613	79	153
ANALGESICS	OPIOID	OPIOID ANALGESICS	Analgesic Opioid Agonists	HYDROmorphone (PF) 10 mg/mL injection solution	DILAUDID-HP (PF) 10 MG/ML INJECTION SOLUTION	2465	1	11
ANALGESICS	OPIOID	OPIOID ANALGESICS	Analgesic Opioid Agonists	HYDROmorphone (PF) 10 mg/mL injection solution	HYDROMORPHONE (PF) 10 MG/ML INJECTION SOLUTION	10224	1844	3276
ANALGESICS	OPIOID	OPIOID ANALGESICS	Analgesic Opioid Agonists	HYDROmorphone (PF) 110 mg/55 mL (2 mg/mL) in 0.9 % NaCl IV PCA syringe	HYDROMORPHONE (PF) 110 MG/55 ML (2 MG/ML) IN 0.9 % NACL IV PCA SYRINGE	212220	1	1
ANALGESICS	OPIOID	OPIOID ANALGESICS	Analgesic Opioid Agonists	HYDROmorphone (PF) 12 mg/30 mL (0.4 mg/mL) in 0.9% NaCl IV PCA syringe	HYDROMORPHONE (PF) 12 MG/30 ML (0.4 MG/ML) IN 0.9% NACL IV PCA SYRINGE	212219	1	1
ANALGESICS	OPIOID	OPIOID ANALGESICS	Analgesic Opioid Agonists	HYDROmorphone (PF) 2 mg/10 mL (0.2 mg/mL) in 0.9% NaCl IV syringe	HYDROMORPHONE (PF) 2 MG/10 ML (0.2 MG/ML) IN 0.9% NACL IV SYRINGE	113140	1	1
ANALGESICS	OPIOID	OPIOID ANALGESICS	Analgesic Opioid Agonists	HYDROmorphone (PF) 2 mg/mL injection solution	DILAUDID (PF) 2 MG/ML INJECTION SOLUTION	2456	1	2
ANALGESICS	OPIOID	OPIOID ANALGESICS	Analgesic Opioid Agonists	HYDROmorphone (PF) 2 mg/mL injection solution	HYDROMORPHONE (PF) 2 MG/ML INJECTION SOLUTION	111384	4959	9208
ANALGESICS	OPIOID	OPIOID ANALGESICS	Analgesic Opioid Agonists	HYDROmorphone (PF) 2 mg/mL injection syringe	HYDROMORPHONE (PF) 2 MG/ML INJECTION SYRINGE	111619	5	6
ANALGESICS	OPIOID	OPIOID ANALGESICS	Analgesic Opioid Agonists	HYDROmorphone (PF) 250 mg solution for injection	HYDROMORPHONE (PF) 250 MG SOLUTION FOR INJECTION	15263	7	9
ANALGESICS	OPIOID	OPIOID ANALGESICS	Analgesic Opioid Agonists	HYDROmorphone (PF) 4 mg/mL injection solution	DILAUDID (PF) 4 MG/ML INJECTION SOLUTION	2457	1	53
ANALGESICS	OPIOID	OPIOID ANALGESICS	Analgesic Opioid Agonists	HYDROmorphone (PF) 4 mg/mL injection solution	HYDROMORPHONE (PF) 4 MG/ML INJECTION SOLUTION	103362	8	57
ANALGESICS	OPIOID	OPIOID ANALGESICS	Analgesic Opioid Agonists	HYDROmorphone (PF) 4 mg/mL injection syringe	HYDROMORPHONE (PF) 4 MG/ML INJECTION SYRINGE	111618	1	1
ANALGESICS	OPIOID	OPIOID ANALGESICS	Analgesic Opioid Agonists	HYDROmorphone (PF) 50 mg/50 mL (1 mg/mL) in 0.9 % NaCl IV PCA syringe	HYDROMORPHONE (PF) 50 MG/50 ML (1 MG/ML) IN 0.9 % NACL IV PCA SYRINGE	262616	2079	3011
ANALGESICS	OPIOID	OPIOID ANALGESICS	Analgesic Opioid Agonists	HYDROmorphone (PF) 55 mg/55 mL (1 mg/mL) in 0.9 % NaCl IV PCA syringe	HYDROMORPHONE (PF) 55 MG/55 ML (1 MG/ML) IN 0.9 % NACL IV PCA SYRINGE	262573	2	4
ANALGESICS	OPIOID	OPIOID ANALGESICS	Analgesic Opioid Agonists	HYDROmorphone (PF) 6 mg/30 mL (0.2 mg/mL) in 0.9% NaCl IV PCA syringe	HYDROMORPHONE (PF) 6 MG/30 ML (0.2 MG/ML) IN 0.9% NACL IV PCA SYRINGE	203975	1	1
ANALGESICS	OPIOID	OPIOID ANALGESICS	Analgesic Opioid Agonists	hydromorphone (PF) in 0.9 % NaCl 10 mg/50 mL (0.2 mg/mL) IV PCA Syringe	HYDROMORPHONE IN NS 10 MG/50 ML (0.2 MG/ML) IV SYRINGE	200544	78	146
ANALGESICS	OPIOID	OPIOID ANALGESICS	Analgesic Opioid Agonists	hydromorphone (PF) in 0.9 % sodium chloride intravenous	HYDROMORPHONE (PF)-0.9% NACL IV	131291	1	6
ANALGESICS	OPIOID	OPIOID ANALGESICS	Analgesic Opioid Agonists	hydromorphone (PF) in sterile water intravenous	HYDROMORPHONE (PF) IN WATER IV	275622	1	1
ANALGESICS	OPIOID	OPIOID ANALGESICS	Analgesic Opioid Agonists	hydromorphone (PF) injection	DILAUDID (PF) INJ	127801	7	7
ANALGESICS	OPIOID	OPIOID ANALGESICS	Analgesic Opioid Agonists	hydromorphone (PF) injection	HYDROMORPHONE (PF) INJ	131289	11	11
ANALGESICS	OPIOID	OPIOID ANALGESICS	Analgesic Opioid Agonists	HYDROmorphone 0.2 mg/mL in 0.9 % sodium chloride intravenous	HYDROMORPHONE 0.2 MG/ML IN 0.9 % SODIUM CHLORIDE INTRAVENOUS	30792	5	8
ANALGESICS	OPIOID	OPIOID ANALGESICS	Analgesic Opioid Agonists	HYDROmorphone 0.5 mg/0.5 mL injection syringe	HYDROMORPHONE 0.5 MG/0.5 ML INJECTION SYRINGE	209640	12698	29905
ANALGESICS	OPIOID	OPIOID ANALGESICS	Analgesic Opioid Agonists	HYDROmorphone 0.5 mg/mL in 0.9 % sodium chloride intravenous	HYDROMORPHONE 0.5 MG/ML IN 0.9 % SODIUM CHLORIDE INTRAVENOUS	145261	2	2
ANALGESICS	OPIOID	OPIOID ANALGESICS	Analgesic Opioid Agonists	HYDROmorphone 0.6 mg/0.6 mL in 0.9 % sod. chloride intravenous syringe	HYDROMORPHONE 0.6 MG/0.6 ML IN 0.9 % SOD. CHLORIDE INTRAVENOUS SYRINGE	200899	47611	124845
ANALGESICS	OPIOID	OPIOID ANALGESICS	Analgesic Opioid Agonists	HYDROmorphone 1 mg/50 mL in 0.9 % sodium chloride intravenous	HYDROMORPHONE 1 MG/50 ML IN 0.9 % SODIUM CHLORIDE INTRAVENOUS	263950	1	1
ANALGESICS	OPIOID	OPIOID ANALGESICS	Analgesic Opioid Agonists	HYDROmorphone 1 mg/mL in 0.9 % sodium chloride injection	HYDROMORPHONE 1 MG/ML IN 0.9 % SODIUM CHLORIDE INJECTION	110269	1	1
ANALGESICS	OPIOID	OPIOID ANALGESICS	Analgesic Opioid Agonists	HYDROmorphone 1 mg/mL injection solution	HYDROMORPHONE 1 MG/ML INJECTION SOLUTION	263202	6	9
ANALGESICS	OPIOID	OPIOID ANALGESICS	Analgesic Opioid Agonists	HYDROmorphone 1 mg/mL injection syringe	HYDROMORPHONE 1 MG/ML INJECTION SYRINGE	106243	79237	241717
ANALGESICS	OPIOID	OPIOID ANALGESICS	Analgesic Opioid Agonists	HYDROmorphone 1 mg/mL oral liquid	DILAUDID-5 1 MG/ML ORAL LIQUID	2464	2	3
ANALGESICS	OPIOID	OPIOID ANALGESICS	Analgesic Opioid Agonists	HYDROmorphone 1 mg/mL oral liquid	HYDROMORPHONE 1 MG/ML ORAL LIQUID	10225	1120	3738
ANALGESICS	OPIOID	OPIOID ANALGESICS	Analgesic Opioid Agonists	HYDROmorphone 10 mg/50 mL (0.2 mg/mL) in 0.9 % NaCl IV PCA syringe	HYDROMORPHONE 10 MG/50 ML (0.2 MG/ML) IN 0.9 % NACL IV PCA SYRINGE	30793	476	875
ANALGESICS	OPIOID	OPIOID ANALGESICS	Analgesic Opioid Agonists	HYDROmorphone 10 mg/50 mL (0.2 mg/mL) in 0.9 % NaCl IV pump reservoir	HYDROMORPHONE 10 MG/50 ML (0.2 MG/ML) IN 0.9 % NACL IV PUMP RESERVOIR	109753	1	1
ANALGESICS	OPIOID	OPIOID ANALGESICS	Analgesic Opioid Agonists	HYDROmorphone 10 mg/mL injection solution	HYDROMORPHONE 10 MG/ML INJECTION SOLUTION	102431	1	38
ANALGESICS	OPIOID	OPIOID ANALGESICS	Analgesic Opioid Agonists	HYDROmorphone 100 mg/100 mL (1 mg/mL) in 0.9 % sod. chloride pump resv	HYDROMORPHONE 100 MG/100 ML (1 MG/ML) IN 0.9 % SOD. CHLORIDE PUMP RESV	113032	6	8
ANALGESICS	OPIOID	OPIOID ANALGESICS	Analgesic Opioid Agonists	HYDROmorphone 100 mg/50 mL (2 mg/mL) in 0.9 % sod.chlorid IV pump resv	HYDROMORPHONE 100 MG/50 ML (2 MG/ML) IN 0.9 % SOD.CHLORID IV PUMP RESV	262911	1	1
ANALGESICS	OPIOID	OPIOID ANALGESICS	Analgesic Opioid Agonists	HYDROmorphone 110 mg/55 mL (2 mg/mL) intravenous PCA syringe	HYDROMORPHONE 110 MG/55 ML (2 MG/ML) INTRAVENOUS PCA SYRINGE	145249	1	1
ANALGESICS	OPIOID	OPIOID ANALGESICS	Analgesic Opioid Agonists	HYDROmorphone 2 mg tablet	DILAUDID 2 MG TABLET	2458	1	1
ANALGESICS	OPIOID	OPIOID ANALGESICS	Analgesic Opioid Agonists	HYDROmorphone 2 mg tablet	HYDROMORPHONE 2 MG TABLET	3760	13089	42880
ANALGESICS	OPIOID	OPIOID ANALGESICS	Analgesic Opioid Agonists	HYDROmorphone 2 mg/mL (1 mL) intravenous syringe	HYDROMORPHONE 2 MG/ML (1 ML) INTRAVENOUS SYRINGE	145257	6	7
ANALGESICS	OPIOID	OPIOID ANALGESICS	Analgesic Opioid Agonists	HYDROmorphone 2 mg/mL in 0.9 % sodium chloride intravenous	HYDROMORPHONE 2 MG/ML IN 0.9 % SODIUM CHLORIDE INTRAVENOUS	224844	2	2
ANALGESICS	OPIOID	OPIOID ANALGESICS	Analgesic Opioid Agonists	HYDROmorphone 2 mg/mL injection solution	HYDROMORPHONE 2 MG/ML INJECTION SOLUTION	3758	35959	49798
ANALGESICS	OPIOID	OPIOID ANALGESICS	Analgesic Opioid Agonists	HYDROmorphone 2 mg/mL injection syringe	HYDROMORPHONE 2 MG/ML INJECTION SYRINGE	104985	58	67
ANALGESICS	OPIOID	OPIOID ANALGESICS	Analgesic Opioid Agonists	HYDROmorphone 2.5 mg/25 mL in 0.9 % sodium chloride PCA syringe	HYDROMORPHONE 2.5 MG/25 ML IN 0.9 % SODIUM CHLORIDE PCA SYRINGE	111079	1	1
ANALGESICS	OPIOID	OPIOID ANALGESICS	Analgesic Opioid Agonists	HYDROmorphone 20 mg/100 mL (0.2 mg/mL) in 0.9 % NaCl IV pump reservoir	HYDROMORPHONE 20 MG/100 ML (0.2 MG/ML) IN 0.9 % NACL IV PUMP RESERVOIR	113041	2	2
ANALGESICS	OPIOID	OPIOID ANALGESICS	Analgesic Opioid Agonists	HYDROmorphone 25 mg/25 mL in 0.9 % sodium chloride PCA syringe	HYDROMORPHONE 25 MG/25 ML IN 0.9 % SODIUM CHLORIDE PCA SYRINGE	30794	4	4
ANALGESICS	OPIOID	OPIOID ANALGESICS	Analgesic Opioid Agonists	HYDROmorphone 25 mg/50 mL (0.5 mg/mL) in 0.9 % NaCl IV PCA syringe	HYDROMORPHONE 25 MG/50 ML (0.5 MG/ML) IN 0.9 % NACL IV PCA SYRINGE	109754	1	1
ANALGESICS	OPIOID	OPIOID ANALGESICS	Analgesic Opioid Agonists	HYDROmorphone 250 mg/250 mL (1 mg/mL) in 0.9 % sod.chlor IV pump resv	HYDROMORPHONE 250 MG/250 ML (1 MG/ML) IN 0.9 % SOD.CHLOR IV PUMP RESV	266371	1	2
ANALGESICS	OPIOID	OPIOID ANALGESICS	Analgesic Opioid Agonists	HYDROmorphone 3 mg rectal suppository	HYDROMORPHONE 3 MG RECTAL SUPPOSITORY	10227	73	239
ANALGESICS	OPIOID	OPIOID ANALGESICS	Analgesic Opioid Agonists	HYDROmorphone 30 mg/30 mL (1 mg/mL) in 0.9 % NaCl IV PCA syringe	HYDROMORPHONE 30 MG/30 ML (1 MG/ML) IN 0.9 % NACL IV PCA SYRINGE	111929	2	4
ANALGESICS	OPIOID	OPIOID ANALGESICS	Analgesic Opioid Agonists	HYDROmorphone 30 mg/30 mL in 0.9 % sod. chloride PCA intravenous soln	HYDROMORPHONE 30 MG/30 ML IN 0.9 % SOD. CHLORIDE PCA INTRAVENOUS SOLN	111071	6	10
ANALGESICS	OPIOID	OPIOID ANALGESICS	Analgesic Opioid Agonists	HYDROmorphone 4 mg tablet	DILAUDID 4 MG TABLET	2459	4	4
ANALGESICS	OPIOID	OPIOID ANALGESICS	Analgesic Opioid Agonists	HYDROmorphone 4 mg tablet	HYDROMORPHONE 4 MG TABLET	3761	7011	29045
ANALGESICS	OPIOID	OPIOID ANALGESICS	Analgesic Opioid Agonists	HYDROmorphone 4 mg/mL injection solution	HYDROMORPHONE 4 MG/ML INJECTION SOLUTION	263203	2	3
ANALGESICS	OPIOID	OPIOID ANALGESICS	Analgesic Opioid Agonists	HYDROmorphone 4 mg/mL injection syringe	HYDROMORPHONE 4 MG/ML INJECTION SYRINGE	3759	5	6
ANALGESICS	OPIOID	OPIOID ANALGESICS	Analgesic Opioid Agonists	HYDROmorphone 50 mg/50 mL in 0.9 % sodium chloride injection	HYDROMORPHONE 50 MG/50 ML IN 0.9 % SODIUM CHLORIDE INJECTION	30601	7	7
ANALGESICS	OPIOID	OPIOID ANALGESICS	Analgesic Opioid Agonists	HYDROmorphone 50 mg/50 mL in 0.9 % sodium chloride IV PCA syringe	HYDROMORPHONE 50 MG/50 ML IN 0.9 % SODIUM CHLORIDE IV PCA SYRINGE	109771	5	9
ANALGESICS	OPIOID	OPIOID ANALGESICS	Analgesic Opioid Agonists	HYDROmorphone 55 mg/55 mL in 0.9 % sodium chloride PCA syringe	HYDROMORPHONE 55 MG/55 ML IN 0.9 % SODIUM CHLORIDE PCA SYRINGE	111081	18510	29148
ANALGESICS	OPIOID	OPIOID ANALGESICS	Analgesic Opioid Agonists	HYDROmorphone 6 mg/30 mL (0.2 mg/mL) in 0.9 % NaCl IV PCA syringe	HYDROMORPHONE 6 MG/30 ML (0.2 MG/ML) IN 0.9 % NACL IV PCA SYRINGE	198744	2	2
ANALGESICS	OPIOID	OPIOID ANALGESICS	Analgesic Opioid Agonists	HYDROmorphone 6 mg/30 mL in 0.9 % sodium chloride PCA intravenous soln	HYDROMORPHONE 6 MG/30 ML IN 0.9 % SODIUM CHLORIDE PCA INTRAVENOUS SOLN	30600	2	2
ANALGESICS	OPIOID	OPIOID ANALGESICS	Analgesic Opioid Agonists	HYDROmorphone 8 mg tablet	DILAUDID 8 MG TABLET	2460	1	1
ANALGESICS	OPIOID	OPIOID ANALGESICS	Analgesic Opioid Agonists	HYDROmorphone 8 mg tablet	HYDROMORPHONE 8 MG TABLET	10226	1378	5168
ANALGESICS	OPIOID	OPIOID ANALGESICS	Analgesic Opioid Agonists	HYDROmorphone ER 12 mg tablet,extended release 24 hr	EXALGO ER 12 MG TABLET,EXTENDED RELEASE	144303	1	1
ANALGESICS	OPIOID	OPIOID ANALGESICS	Analgesic Opioid Agonists	HYDROmorphone ER 12 mg tablet,extended release 24 hr	HYDROMORPHONE ER 12 MG TABLET,EXTENDED RELEASE 24 HR	144295	27	51
ANALGESICS	OPIOID	OPIOID ANALGESICS	Analgesic Opioid Agonists	HYDROmorphone ER 16 mg 24 hr capsule,extended release	HYDROMORPHONE ER 16 MG 24 HR CAPSULE,EXTENDED RELEASE	39722	1	2
ANALGESICS	OPIOID	OPIOID ANALGESICS	Analgesic Opioid Agonists	HYDROmorphone ER 16 mg tablet,extended release 24 hr	EXALGO ER 16 MG TABLET,EXTENDED RELEASE	144304	1	1
ANALGESICS	OPIOID	OPIOID ANALGESICS	Analgesic Opioid Agonists	HYDROmorphone ER 16 mg tablet,extended release 24 hr	HYDROMORPHONE ER 16 MG TABLET,EXTENDED RELEASE 24 HR	144294	27	38
ANALGESICS	OPIOID	OPIOID ANALGESICS	Analgesic Opioid Agonists	HYDROmorphone ER 32 mg tablet,extended release 24 hr	EXALGO ER 32 MG TABLET,EXTENDED RELEASE	206315	1	1
ANALGESICS	OPIOID	OPIOID ANALGESICS	Analgesic Opioid Agonists	HYDROmorphone ER 32 mg tablet,extended release 24 hr	HYDROMORPHONE ER 32 MG TABLET,EXTENDED RELEASE 24 HR	206329	7	8
ANALGESICS	OPIOID	OPIOID ANALGESICS	Analgesic Opioid Agonists	HYDROmorphone ER 8 mg tablet,extended release 24 hr	EXALGO ER 8 MG TABLET,EXTENDED RELEASE	144302	1	1
ANALGESICS	OPIOID	OPIOID ANALGESICS	Analgesic Opioid Agonists	HYDROmorphone ER 8 mg tablet,extended release 24 hr	HYDROMORPHONE ER 8 MG TABLET,EXTENDED RELEASE 24 HR	144297	35	62
ANALGESICS	OPIOID	OPIOID ANALGESICS	Analgesic Opioid Agonists	hydromorphone in 0.9 % sodium chloride intravenous	HYDROMORPHONE IN 0.9 % NACL IV	205103	2	3
ANALGESICS	OPIOID	OPIOID ANALGESICS	Analgesic Opioid Agonists	hydromorphone injection	DILAUDID INJ	127802	45	50
ANALGESICS	OPIOID	OPIOID ANALGESICS	Analgesic Opioid Agonists	hydromorphone injection	HYDROMORPHONE INJ	131294	2	2
ANALGESICS	OPIOID	OPIOID ANALGESICS	Analgesic Opioid Agonists	hydromorphone intravenous	HYDROMORPHONE IV	146755	13	24
ANALGESICS	OPIOID	OPIOID ANALGESICS	Analgesic Opioid Agonists	hydromorphone oral	DILAUDID ORAL	127804	322	337
ANALGESICS	OPIOID	OPIOID ANALGESICS	Analgesic Opioid Agonists	hydromorphone oral	DILAUDID-5 ORAL	127806	5	5
ANALGESICS	OPIOID	OPIOID ANALGESICS	Analgesic Opioid Agonists	hydromorphone oral	EXALGO ER ORAL	146583	6	6
ANALGESICS	OPIOID	OPIOID ANALGESICS	Analgesic Opioid Agonists	hydromorphone oral	HYDROMORPHONE ORAL	131295	143	170
ANALGESICS	OPIOID	OPIOID ANALGESICS	Analgesic Opioid Agonists	hydromorphone rectal	HYDROMORPHONE RECTAL	131296	2	2
ANALGESICS	OPIOID	OPIOID ANALGESICS	Analgesic Opioid Agonists	levorphanol tartrate 2 mg tablet	LEVORPHANOL TARTRATE 2 MG TABLET	4405	79	286
ANALGESICS	OPIOID	OPIOID ANALGESICS	Analgesic Opioid Agonists	levorphanol tartrate 3 mg tablet	LEVORPHANOL TARTRATE 3 MG TABLET	273219	1	1
ANALGESICS	OPIOID	OPIOID ANALGESICS	Analgesic Opioid Agonists	levorphanol tartrate injection	LEVO-DROMORAN INJ	132848	1	1
ANALGESICS	OPIOID	OPIOID ANALGESICS	Analgesic Opioid Agonists	levorphanol tartrate oral	LEVORPHANOL TARTRATE ORAL	132884	6	6
ANALGESICS	OPIOID	OPIOID ANALGESICS	Analgesic Opioid Agonists	meperidine (PF) 100 mg/2 mL injection solution	MEPERIDINE (PF) 100 MG/2 ML INJECTION SOLUTION	110360	2	3
ANALGESICS	OPIOID	OPIOID ANALGESICS	Analgesic Opioid Agonists	meperidine (PF) 100 mg/mL injection solution	DEMEROL (PF) 100 MG/ML INJECTION SOLUTION	110406	1	1
ANALGESICS	OPIOID	OPIOID ANALGESICS	Analgesic Opioid Agonists	meperidine (PF) 100 mg/mL injection solution	MEPERIDINE (PF) 100 MG/ML INJECTION SOLUTION	110368	4831	9097
ANALGESICS	OPIOID	OPIOID ANALGESICS	Analgesic Opioid Agonists	meperidine (PF) 100 mg/mL injection syringe	DEMEROL (PF) 100 MG/ML INJECTION SYRINGE	110407	3	3
ANALGESICS	OPIOID	OPIOID ANALGESICS	Analgesic Opioid Agonists	meperidine (PF) 100 mg/mL injection syringe	MEPERIDINE (PF) 100 MG/ML INJECTION SYRINGE	110369	30466	50077
ANALGESICS	OPIOID	OPIOID ANALGESICS	Analgesic Opioid Agonists	meperidine (PF) 25 mg/0.5 mL injection solution	MEPERIDINE (PF) 25 MG/0.5 ML INJECTION SOLUTION	110362	11	11
ANALGESICS	OPIOID	OPIOID ANALGESICS	Analgesic Opioid Agonists	meperidine (PF) 25 mg/mL injection solution	MEPERIDINE (PF) 25 MG/ML INJECTION SOLUTION	110363	18302	23432
ANALGESICS	OPIOID	OPIOID ANALGESICS	Analgesic Opioid Agonists	meperidine (PF) 25 mg/mL injection syringe	MEPERIDINE (PF) 25 MG/ML INJECTION SYRINGE	110364	59438	78778
ANALGESICS	OPIOID	OPIOID ANALGESICS	Analgesic Opioid Agonists	meperidine (PF) 50 mg/mL injection solution	MEPERIDINE (PF) 50 MG/ML INJECTION SOLUTION	4904	5800	8379
ANALGESICS	OPIOID	OPIOID ANALGESICS	Analgesic Opioid Agonists	meperidine (PF) 50 mg/mL injection syringe	MEPERIDINE (PF) 50 MG/ML INJECTION SYRINGE	110365	1421	1852
ANALGESICS	OPIOID	OPIOID ANALGESICS	Analgesic Opioid Agonists	meperidine (PF) 75 mg/mL injection syringe	MEPERIDINE (PF) 75 MG/ML INJECTION SYRINGE	110367	34	98
ANALGESICS	OPIOID	OPIOID ANALGESICS	Analgesic Opioid Agonists	meperidine (PF) injection	DEMEROL (PF) INJ	127216	1	1
ANALGESICS	OPIOID	OPIOID ANALGESICS	Analgesic Opioid Agonists	meperidine 100 mg tablet	DEMEROL 100 MG TABLET	2217	1	5
ANALGESICS	OPIOID	OPIOID ANALGESICS	Analgesic Opioid Agonists	meperidine 100 mg tablet	MEPERIDINE 100 MG TABLET	4907	27	65
ANALGESICS	OPIOID	OPIOID ANALGESICS	Analgesic Opioid Agonists	meperidine 100 mg/mL injection solution	DEMEROL 100 MG/ML INJECTION SOLUTION	103796	1	1
ANALGESICS	OPIOID	OPIOID ANALGESICS	Analgesic Opioid Agonists	meperidine 100 mg/mL injection solution	MEPERIDINE 100 MG/ML INJECTION SOLUTION	4902	8	11
ANALGESICS	OPIOID	OPIOID ANALGESICS	Analgesic Opioid Agonists	meperidine 25 mg/mL injection syringe	MEPERIDINE 25 MG/ML INJECTION SYRINGE	106221	1	1
ANALGESICS	OPIOID	OPIOID ANALGESICS	Analgesic Opioid Agonists	meperidine 50 mg tablet	DEMEROL 50 MG TABLET	2218	1	4
ANALGESICS	OPIOID	OPIOID ANALGESICS	Analgesic Opioid Agonists	meperidine 50 mg tablet	MEPERIDINE 50 MG TABLET	4908	157	504
ANALGESICS	OPIOID	OPIOID ANALGESICS	Analgesic Opioid Agonists	meperidine 50 mg/5 mL oral solution	MEPERIDINE 50 MG/5 ML ORAL SOLUTION	43558	6	10
ANALGESICS	OPIOID	OPIOID ANALGESICS	Analgesic Opioid Agonists	meperidine 50 mg/mL injection solution	MEPERIDINE 50 MG/ML INJECTION SOLUTION	102160	5	5
ANALGESICS	OPIOID	OPIOID ANALGESICS	Analgesic Opioid Agonists	meperidine 500 mg/50 mL (10 mg/mL) in 0.9% sod.chloride IV PCA syringe	MEPERIDINE 500 MG/50 ML (10 MG/ML) IN 0.9% SOD.CHLORIDE IV PCA SYRINGE	113033	1	9
ANALGESICS	OPIOID	OPIOID ANALGESICS	Analgesic Opioid Agonists	meperidine injection	DEMEROL INJ	127217	6	6
ANALGESICS	OPIOID	OPIOID ANALGESICS	Analgesic Opioid Agonists	meperidine injection	MEPERIDINE INJ	133925	1	1
ANALGESICS	OPIOID	OPIOID ANALGESICS	Analgesic Opioid Agonists	meperidine oral	DEMEROL ORAL	127218	21	21
ANALGESICS	OPIOID	OPIOID ANALGESICS	Analgesic Opioid Agonists	meperidine oral	MEPERIDINE ORAL	133926	4	4
ANALGESICS	OPIOID	OPIOID ANALGESICS	Analgesic Opioid Agonists	methadone 1 mg/mL (1 mL) in 0.9 % sodium chloride intravenous syringe	METHADONE 1 MG/ML (1 ML) IN 0.9 % SODIUM CHLORIDE INTRAVENOUS SYRINGE	198618	425	1189
ANALGESICS	OPIOID	OPIOID ANALGESICS	Analgesic Opioid Agonists	methadone 10 mg tablet	METHADONE 10 MG TABLET	4953	5172	35634
ANALGESICS	OPIOID	OPIOID ANALGESICS	Analgesic Opioid Agonists	methadone 10 mg/5 mL oral solution	METHADONE 10 MG/5 ML ORAL SOLUTION	4951	280	467
ANALGESICS	OPIOID	OPIOID ANALGESICS	Analgesic Opioid Agonists	methadone 10 mg/mL injection solution	METHADONE 10 MG/ML INJECTION SOLUTION	10546	1106	3796
ANALGESICS	OPIOID	OPIOID ANALGESICS	Analgesic Opioid Agonists	methadone 10 mg/mL intravenous syringe	METHADONE 10 MG/ML INTRAVENOUS SYRINGE	196487	226	421
ANALGESICS	OPIOID	OPIOID ANALGESICS	Analgesic Opioid Agonists	methadone 10 mg/mL oral concentrate	METHADONE 10 MG/ML ORAL CONCENTRATE	15996	1064	3164
ANALGESICS	OPIOID	OPIOID ANALGESICS	Analgesic Opioid Agonists	methadone 10 mg/mL oral concentrate	METHADONE INTENSOL 10 MG/ML ORAL CONCENTRATE	4950	3	3
ANALGESICS	OPIOID	OPIOID ANALGESICS	Analgesic Opioid Agonists	methadone 10 mg/mL oral syringe (FOR ORAL USE ONLY)	METHADONE 10 MG/ML ORAL SYRINGE (FOR ORAL USE ONLY)	204003	3	3
ANALGESICS	OPIOID	OPIOID ANALGESICS	Analgesic Opioid Agonists	methadone 2.5 mg/0.5 mL in 0.9 % sodium chloride intravenous syringe	METHADONE 2.5 MG/0.5 ML IN 0.9 % SODIUM CHLORIDE INTRAVENOUS SYRINGE	265451	1	1
ANALGESICS	OPIOID	OPIOID ANALGESICS	Analgesic Opioid Agonists	methadone 40 mg soluble tablet	METHADONE 40 MG SOLUBLE TABLET	41938	129	186
ANALGESICS	OPIOID	OPIOID ANALGESICS	Analgesic Opioid Agonists	methadone 5 mg tablet	DOLOPHINE 5 MG TABLET	2583	1	1
ANALGESICS	OPIOID	OPIOID ANALGESICS	Analgesic Opioid Agonists	methadone 5 mg tablet	METHADONE 5 MG TABLET	4954	3339	14136
ANALGESICS	OPIOID	OPIOID ANALGESICS	Analgesic Opioid Agonists	methadone 5 mg/0.5 mL injection syringe	METHADONE 5 MG/0.5 ML INJECTION SYRINGE	267717	1	1
ANALGESICS	OPIOID	OPIOID ANALGESICS	Analgesic Opioid Agonists	methadone 5 mg/5 mL oral solution	METHADONE 5 MG/5 ML ORAL SOLUTION	4952	1170	5532
ANALGESICS	OPIOID	OPIOID ANALGESICS	Analgesic Opioid Agonists	methadone 5 mg/5 mL oral syringe (FOR ORAL USE ONLY)	METHADONE 5 MG/5 ML ORAL SYRINGE (FOR ORAL USE ONLY)	212598	1	1
ANALGESICS	OPIOID	OPIOID ANALGESICS	Analgesic Opioid Agonists	methadone injection	METHADONE INJ	134020	3	3
ANALGESICS	OPIOID	OPIOID ANALGESICS	Analgesic Opioid Agonists	methadone intravenous	METHADONE IV	199836	2	2
ANALGESICS	OPIOID	OPIOID ANALGESICS	Analgesic Opioid Agonists	methadone oral	DOLOPHINE ORAL	128025	2	2
ANALGESICS	OPIOID	OPIOID ANALGESICS	Analgesic Opioid Agonists	methadone oral	METHADONE INTENSOL ORAL	134021	5	5
ANALGESICS	OPIOID	OPIOID ANALGESICS	Analgesic Opioid Agonists	methadone oral	METHADONE ORAL	134022	832	870
ANALGESICS	OPIOID	OPIOID ANALGESICS	Analgesic Opioid Agonists	methadone oral	METHADOSE ORAL	134023	8	8
ANALGESICS	OPIOID	OPIOID ANALGESICS	Analgesic Opioid Agonists	morphine (PF) 0.4 mg/mL in 0.9% sodium chloride intravenous syringe	MORPHINE (PF) 0.4 MG/ML IN 0.9% SODIUM CHLORIDE INTRAVENOUS SYRINGE	205735	1	1
ANALGESICS	OPIOID	OPIOID ANALGESICS	Analgesic Opioid Agonists	morphine (PF) 0.5 mg/0.5 mL in 0.9% sodium chloride injection syringe	MORPHINE (PF) 0.5 MG/0.5 ML IN 0.9% SODIUM CHLORIDE INJECTION SYRINGE	202970	2	2
ANALGESICS	OPIOID	OPIOID ANALGESICS	Analgesic Opioid Agonists	morphine (PF) 0.5 mg/mL in 0.9% sodium chloride intravenous syringe	MORPHINE (PF) 0.5 MG/ML IN 0.9% SODIUM CHLORIDE INTRAVENOUS SYRINGE	201006	1	1
ANALGESICS	OPIOID	OPIOID ANALGESICS	Analgesic Opioid Agonists	morphine (PF) 0.5 mg/mL injection solution	MORPHINE (PF) 0.5 MG/ML INJECTION SOLUTION	29464	8262	11812
ANALGESICS	OPIOID	OPIOID ANALGESICS	Analgesic Opioid Agonists	morphine (PF) 0.5 mg/mL injection solution	MORPHINE (PF) 0.5 MG/ML INJECTION SOLUTION FOR PUMP REFILL	40802791	1	1
ANALGESICS	OPIOID	OPIOID ANALGESICS	Analgesic Opioid Agonists	morphine (PF) 1 mg/mL in 0.9% sodium chloride injection syringe	MORPHINE (PF) 1 MG/ML IN 0.9% SODIUM CHLORIDE INJECTION SYRINGE	202971	2	2
ANALGESICS	OPIOID	OPIOID ANALGESICS	Analgesic Opioid Agonists	morphine (PF) 1 mg/mL in 0.9% sodium chloride intravenous solution	MORPHINE (PF) 1 MG/ML IN 0.9% SODIUM CHLORIDE INTRAVENOUS SOLUTION	208660	32	40
ANALGESICS	OPIOID	OPIOID ANALGESICS	Analgesic Opioid Agonists	morphine (PF) 1 mg/mL in 0.9% sodium chloride intravenous syringe	MORPHINE (PF) 1 MG/ML IN 0.9% SODIUM CHLORIDE INTRAVENOUS SYRINGE	205733	606	1723
ANALGESICS	OPIOID	OPIOID ANALGESICS	Analgesic Opioid Agonists	morphine (PF) 1 mg/mL injection solution	MORPHINE (PF) 1 MG/ML INJECTION SOLUTION	15852	2900	4284
ANALGESICS	OPIOID	OPIOID ANALGESICS	Analgesic Opioid Agonists	morphine (PF) 1 mg/mL injection solution	MORPHINE (PF) 1 MG/ML INJECTION SOLUTION FOR PUMP REFILL	40802790	18	46
ANALGESICS	OPIOID	OPIOID ANALGESICS	Analgesic Opioid Agonists	morphine (PF) 1 mg/mL injection solution	MORPHINE (PF) 2 MG/2 ML (1 MG/1 ML) INFUSION SYRINGE	40803792	1	2
ANALGESICS	OPIOID	OPIOID ANALGESICS	Analgesic Opioid Agonists	morphine (PF) 1 mg/mL injection solution	MORPHINE (PF) 50 MG/50 ML (1 MG/ML) INFUSION SYRINGE	40803785	26	49
ANALGESICS	OPIOID	OPIOID ANALGESICS	Analgesic Opioid Agonists	morphine (PF) 1 mg/mL injection solution	MORPHINE (PF) 50 MG/50 ML (1 MG/ML) IV PCA SYRINGE	40803800	42	119
ANALGESICS	OPIOID	OPIOID ANALGESICS	Analgesic Opioid Agonists	morphine (PF) 10 mg/mL injection solution	MORPHINE (PF) 10 MG/ML INJECTION SOLUTION	77009	35	73
ANALGESICS	OPIOID	OPIOID ANALGESICS	Analgesic Opioid Agonists	morphine (PF) 10 mg/mL injection solution	MORPHINE (PF) 10 MG/ML INJECTION SOLUTION FOR PUMP REFILL	40802789	13	27
ANALGESICS	OPIOID	OPIOID ANALGESICS	Analgesic Opioid Agonists	morphine (PF) 10 mg/mL injection syringe	MORPHINE (PF) 10 MG/ML INJECTION SYRINGE	107020	1	1
ANALGESICS	OPIOID	OPIOID ANALGESICS	Analgesic Opioid Agonists	morphine (PF) 100 mg/100 mL (1 mg/mL) in dextrose 5 % IV	MORPHINE (PF) 100 MG/100 ML (1 MG/ML) IN DEXTROSE 5 % IV	10657	5	5
ANALGESICS	OPIOID	OPIOID ANALGESICS	Analgesic Opioid Agonists	morphine (PF) 100 mg/100 mL(1 mg/mL) in 0.9% sod.chloride IV pump resv	MORPHINE (PF) 100 MG/100 ML(1 MG/ML) IN 0.9% SOD.CHLORIDE IV PUMP RESV	200400	6	6
ANALGESICS	OPIOID	OPIOID ANALGESICS	Analgesic Opioid Agonists	morphine (PF) 150 mg/30 mL PCA intravenous solution	MORPHINE (PF) 150 MG/30 ML PCA INTRAVENOUS SOLUTION	91946	4	4
ANALGESICS	OPIOID	OPIOID ANALGESICS	Analgesic Opioid Agonists	morphine (PF) 2 mg/2 mL (1 mg/mL) in 0.9% sodium chloride inj syringe	MORPHINE (PF) 2 MG/2 ML (1 MG/ML) IN 0.9% SODIUM CHLORIDE INJ SYRINGE	202972	1	1
ANALGESICS	OPIOID	OPIOID ANALGESICS	Analgesic Opioid Agonists	morphine (PF) 2 mg/2 mL(1 mg/mL) in 0.9% sodium chloride IV syringe	MORPHINE (PF) 2 MG/2 ML(1 MG/ML) IN 0.9% SODIUM CHLORIDE IV SYRINGE	203208	4	4
ANALGESICS	OPIOID	OPIOID ANALGESICS	Analgesic Opioid Agonists	morphine (PF) 2 mg/mL in 0.9% sodium chloride intravenous	MORPHINE (PF) 2 MG/ML IN 0.9% SODIUM CHLORIDE INTRAVENOUS	145260	7	7
ANALGESICS	OPIOID	OPIOID ANALGESICS	Analgesic Opioid Agonists	morphine (PF) 2 mg/mL in 0.9% sodium chloride intravenous syringe	MORPHINE (PF) 2 MG/ML IN 0.9% SODIUM CHLORIDE INTRAVENOUS SYRINGE	205732	6	6
ANALGESICS	OPIOID	OPIOID ANALGESICS	Analgesic Opioid Agonists	morphine (PF) 2 mg/mL injection solution	MORPHINE (PF) 2 MG/ML INJECTION SOLUTION	107022	7	7
ANALGESICS	OPIOID	OPIOID ANALGESICS	Analgesic Opioid Agonists	morphine (PF) 25 mg/mL injection solution	MORPHINE (PF) 25 MG/ML INJECTION SOLUTION	27392	120	249
ANALGESICS	OPIOID	OPIOID ANALGESICS	Analgesic Opioid Agonists	morphine (PF) 250 mg/50 mL (5 mg/mL) intravenous PCA syringe	MORPHINE (PF) 250 MG/50 ML (5 MG/ML) INTRAVENOUS PCA SYRINGE	113387	1	1
ANALGESICS	OPIOID	OPIOID ANALGESICS	Analgesic Opioid Agonists	morphine (PF) 3 mg/mL injection solution	MORPHINE (PF) 3 MG/ML INJECTION SOLUTION	107023	1	1
ANALGESICS	OPIOID	OPIOID ANALGESICS	Analgesic Opioid Agonists	morphine (PF) 30 mg/30 mL PCA intravenous solution	MORPHINE (PF) 30 MG/30 ML PCA INTRAVENOUS SOLUTION	112630	3	3
ANALGESICS	OPIOID	OPIOID ANALGESICS	Analgesic Opioid Agonists	morphine (PF) 4 mg/mL in 0.9% sodium chloride intravenous syringe	MORPHINE (PF) 4 MG/ML IN 0.9% SODIUM CHLORIDE INTRAVENOUS SYRINGE	205734	21	25
ANALGESICS	OPIOID	OPIOID ANALGESICS	Analgesic Opioid Agonists	morphine (PF) 4 mg/mL injection solution	MORPHINE (PF) 4 MG/ML INJECTION SOLUTION	107019	2	3
ANALGESICS	OPIOID	OPIOID ANALGESICS	Analgesic Opioid Agonists	morphine (PF) 5 mg/5 mL (1 mg/mL) in 0.9% sodium chloride IV syringe	MORPHINE (PF) 5 MG/5 ML (1 MG/ML) IN 0.9% SODIUM CHLORIDE IV SYRINGE	205756	1	2
ANALGESICS	OPIOID	OPIOID ANALGESICS	Analgesic Opioid Agonists	morphine (PF) 5 mg/mL in 0.9% sodium chloride intravenous	MORPHINE (PF) 5 MG/ML IN 0.9% SODIUM CHLORIDE INTRAVENOUS	222386	1	1
ANALGESICS	OPIOID	OPIOID ANALGESICS	Analgesic Opioid Agonists	morphine (PF) 50 mg/50 mL (1 mg/mL) intravenous PCA syringe	MORPHINE (PF) 50 MG/50 ML (1 MG/ML) INTRAVENOUS PCA SYRINGE	113388	1	1
ANALGESICS	OPIOID	OPIOID ANALGESICS	Analgesic Opioid Agonists	morphine (PF) 50 mg/50 mL(1 mg/mL) in 0.9% sod.chloride IV PCA syringe	MORPHINE (PF) 50 MG/50 ML(1 MG/ML) IN 0.9% SOD.CHLORIDE IV PCA SYRINGE	262908	1	1
ANALGESICS	OPIOID	OPIOID ANALGESICS	Analgesic Opioid Agonists	morphine (PF) 800 mg/20 mL (40 mg/mL) in NaCl(iso) intrathecal syringe	MORPHINE (PF) 800 MG/20 ML (40 MG/ML) IN NACL(ISO) INTRATHECAL SYRINGE	212207	1	1
ANALGESICS	OPIOID	OPIOID ANALGESICS	Analgesic Opioid Agonists	morphine (PF) in 0.9 % sodium chloride intravenous	MORPHINE (PF) IN 0.9 % NACL IV	134551	1	1
ANALGESICS	OPIOID	OPIOID ANALGESICS	Analgesic Opioid Agonists	morphine (PF) in sodium chloride,iso-osmotic intrathecal	MORPHINE (PF) IN NACL, ISO-OSM INTRATHECAL	212358	4	4
ANALGESICS	OPIOID	OPIOID ANALGESICS	Analgesic Opioid Agonists	morphine (PF) in sodium chloride,iso-osmotic intrathecal	MORPHINE(PF)IN ISO SOD CHLORID INTRATHECAL	266592	2	2
ANALGESICS	OPIOID	OPIOID ANALGESICS	Analgesic Opioid Agonists	morphine (PF) injection	DURAMORPH (PF) INJ	210830	1	1
ANALGESICS	OPIOID	OPIOID ANALGESICS	Analgesic Opioid Agonists	morphine (PF) injection	MORPHINE (PF) INJ	134553	3	3
ANALGESICS	OPIOID	OPIOID ANALGESICS	Analgesic Opioid Agonists	morphine (PF) intravenous	MORPHINE (PF) IV	134554	9	9
ANALGESICS	OPIOID	OPIOID ANALGESICS	Analgesic Opioid Agonists	morphine 0.1 mg/mL in 0.9 % sodium chloride injection	MORPHINE 0.1 MG/ML IN 0.9 % SODIUM CHLORIDE INJECTION	30912	4	4
ANALGESICS	OPIOID	OPIOID ANALGESICS	Analgesic Opioid Agonists	morphine 0.5 mg/mL injection solution	MORPHINE 0.5 MG/ML INJECTION SOLUTION	102877	1	1
ANALGESICS	OPIOID	OPIOID ANALGESICS	Analgesic Opioid Agonists	morphine 1 mg/mL (1 mL) in 0.9 % sodium chloride intravenous	MORPHINE 1 MG/ML (1 ML) IN 0.9 % SODIUM CHLORIDE INTRAVENOUS	208490	2	2
ANALGESICS	OPIOID	OPIOID ANALGESICS	Analgesic Opioid Agonists	morphine 1 mg/mL (1 mL) in 0.9 % sodium chloride intravenous syringe	MORPHINE 1 MG/ML (1 ML) IN 0.9 % SODIUM CHLORIDE INTRAVENOUS SYRINGE	198652	14884	39385
ANALGESICS	OPIOID	OPIOID ANALGESICS	Analgesic Opioid Agonists	morphine 1 mg/mL in 0.9 % sodium chloride injectable pump reservoir	MORPHINE 1 MG/ML IN 0.9 % SODIUM CHLORIDE INJECTABLE PUMP RESERVOIR	109756	3	3
ANALGESICS	OPIOID	OPIOID ANALGESICS	Analgesic Opioid Agonists	morphine 1 mg/mL in 0.9 % sodium chloride intravenous	MORPHINE 1 MG/ML IN 0.9 % SODIUM CHLORIDE INTRAVENOUS	30604	24	25
ANALGESICS	OPIOID	OPIOID ANALGESICS	Analgesic Opioid Agonists	morphine 1 mg/mL in dextrose 5 % intravenous solution	MORPHINE 1 MG/ML IN DEXTROSE 5 % INTRAVENOUS SOLUTION	30603	4	4
ANALGESICS	OPIOID	OPIOID ANALGESICS	Analgesic Opioid Agonists	morphine 1 mg/mL in dextrose 5 % pump reservoir	MORPHINE 1 MG/ML IN DEXTROSE 5 % PUMP RESERVOIR	109759	3	3
ANALGESICS	OPIOID	OPIOID ANALGESICS	Analgesic Opioid Agonists	morphine 1 mg/mL injection solution	MORPHINE 1 MG/ML INJECTION SOLUTION	102653	3	3
ANALGESICS	OPIOID	OPIOID ANALGESICS	Analgesic Opioid Agonists	morphine 10 mg hypodermic tablet	MORPHINE 10 MG HYPODERMIC TABLET	36141	13	13
ANALGESICS	OPIOID	OPIOID ANALGESICS	Analgesic Opioid Agonists	morphine 10 mg rectal suppository	MORPHINE 10 MG RECTAL SUPPOSITORY	5180	25	31
ANALGESICS	OPIOID	OPIOID ANALGESICS	Analgesic Opioid Agonists	morphine 10 mg/0.7 mL intramuscular pen injector	MORPHINE 10 MG/0.7 ML INTRAMUSCULAR PEN INJECTOR	111270	1	1
ANALGESICS	OPIOID	OPIOID ANALGESICS	Analgesic Opioid Agonists	morphine 10 mg/5 mL oral solution	MORPHINE 10 MG/5 ML ORAL SOLUTION	5176	2572	6857
ANALGESICS	OPIOID	OPIOID ANALGESICS	Analgesic Opioid Agonists	morphine 10 mg/mL in 0.9 % sodium chloride intravenous solution	MORPHINE 10 MG/ML IN 0.9 % SODIUM CHLORIDE INTRAVENOUS SOLUTION	265803	1	1
ANALGESICS	OPIOID	OPIOID ANALGESICS	Analgesic Opioid Agonists	morphine 10 mg/mL in 0.9 % sodium chloride pump reservoir	MORPHINE 10 MG/ML IN 0.9 % SODIUM CHLORIDE PUMP RESERVOIR	109758	4	4
ANALGESICS	OPIOID	OPIOID ANALGESICS	Analgesic Opioid Agonists	morphine 10 mg/mL injection solution	MORPHINE 10 MG/ML INJECTION SOLUTION	5168	102	119
ANALGESICS	OPIOID	OPIOID ANALGESICS	Analgesic Opioid Agonists	morphine 10 mg/mL injection syringe	MORPHINE 10 MG/ML INJECTION SYRINGE	106224	1727	3153
ANALGESICS	OPIOID	OPIOID ANALGESICS	Analgesic Opioid Agonists	morphine 10 mg/mL injection syringe	MORPHINE 10 MG/ML INJECTION SYRINGE (UCSF WRAPPER)	40803933	8	9
ANALGESICS	OPIOID	OPIOID ANALGESICS	Analgesic Opioid Agonists	morphine 10 mg/mL intravenous solution	MORPHINE 10 MG/ML INTRAVENOUS SOLUTION	27390	985	1909
ANALGESICS	OPIOID	OPIOID ANALGESICS	Analgesic Opioid Agonists	morphine 10 mg/mL intravenous syringe	MORPHINE 10 MG/ML INTRAVENOUS SYRINGE	219590	3	3
ANALGESICS	OPIOID	OPIOID ANALGESICS	Analgesic Opioid Agonists	morphine 100 mg/5 mL oral concentrate	MORPHINE 100 MG/5 ML ORAL CONCENTRATE	103130	38	63
ANALGESICS	OPIOID	OPIOID ANALGESICS	Analgesic Opioid Agonists	morphine 100 mg/50 mL (2 mg/mL) in dextrose 5 % PCA syringe	MORPHINE 100 MG/50 ML (2 MG/ML) IN DEXTROSE 5 % PCA SYRINGE	30797	1	1
ANALGESICS	OPIOID	OPIOID ANALGESICS	Analgesic Opioid Agonists	morphine 125 mg/25 mL in 0.9 % sodium chloride PCA syringe	MORPHINE 125 MG/25 ML IN 0.9 % SODIUM CHLORIDE PCA SYRINGE	110271	2	2
ANALGESICS	OPIOID	OPIOID ANALGESICS	Analgesic Opioid Agonists	morphine 15 mg capsule	MORPHINE 15 MG CAPSULE	10653	49	50
ANALGESICS	OPIOID	OPIOID ANALGESICS	Analgesic Opioid Agonists	morphine 15 mg hypodermic tablet	MORPHINE 15 MG HYPODERMIC TABLET	36139	1	1
ANALGESICS	OPIOID	OPIOID ANALGESICS	Analgesic Opioid Agonists	morphine 15 mg immediate release tablet	MORPHINE 15 MG IMMEDIATE RELEASE TABLET	5178	5824	18805
ANALGESICS	OPIOID	OPIOID ANALGESICS	Analgesic Opioid Agonists	morphine 15 mg tablet, crush resistant, extended release	ARYMO ER 15 MG TABLET,CRUSH RESISTANT, EXTENDED RELEASE	265867	1	1
ANALGESICS	OPIOID	OPIOID ANALGESICS	Analgesic Opioid Agonists	morphine 15 mg tablet, crush resistant, extended release	MORPHINE 15 MG TABLET, CRUSH RESISTANT, EXTENDED RELEASE	265789	58	80
ANALGESICS	OPIOID	OPIOID ANALGESICS	Analgesic Opioid Agonists	morphine 15 mg/mL injection solution	MORPHINE 15 MG/ML INJECTION SOLUTION	5169	1816	2294
ANALGESICS	OPIOID	OPIOID ANALGESICS	Analgesic Opioid Agonists	morphine 15 mg/mL injection syringe	MORPHINE 15 MG/ML INJECTION SYRINGE	106225	527	550
ANALGESICS	OPIOID	OPIOID ANALGESICS	Analgesic Opioid Agonists	morphine 15 mg/mL intravenous syringe	MORPHINE 15 MG/ML INTRAVENOUS SYRINGE	212213	205	240
ANALGESICS	OPIOID	OPIOID ANALGESICS	Analgesic Opioid Agonists	morphine 150 mg/30 mL (5 mg/mL) in 0.9 % sod. chloride IV PCA syringe	MORPHINE 150 MG/30 ML (5 MG/ML) IN 0.9 % SOD. CHLORIDE IV PCA SYRINGE	113728	2	2
ANALGESICS	OPIOID	OPIOID ANALGESICS	Analgesic Opioid Agonists	morphine 2 mg/mL injection solution	MORPHINE 2 MG/ML INJECTION SOLUTION	102091	3	3
ANALGESICS	OPIOID	OPIOID ANALGESICS	Analgesic Opioid Agonists	morphine 2 mg/mL injection syringe	MORPHINE 2 MG/ML INJECTION SYRINGE	5170	36334	68099
ANALGESICS	OPIOID	OPIOID ANALGESICS	Analgesic Opioid Agonists	morphine 2 mg/mL injection syringe	MORPHINE 2 MG/ML INJECTION SYRINGE (UCSF WRAPPER)	40803936	2175	4992
ANALGESICS	OPIOID	OPIOID ANALGESICS	Analgesic Opioid Agonists	morphine 2 mg/mL intravenous syringe	MORPHINE 2 MG/ML INTRAVENOUS SYRINGE	216774	243	297
ANALGESICS	OPIOID	OPIOID ANALGESICS	Analgesic Opioid Agonists	morphine 20 mg rectal suppository	MORPHINE 20 MG RECTAL SUPPOSITORY	5181	14	14
ANALGESICS	OPIOID	OPIOID ANALGESICS	Analgesic Opioid Agonists	morphine 20 mg/5 mL (4 mg/mL) oral solution	MORPHINE 20 MG/5 ML (4 MG/ML) ORAL SOLUTION	5177	259	388
ANALGESICS	OPIOID	OPIOID ANALGESICS	Analgesic Opioid Agonists	morphine 200 mg/100 mL(2 mg/mL) in 0.9% sodium chlor IV pump reservoir	MORPHINE 200 MG/100 ML(2 MG/ML) IN 0.9% SODIUM CHLOR IV PUMP RESERVOIR	271803	1	1
ANALGESICS	OPIOID	OPIOID ANALGESICS	Analgesic Opioid Agonists	morphine 25 mg/mL intravenous solution	MORPHINE 25 MG/ML INTRAVENOUS SOLUTION	102791	338	413
ANALGESICS	OPIOID	OPIOID ANALGESICS	Analgesic Opioid Agonists	morphine 250 mg/50 mL (5 mg/mL) in 0.9 % sod. chlor IV pump reservoir	MORPHINE 250 MG/50 ML (5 MG/ML) IN 0.9 % SOD. CHLOR IV PUMP RESERVOIR	109757	2	2
ANALGESICS	OPIOID	OPIOID ANALGESICS	Analgesic Opioid Agonists	morphine 275 mg/55 mL (5 mg/mL) in 0.9% sodium chloride IV PCA syringe	MORPHINE 275 MG/55 ML (5 MG/ML) IN 0.9% SODIUM CHLORIDE IV PCA SYRINGE	110294	4336	5651
ANALGESICS	OPIOID	OPIOID ANALGESICS	Analgesic Opioid Agonists	morphine 30 mg capsule	MORPHINE 30 MG CAPSULE	213143	15	16
ANALGESICS	OPIOID	OPIOID ANALGESICS	Analgesic Opioid Agonists	morphine 30 mg capsule	MORPHINE 30 MG ORAL CAP	10654	53	76
ANALGESICS	OPIOID	OPIOID ANALGESICS	Analgesic Opioid Agonists	morphine 30 mg immediate release tablet	MORPHINE 30 MG IMMEDIATE RELEASE TABLET	5179	1633	4013
ANALGESICS	OPIOID	OPIOID ANALGESICS	Analgesic Opioid Agonists	morphine 30 mg rectal suppository	MORPHINE 30 MG RECTAL SUPPOSITORY	5182	35	51
ANALGESICS	OPIOID	OPIOID ANALGESICS	Analgesic Opioid Agonists	morphine 30 mg soluble tablet	MORPHINE 30 MG SOLUBLE TABLET	103521	10	19
ANALGESICS	OPIOID	OPIOID ANALGESICS	Analgesic Opioid Agonists	morphine 30 mg tablet, crush resistant, extended release	MORPHINE 30 MG TABLET, CRUSH RESISTANT, EXTENDED RELEASE	265788	29	35
ANALGESICS	OPIOID	OPIOID ANALGESICS	Analgesic Opioid Agonists	morphine 30 mg/30 mL (1 mg/mL) in 0.9 % sodium chloride IV PCA syringe	MORPHINE 30 MG/30 ML (1 MG/ML) IN 0.9 % SODIUM CHLORIDE IV PCA SYRINGE	144343	1	1
ANALGESICS	OPIOID	OPIOID ANALGESICS	Analgesic Opioid Agonists	morphine 30 mg/30 mL (1 mg/mL) in 0.9 % sodium chloride PCA IV soln	MORPHINE 30 MG/30 ML (1 MG/ML) IN 0.9 % SODIUM CHLORIDE PCA IV SOLN	204007	1	1
ANALGESICS	OPIOID	OPIOID ANALGESICS	Analgesic Opioid Agonists	morphine 30 mg/30 mL (1 mg/mL) intravenous PCA syringe	MORPHINE 30 MG/30 ML (1 MG/ML) INTRAVENOUS PCA SYRINGE	113385	51	64
ANALGESICS	OPIOID	OPIOID ANALGESICS	Analgesic Opioid Agonists	morphine 4 mg/mL (1 mL) in 0.9 % sodium chloride intravenous syringe	MORPHINE 4 MG/ML (1 ML) IN 0.9 % SODIUM CHLORIDE INTRAVENOUS SYRINGE	144812	2	2
ANALGESICS	OPIOID	OPIOID ANALGESICS	Analgesic Opioid Agonists	morphine 4 mg/mL injection solution	MORPHINE 4 MG/ML INJECTION SOLUTION	227537	2	2
ANALGESICS	OPIOID	OPIOID ANALGESICS	Analgesic Opioid Agonists	morphine 4 mg/mL injection syringe	MORPHINE 4 MG/ML INJECTION SYRINGE	5172	10653	19996
ANALGESICS	OPIOID	OPIOID ANALGESICS	Analgesic Opioid Agonists	morphine 4 mg/mL injection syringe	MORPHINE 4 MG/ML INJECTION SYRINGE (UCSF WRAPPER)	40803935	9	10
ANALGESICS	OPIOID	OPIOID ANALGESICS	Analgesic Opioid Agonists	morphine 4 mg/mL intravenous solution	MORPHINE 4 MG/ML INTRAVENOUS SOLUTION	224423	6677	12947
ANALGESICS	OPIOID	OPIOID ANALGESICS	Analgesic Opioid Agonists	morphine 4 mg/mL intravenous syringe	MORPHINE 4 MG/ML INTRAVENOUS SYRINGE	216775	369	454
ANALGESICS	OPIOID	OPIOID ANALGESICS	Analgesic Opioid Agonists	morphine 5 mg rectal suppository	MORPHINE 5 MG RECTAL SUPPOSITORY	5183	18	19
ANALGESICS	OPIOID	OPIOID ANALGESICS	Analgesic Opioid Agonists	morphine 5 mg/mL injection solution	MORPHINE 5 MG/ML INJECTION SOLUTION	5173	4	4
ANALGESICS	OPIOID	OPIOID ANALGESICS	Analgesic Opioid Agonists	morphine 5 mg/mL injection syringe	MORPHINE 5 MG/ML INJECTION SYRINGE	106276	1	1
ANALGESICS	OPIOID	OPIOID ANALGESICS	Analgesic Opioid Agonists	morphine 50 mg/25 mL (2 mg/mL) in 0.9 % sodium chloride IV PCA syringe	MORPHINE 50 MG/25 ML (2 MG/ML) IN 0.9 % SODIUM CHLORIDE IV PCA SYRINGE	267330	1	1
ANALGESICS	OPIOID	OPIOID ANALGESICS	Analgesic Opioid Agonists	morphine 50 mg/25 mL (2 mg/mL) in dextrose 5 % PCA syringe	MORPHINE 50 MG/25 ML (2 MG/ML) IN DEXTROSE 5 % PCA SYRINGE	30594	1	1
ANALGESICS	OPIOID	OPIOID ANALGESICS	Analgesic Opioid Agonists	morphine 50 mg/50 mL (1 mg/mL) in 0.9 % sodium chloride IV PCA syringe	MORPHINE 50 MG/50 ML (1 MG/ML) IN 0.9 % SODIUM CHLORIDE IV PCA SYRINGE	113035	181	349
ANALGESICS	OPIOID	OPIOID ANALGESICS	Analgesic Opioid Agonists	morphine 500 mg/100 mL (5 mg/mL) in 0.9 % sod. chlor IV pump reservoir	MORPHINE 500 MG/100 ML (5 MG/ML) IN 0.9 % SOD. CHLOR IV PUMP RESERVOIR	113034	2	3
ANALGESICS	OPIOID	OPIOID ANALGESICS	Analgesic Opioid Agonists	morphine 550 mg/55 mL (10 mg/mL) in 0.9 % sodium chloride PCA syringe	MORPHINE 550 MG/55 ML (10 MG/ML) IN 0.9 % SODIUM CHLORIDE PCA SYRINGE	110295	1	1
ANALGESICS	OPIOID	OPIOID ANALGESICS	Analgesic Opioid Agonists	morphine 60 mg tablet, crush resistant, extended release	MORPHINE 60 MG TABLET, CRUSH RESISTANT, EXTENDED RELEASE	265787	15	18
ANALGESICS	OPIOID	OPIOID ANALGESICS	Analgesic Opioid Agonists	morphine 8 mg/mL injection solution	MORPHINE 8 MG/ML INJECTION SOLUTION	102096	2	2
ANALGESICS	OPIOID	OPIOID ANALGESICS	Analgesic Opioid Agonists	morphine 8 mg/mL injection syringe	MORPHINE 8 MG/ML INJECTION SYRINGE	5175	226	299
ANALGESICS	OPIOID	OPIOID ANALGESICS	Analgesic Opioid Agonists	morphine concentrate 10 mg/0.5 mL oral solution	MORPHINE CONCENTRATE 10 MG/0.5 ML ORAL SOLUTION	77612	10	11
ANALGESICS	OPIOID	OPIOID ANALGESICS	Analgesic Opioid Agonists	morphine concentrate 10 mg/0.5 mL oral syringe (FOR ORAL USE ONLY)	MORPHINE CONCENTRATE 10 MG/0.5 ML ORAL SYRINGE (FOR ORAL USE ONLY)	273351	93	138
ANALGESICS	OPIOID	OPIOID ANALGESICS	Analgesic Opioid Agonists	morphine concentrate 100 mg/5 mL (20 mg/mL) oral solution	MORPHINE CONCENTRATE 100 MG/5 ML (20 MG/ML) ORAL SOLUTION	10655	11523	26578
ANALGESICS	OPIOID	OPIOID ANALGESICS	Analgesic Opioid Agonists	morphine concentrate 100 mg/5 mL (20 mg/mL) oral solution	ROXANOL CONCENTRATE 100 MG/5 ML (20 MG/ML) ORAL SOLUTION	6977	1	1
ANALGESICS	OPIOID	OPIOID ANALGESICS	Analgesic Opioid Agonists	morphine concentrate 20 mg/mL oral syringe (FOR ORAL USE ONLY)	MORPHINE CONCENTRATE 20 MG/ML ORAL SYRINGE (FOR ORAL USE ONLY)	204898	168	232
ANALGESICS	OPIOID	OPIOID ANALGESICS	Analgesic Opioid Agonists	morphine concentrate 5 mg/0.25 mL oral solution	MORPHINE CONCENTRATE 5 MG/0.25 ML ORAL SOLUTION	77613	9	10
ANALGESICS	OPIOID	OPIOID ANALGESICS	Analgesic Opioid Agonists	morphine concentrate oral	MORPHINE CONCENTRATE ORAL	134555	54	63
ANALGESICS	OPIOID	OPIOID ANALGESICS	Analgesic Opioid Agonists	morphine concentrate oral	ROXANOL CONCENTRATE ORAL	139581	49	54
ANALGESICS	OPIOID	OPIOID ANALGESICS	Analgesic Opioid Agonists	morphine ER 10 mg capsule,extended release pellets	KADIAN 10 MG CAPSULE,EXTENDED RELEASE	88091	4	5
ANALGESICS	OPIOID	OPIOID ANALGESICS	Analgesic Opioid Agonists	morphine ER 10 mg capsule,extended release pellets	MORPHINE ER 10 MG CAPSULE,EXTENDED RELEASE PELLETS	87824	239	474
ANALGESICS	OPIOID	OPIOID ANALGESICS	Analgesic Opioid Agonists	morphine ER 100 mg capsule,extended release pellets	KADIAN 100 MG CAPSULE,EXTENDED RELEASE	20915	3	7
ANALGESICS	OPIOID	OPIOID ANALGESICS	Analgesic Opioid Agonists	morphine ER 100 mg capsule,extended release pellets	MORPHINE ER 100 MG CAPSULE,EXTENDED RELEASE PELLETS	27874	137	390
ANALGESICS	OPIOID	OPIOID ANALGESICS	Analgesic Opioid Agonists	morphine ER 100 mg tablet,extended release	MORPHINE ER 100 MG TABLET,EXTENDED RELEASE	20919	902	4515
ANALGESICS	OPIOID	OPIOID ANALGESICS	Analgesic Opioid Agonists	morphine ER 100 mg-naltrexone 4 mg capsule, extend release, oral only	MORPHINE ER 100 MG-NALTREXONE 4 MG CAPSULE, EXTEND RELEASE, ORAL ONLY	220655	6	6
ANALGESICS	OPIOID	OPIOID ANALGESICS	Analgesic Opioid Agonists	morphine ER 120 mg capsule,extended release 24 hr multiphase	AVINZA 120 MG CAPSULE, EXTENDED RELEASE	32725	2	2
ANALGESICS	OPIOID	OPIOID ANALGESICS	Analgesic Opioid Agonists	morphine ER 120 mg capsule,extended release 24 hr multiphase	MORPHINE ER 120 MG CAPSULE,EXTENDED RELEASE 24 HR MULTIPHASE	32712	27	28
ANALGESICS	OPIOID	OPIOID ANALGESICS	Analgesic Opioid Agonists	morphine ER 130 mg capsule,extended release pellets	MORPHINE ER 130 MG CAPSULE,EXTENDED RELEASE PELLETS	212030	6	8
ANALGESICS	OPIOID	OPIOID ANALGESICS	Analgesic Opioid Agonists	morphine ER 15 mg tablet,extended release	MORPHINE ER 15 MG TABLET,EXTENDED RELEASE	20920	7216	25476
ANALGESICS	OPIOID	OPIOID ANALGESICS	Analgesic Opioid Agonists	morphine ER 15 mg tablet,extended release	MS CONTIN 15 MG TABLET,EXTENDED RELEASE	20908	1	1
ANALGESICS	OPIOID	OPIOID ANALGESICS	Analgesic Opioid Agonists	morphine ER 15 mg tablet,oral ONLY (not feeding tubes)	MORPHABOND ER 15 MG TABLET,ORAL ONLY (NOT FEEDING TUBES)	266896	2	2
ANALGESICS	OPIOID	OPIOID ANALGESICS	Analgesic Opioid Agonists	morphine ER 15 mg tablet,oral ONLY (not feeding tubes)	MORPHINE ER 15 MG TABLET,ORAL ONLY (NOT FEEDING TUBES)	266892	9	10
ANALGESICS	OPIOID	OPIOID ANALGESICS	Analgesic Opioid Agonists	morphine ER 150 mg capsule,extended release pellets	MORPHINE ER 150 MG CAPSULE,EXTENDED RELEASE PELLETS	212031	5	6
ANALGESICS	OPIOID	OPIOID ANALGESICS	Analgesic Opioid Agonists	morphine ER 20 mg capsule,extended release pellets	KADIAN 20 MG CAPSULE,EXTENDED RELEASE	20914	2	2
ANALGESICS	OPIOID	OPIOID ANALGESICS	Analgesic Opioid Agonists	morphine ER 20 mg capsule,extended release pellets	MORPHINE ER 20 MG CAPSULE,EXTENDED RELEASE PELLETS	27870	215	602
ANALGESICS	OPIOID	OPIOID ANALGESICS	Analgesic Opioid Agonists	morphine ER 20 mg-naltrexone 0.8 mg capsule, extend release, oral only	MORPHINE ER 20 MG-NALTREXONE 0.8 MG CAPSULE, EXTEND RELEASE, ORAL ONLY	220650	4	4
ANALGESICS	OPIOID	OPIOID ANALGESICS	Analgesic Opioid Agonists	morphine ER 200 mg capsule,extended release pellets	KADIAN 200 MG CAPSULE,EXTENDED RELEASE	78746	1	4
ANALGESICS	OPIOID	OPIOID ANALGESICS	Analgesic Opioid Agonists	morphine ER 200 mg capsule,extended release pellets	MORPHINE ER 200 MG CAPSULE,EXTENDED RELEASE PELLETS	76955	29	140
ANALGESICS	OPIOID	OPIOID ANALGESICS	Analgesic Opioid Agonists	morphine ER 200 mg tablet,extended release	MORPHINE ER 200 MG TABLET,EXTENDED RELEASE	27879	85	653
ANALGESICS	OPIOID	OPIOID ANALGESICS	Analgesic Opioid Agonists	morphine ER 30 mg capsule,extended release 24 hr multiphase	MORPHINE ER 30 MG CAPSULE,EXTENDED RELEASE 24 HR MULTIPHASE	32709	153	220
ANALGESICS	OPIOID	OPIOID ANALGESICS	Analgesic Opioid Agonists	morphine ER 30 mg capsule,extended release pellets	KADIAN 30 MG CAPSULE,EXTENDED RELEASE	30138	4	4
ANALGESICS	OPIOID	OPIOID ANALGESICS	Analgesic Opioid Agonists	morphine ER 30 mg capsule,extended release pellets	MORPHINE ER 30 MG CAPSULE,EXTENDED RELEASE PELLETS	27871	282	579
ANALGESICS	OPIOID	OPIOID ANALGESICS	Analgesic Opioid Agonists	morphine ER 30 mg tablet,extended release	MORPHINE ER 30 MG TABLET,EXTENDED RELEASE	20921	4555	20623
ANALGESICS	OPIOID	OPIOID ANALGESICS	Analgesic Opioid Agonists	morphine ER 30 mg tablet,extended release	MS CONTIN 30 MG TABLET,EXTENDED RELEASE	20909	1	1
ANALGESICS	OPIOID	OPIOID ANALGESICS	Analgesic Opioid Agonists	morphine ER 30 mg tablet,oral ONLY (not feeding tubes)	MORPHABOND ER 30 MG TABLET,ORAL ONLY (NOT FEEDING TUBES)	266897	1	1
ANALGESICS	OPIOID	OPIOID ANALGESICS	Analgesic Opioid Agonists	morphine ER 30 mg tablet,oral ONLY (not feeding tubes)	MORPHINE ER 30 MG TABLET,ORAL ONLY (NOT FEEDING TUBES)	266893	6	7
ANALGESICS	OPIOID	OPIOID ANALGESICS	Analgesic Opioid Agonists	morphine ER 30 mg-naltrexone 1.2 mg capsule, extend release, oral only	EMBEDA 30 MG-1.2 MG CAPSULE, EXTEND RELEASE, ORAL ONLY	220657	1	1
ANALGESICS	OPIOID	OPIOID ANALGESICS	Analgesic Opioid Agonists	morphine ER 30 mg-naltrexone 1.2 mg capsule, extend release, oral only	MORPHINE ER 30 MG-NALTREXONE 1.2 MG CAPSULE, EXTEND RELEASE, ORAL ONLY	220651	5	5
ANALGESICS	OPIOID	OPIOID ANALGESICS	Analgesic Opioid Agonists	morphine ER 30 mg-naltrexone 1.2 mg capsule,extended release pellets	MORPHINE ER 30 MG-NALTREXONE 1.2 MG CAPSULE,EXTENDED RELEASE PELLETS	99633	3	3
ANALGESICS	OPIOID	OPIOID ANALGESICS	Analgesic Opioid Agonists	morphine ER 40 mg capsule,extended release pellets	KADIAN 40 MG CAPSULE,EXTENDED RELEASE	212033	1	1
ANALGESICS	OPIOID	OPIOID ANALGESICS	Analgesic Opioid Agonists	morphine ER 40 mg capsule,extended release pellets	MORPHINE ER 40 MG CAPSULE,EXTENDED RELEASE PELLETS	212028	32	69
ANALGESICS	OPIOID	OPIOID ANALGESICS	Analgesic Opioid Agonists	morphine ER 45 mg capsule,extended release 24 hr multiphase	MORPHINE ER 45 MG CAPSULE,EXTENDED RELEASE 24 HR MULTIPHASE	97027	15	21
ANALGESICS	OPIOID	OPIOID ANALGESICS	Analgesic Opioid Agonists	morphine ER 50 mg capsule,extended release pellets	MORPHINE ER 50 MG CAPSULE,EXTENDED RELEASE PELLETS	27872	88	187
ANALGESICS	OPIOID	OPIOID ANALGESICS	Analgesic Opioid Agonists	morphine ER 50 mg-naltrexone 2 mg capsule, extend release, oral only	MORPHINE ER 50 MG-NALTREXONE 2 MG CAPSULE, EXTEND RELEASE, ORAL ONLY	220652	7	9
ANALGESICS	OPIOID	OPIOID ANALGESICS	Analgesic Opioid Agonists	morphine ER 50 mg-naltrexone 2 mg capsule,extended release pellets	MORPHINE ER 50 MG-NALTREXONE 2 MG CAPSULE,EXTENDED RELEASE PELLETS	99634	1	1
ANALGESICS	OPIOID	OPIOID ANALGESICS	Analgesic Opioid Agonists	morphine ER 60 mg capsule,extended release 24 hr multiphase	MORPHINE ER 60 MG CAPSULE,EXTENDED RELEASE 24 HR MULTIPHASE	32710	147	206
ANALGESICS	OPIOID	OPIOID ANALGESICS	Analgesic Opioid Agonists	morphine ER 60 mg capsule,extended release pellets	KADIAN 60 MG CAPSULE,EXTENDED RELEASE	30139	3	3
ANALGESICS	OPIOID	OPIOID ANALGESICS	Analgesic Opioid Agonists	morphine ER 60 mg capsule,extended release pellets	MORPHINE ER 60 MG CAPSULE,EXTENDED RELEASE PELLETS	27873	154	316
ANALGESICS	OPIOID	OPIOID ANALGESICS	Analgesic Opioid Agonists	morphine ER 60 mg tablet,extended release	MORPHINE ER 60 MG TABLET,EXTENDED RELEASE	20922	1669	7405
ANALGESICS	OPIOID	OPIOID ANALGESICS	Analgesic Opioid Agonists	morphine ER 60 mg tablet,extended release	MS CONTIN 60 MG TABLET,EXTENDED RELEASE	20910	1	1
ANALGESICS	OPIOID	OPIOID ANALGESICS	Analgesic Opioid Agonists	morphine ER 60 mg tablet,oral ONLY (not feeding tubes)	MORPHINE ER 60 MG TABLET,ORAL ONLY (NOT FEEDING TUBES)	266894	3	5
ANALGESICS	OPIOID	OPIOID ANALGESICS	Analgesic Opioid Agonists	morphine ER 60 mg-naltrexone 2.4 mg capsule, extend release, oral only	EMBEDA 60 MG-2.4 MG CAPSULE, EXTEND RELEASE, ORAL ONLY	220659	2	2
ANALGESICS	OPIOID	OPIOID ANALGESICS	Analgesic Opioid Agonists	morphine ER 60 mg-naltrexone 2.4 mg capsule, extend release, oral only	MORPHINE ER 60 MG-NALTREXONE 2.4 MG CAPSULE, EXTEND RELEASE, ORAL ONLY	220653	1	1
ANALGESICS	OPIOID	OPIOID ANALGESICS	Analgesic Opioid Agonists	morphine ER 70 mg capsule,extended release pellets	MORPHINE ER 70 MG CAPSULE,EXTENDED RELEASE PELLETS	212029	6	11
ANALGESICS	OPIOID	OPIOID ANALGESICS	Analgesic Opioid Agonists	morphine ER 75 mg capsule,extended release 24 hr multiphase	AVINZA 75 MG CAPSULE, EXTENDED RELEASE	97033	2	2
ANALGESICS	OPIOID	OPIOID ANALGESICS	Analgesic Opioid Agonists	morphine ER 75 mg capsule,extended release 24 hr multiphase	MORPHINE ER 75 MG CAPSULE,EXTENDED RELEASE 24 HR MULTIPHASE	97028	6	10
ANALGESICS	OPIOID	OPIOID ANALGESICS	Analgesic Opioid Agonists	morphine ER 80 mg capsule,extended release pellets	KADIAN 80 MG CAPSULE,EXTENDED RELEASE	77739	2	2
ANALGESICS	OPIOID	OPIOID ANALGESICS	Analgesic Opioid Agonists	morphine ER 80 mg capsule,extended release pellets	MORPHINE ER 80 MG CAPSULE,EXTENDED RELEASE PELLETS	77728	68	238
ANALGESICS	OPIOID	OPIOID ANALGESICS	Analgesic Opioid Agonists	morphine ER 80 mg-naltrexone 3.2 mg capsule, extend release, oral only	MORPHINE ER 80 MG-NALTREXONE 3.2 MG CAPSULE, EXTEND RELEASE, ORAL ONLY	220654	2	2
ANALGESICS	OPIOID	OPIOID ANALGESICS	Analgesic Opioid Agonists	morphine ER 90 mg capsule,extended release 24 hr multiphase	MORPHINE ER 90 MG CAPSULE,EXTENDED RELEASE 24 HR MULTIPHASE	32711	30	136
ANALGESICS	OPIOID	OPIOID ANALGESICS	Analgesic Opioid Agonists	morphine injection	MORPHINE INJ	134561	6	6
ANALGESICS	OPIOID	OPIOID ANALGESICS	Analgesic Opioid Agonists	morphine intramuscular	MORPHINE IM	134556	2	2
ANALGESICS	OPIOID	OPIOID ANALGESICS	Analgesic Opioid Agonists	morphine intravenous	MORPHINE IV	134562	15	17
ANALGESICS	OPIOID	OPIOID ANALGESICS	Analgesic Opioid Agonists	morphine liposomal (PF) 10 mg/mL epidural suspension	MORPHINE LIPOSOMAL (PF) 10 MG/ML EPIDURAL SUSPENSION	39719	35	43
ANALGESICS	OPIOID	OPIOID ANALGESICS	Analgesic Opioid Agonists	morphine liposomal (PF) epidural	MORPHINE LIPOSOMAL (PF) EPID	134563	1	1
ANALGESICS	OPIOID	OPIOID ANALGESICS	Analgesic Opioid Agonists	morphine oral	AVINZA ORAL	123124	4	4
ANALGESICS	OPIOID	OPIOID ANALGESICS	Analgesic Opioid Agonists	morphine oral	KADIAN ORAL	132281	42	42
ANALGESICS	OPIOID	OPIOID ANALGESICS	Analgesic Opioid Agonists	morphine oral	MORPHABOND ER ORAL	267115	2	2
ANALGESICS	OPIOID	OPIOID ANALGESICS	Analgesic Opioid Agonists	morphine oral	MORPHINE ORAL	134564	736	764
ANALGESICS	OPIOID	OPIOID ANALGESICS	Analgesic Opioid Agonists	morphine oral	MS CONTIN ORAL	134602	160	165
ANALGESICS	OPIOID	OPIOID ANALGESICS	Analgesic Opioid Agonists	morphine oral	ORAMORPH SR ORAL	136395	3	3
ANALGESICS	OPIOID	OPIOID ANALGESICS	Analgesic Opioid Agonists	morphine rectal	MORPHINE RECTAL	134565	1	1
ANALGESICS	OPIOID	OPIOID ANALGESICS	Analgesic Opioid Agonists	morphine-naltrexone oral	EMBEDA ORAL	128568	3	3
ANALGESICS	OPIOID	OPIOID ANALGESICS	Analgesic Opioid Agonists	morphine-naltrexone oral	MORPHINE-NALTREXONE ORAL	134566	2	2
ANALGESICS	OPIOID	OPIOID ANALGESICS	Analgesic Opioid Agonists	oxyCODONE 10 mg tablet	OXYCODONE 10 MG TABLET	87795	14553	37176
ANALGESICS	OPIOID	OPIOID ANALGESICS	Analgesic Opioid Agonists	oxyCODONE 10 mg/0.5 mL oral syringe (FOR ORAL USE ONLY)	OXYCODONE 10 MG/0.5 ML ORAL SYRINGE (FOR ORAL USE ONLY)	263294	23	26
ANALGESICS	OPIOID	OPIOID ANALGESICS	Analgesic Opioid Agonists	oxyCODONE 15 mg tablet	OXYCODONE 15 MG TABLET	28899	6013	19872
ANALGESICS	OPIOID	OPIOID ANALGESICS	Analgesic Opioid Agonists	oxyCODONE 15 mg tablet	ROXICODONE 15 MG TABLET	28897	1	1
ANALGESICS	OPIOID	OPIOID ANALGESICS	Analgesic Opioid Agonists	oxyCODONE 15 mg tablet,oral ONLY (not feeding tubes)	OXYCODONE 15 MG TABLET,ORAL ONLY (NOT FEEDING TUBES)	270901	1	2
ANALGESICS	OPIOID	OPIOID ANALGESICS	Analgesic Opioid Agonists	oxyCODONE 20 mg tablet	OXYCODONE 20 MG TABLET	87822	1252	3796
ANALGESICS	OPIOID	OPIOID ANALGESICS	Analgesic Opioid Agonists	oxyCODONE 20 mg/mL (1 mL) oral concentrate	OXYCODONE 20 MG/ML (1 ML) ORAL CONCENTRATE	111388	29	76
ANALGESICS	OPIOID	OPIOID ANALGESICS	Analgesic Opioid Agonists	oxyCODONE 20 mg/mL oral concentrate	OXYCODONE 20 MG/ML ORAL CONCENTRATE	10812	873	3151
ANALGESICS	OPIOID	OPIOID ANALGESICS	Analgesic Opioid Agonists	oxyCODONE 30 mg tablet	OXYCODONE 30 MG TABLET	28900	2658	18479
ANALGESICS	OPIOID	OPIOID ANALGESICS	Analgesic Opioid Agonists	oxyCODONE 30 mg tablet	ROXICODONE 30 MG TABLET	28898	2	13
ANALGESICS	OPIOID	OPIOID ANALGESICS	Analgesic Opioid Agonists	oxyCODONE 30 mg tablet,oral ONLY (not feeding tubes)	OXYCODONE 30 MG TABLET,ORAL ONLY (NOT FEEDING TUBES)	270902	1	1
ANALGESICS	OPIOID	OPIOID ANALGESICS	Analgesic Opioid Agonists	oxyCODONE 5 mg capsule	OXYCODONE 5 MG CAPSULE	16123	2977	4690
ANALGESICS	OPIOID	OPIOID ANALGESICS	Analgesic Opioid Agonists	oxyCODONE 5 mg tablet	OXYCODONE 5 MG TABLET	10814	136074	494313
ANALGESICS	OPIOID	OPIOID ANALGESICS	Analgesic Opioid Agonists	oxyCODONE 5 mg tablet	ROXICODONE 5 MG TABLET	6981	8	8
ANALGESICS	OPIOID	OPIOID ANALGESICS	Analgesic Opioid Agonists	oxyCODONE 5 mg tablet,oral ONLY (not feeding tubes)	OXAYDO 5 MG TABLET,ORAL ONLY (NOT FEEDING TUBES)	223995	1	1
ANALGESICS	OPIOID	OPIOID ANALGESICS	Analgesic Opioid Agonists	oxyCODONE 5 mg tablet,oral ONLY (not feeding tubes)	OXYCODONE 5 MG TABLET,ORAL ONLY (NOT FEEDING TUBES)	204038	82	100
ANALGESICS	OPIOID	OPIOID ANALGESICS	Analgesic Opioid Agonists	oxyCODONE 5 mg/5 mL oral solution	OXYCODONE 5 MG/5 ML ORAL SOLUTION	10813	15997	41557
ANALGESICS	OPIOID	OPIOID ANALGESICS	Analgesic Opioid Agonists	oxyCODONE 7.5 mg tablet,oral ONLY (not for feeding tubes)	OXYCODONE 7.5 MG TABLET,ORAL ONLY (NOT FOR FEEDING TUBES)	204997	16	16
ANALGESICS	OPIOID	OPIOID ANALGESICS	Analgesic Opioid Agonists	oxyCODONE ER 10 mg tablet,crush resistant,extended release 12 hr	OXYCODONE ER 10 MG TABLET,CRUSH RESISTANT,EXTENDED RELEASE 12 HR	220581	3279	9005
ANALGESICS	OPIOID	OPIOID ANALGESICS	Analgesic Opioid Agonists	oxyCODONE ER 10 mg tablet,crush resistant,extended release 12 hr	OXYCONTIN 10 MG TABLET,CRUSH RESISTANT,EXTENDED RELEASE	220590	180	227
ANALGESICS	OPIOID	OPIOID ANALGESICS	Analgesic Opioid Agonists	oxyCODONE ER 10 mg tablet,extended release,12 hr	OXYCODONE ER 10 MG TABLET,EXTENDED RELEASE,12 HR	27920	4069	9589
ANALGESICS	OPIOID	OPIOID ANALGESICS	Analgesic Opioid Agonists	oxyCODONE ER 10 mg tablet,extended release,12 hr	OXYCONTIN 10 MG TABLET,EXTENDED RELEASE	16121	67	71
ANALGESICS	OPIOID	OPIOID ANALGESICS	Analgesic Opioid Agonists	oxyCODONE ER 13.5 mg capsule sprinkle extend release 12hr(DON'T CRUSH)	OXYCODONE ER 13.5 MG CAPSULE SPRINKLE EXTEND RELEASE 12HR(DON'T CRUSH)	262602	16	36
ANALGESICS	OPIOID	OPIOID ANALGESICS	Analgesic Opioid Agonists	oxyCODONE ER 13.5 mg capsule sprinkle extend release 12hr(DON'T CRUSH)	XTAMPZA ER 13.5 MG CAPSULE SPRINKLE	262608	5	5
ANALGESICS	OPIOID	OPIOID ANALGESICS	Analgesic Opioid Agonists	oxyCODONE ER 15 mg tablet,crush resistant,extended release 12 hr	OXYCODONE ER 15 MG TABLET,CRUSH RESISTANT,EXTENDED RELEASE 12 HR	220582	138	423
ANALGESICS	OPIOID	OPIOID ANALGESICS	Analgesic Opioid Agonists	oxyCODONE ER 15 mg tablet,crush resistant,extended release 12 hr	OXYCONTIN 15 MG TABLET,CRUSH RESISTANT,EXTENDED RELEASE	220591	40	56
ANALGESICS	OPIOID	OPIOID ANALGESICS	Analgesic Opioid Agonists	oxyCODONE ER 15 mg tablet,extended release,12 hr	OXYCODONE ER 15 MG TABLET,EXTENDED RELEASE,12 HR	89387	330	529
ANALGESICS	OPIOID	OPIOID ANALGESICS	Analgesic Opioid Agonists	oxyCODONE ER 15 mg tablet,extended release,12 hr	OXYCONTIN 15 MG TABLET,EXTENDED RELEASE	89392	11	11
ANALGESICS	OPIOID	OPIOID ANALGESICS	Analgesic Opioid Agonists	oxyCODONE ER 160 mg tablet,extended release,12 hr	OXYCODONE ER 160 MG TABLET,EXTENDED RELEASE,12 HR	28243	16	21
ANALGESICS	OPIOID	OPIOID ANALGESICS	Analgesic Opioid Agonists	oxyCODONE ER 18 mg capsule sprinkle extended release 12hr(DON'T CRUSH)	OXYCODONE ER 18 MG CAPSULE SPRINKLE EXTENDED RELEASE 12HR(DON'T CRUSH)	262603	25	44
ANALGESICS	OPIOID	OPIOID ANALGESICS	Analgesic Opioid Agonists	oxyCODONE ER 18 mg capsule sprinkle extended release 12hr(DON'T CRUSH)	XTAMPZA ER 18 MG CAPSULE SPRINKLE	262609	6	6
ANALGESICS	OPIOID	OPIOID ANALGESICS	Analgesic Opioid Agonists	oxyCODONE ER 20 mg tablet,crush resistant,extended release 12 hr	OXYCODONE ER 20 MG TABLET,CRUSH RESISTANT,EXTENDED RELEASE 12 HR	220583	1850	6511
ANALGESICS	OPIOID	OPIOID ANALGESICS	Analgesic Opioid Agonists	oxyCODONE ER 20 mg tablet,crush resistant,extended release 12 hr	OXYCONTIN 20 MG TABLET,CRUSH RESISTANT,EXTENDED RELEASE	220592	162	201
ANALGESICS	OPIOID	OPIOID ANALGESICS	Analgesic Opioid Agonists	oxyCODONE ER 20 mg tablet,extended release,12 hr	OXYCODONE ER 20 MG TABLET,EXTENDED RELEASE,12 HR	27921	2250	7157
ANALGESICS	OPIOID	OPIOID ANALGESICS	Analgesic Opioid Agonists	oxyCODONE ER 20 mg tablet,extended release,12 hr	OXYCONTIN 20 MG TABLET,EXTENDED RELEASE	16129	51	51
ANALGESICS	OPIOID	OPIOID ANALGESICS	Analgesic Opioid Agonists	oxyCODONE ER 27 mg capsule sprinkle extended release 12hr(DON'T CRUSH)	OXYCODONE ER 27 MG CAPSULE SPRINKLE EXTENDED RELEASE 12HR(DON'T CRUSH)	262604	15	20
ANALGESICS	OPIOID	OPIOID ANALGESICS	Analgesic Opioid Agonists	oxyCODONE ER 27 mg capsule sprinkle extended release 12hr(DON'T CRUSH)	XTAMPZA ER 27 MG CAPSULE SPRINKLE	262610	8	10
ANALGESICS	OPIOID	OPIOID ANALGESICS	Analgesic Opioid Agonists	oxyCODONE ER 30 mg tablet,crush resistant,extended release 12 hr	OXYCODONE ER 30 MG TABLET,CRUSH RESISTANT,EXTENDED RELEASE 12 HR	220584	394	1497
ANALGESICS	OPIOID	OPIOID ANALGESICS	Analgesic Opioid Agonists	oxyCODONE ER 30 mg tablet,crush resistant,extended release 12 hr	OXYCONTIN 30 MG TABLET,CRUSH RESISTANT,EXTENDED RELEASE	220593	75	170
ANALGESICS	OPIOID	OPIOID ANALGESICS	Analgesic Opioid Agonists	oxyCODONE ER 30 mg tablet,extended release,12 hr	OXYCODONE ER 30 MG TABLET,EXTENDED RELEASE,12 HR	89388	962	2560
ANALGESICS	OPIOID	OPIOID ANALGESICS	Analgesic Opioid Agonists	oxyCODONE ER 30 mg tablet,extended release,12 hr	OXYCONTIN 30 MG TABLET,EXTENDED RELEASE	89393	21	22
ANALGESICS	OPIOID	OPIOID ANALGESICS	Analgesic Opioid Agonists	oxyCODONE ER 36 mg capsule sprinkle extended release 12hr(DON'T CRUSH)	OXYCODONE ER 36 MG CAPSULE SPRINKLE EXTENDED RELEASE 12HR(DON'T CRUSH)	262605	21	60
ANALGESICS	OPIOID	OPIOID ANALGESICS	Analgesic Opioid Agonists	oxyCODONE ER 36 mg capsule sprinkle extended release 12hr(DON'T CRUSH)	XTAMPZA ER 36 MG CAPSULE SPRINKLE	262611	3	3
ANALGESICS	OPIOID	OPIOID ANALGESICS	Analgesic Opioid Agonists	oxyCODONE ER 40 mg tablet,crush resistant,extended release 12 hr	OXYCODONE ER 40 MG TABLET,CRUSH RESISTANT,EXTENDED RELEASE 12 HR	220585	625	2788
ANALGESICS	OPIOID	OPIOID ANALGESICS	Analgesic Opioid Agonists	oxyCODONE ER 40 mg tablet,crush resistant,extended release 12 hr	OXYCONTIN 40 MG TABLET,CRUSH RESISTANT,EXTENDED RELEASE	220594	69	88
ANALGESICS	OPIOID	OPIOID ANALGESICS	Analgesic Opioid Agonists	oxyCODONE ER 40 mg tablet,extended release,12 hr	OXYCODONE ER 40 MG TABLET,EXTENDED RELEASE,12 HR	27922	1074	4503
ANALGESICS	OPIOID	OPIOID ANALGESICS	Analgesic Opioid Agonists	oxyCODONE ER 40 mg tablet,extended release,12 hr	OXYCONTIN 40 MG TABLET,EXTENDED RELEASE	16130	35	40
ANALGESICS	OPIOID	OPIOID ANALGESICS	Analgesic Opioid Agonists	oxyCODONE ER 60 mg tablet,crush resistant,extended release 12 hr	OXYCODONE ER 60 MG TABLET,CRUSH RESISTANT,EXTENDED RELEASE 12 HR	220586	182	677
ANALGESICS	OPIOID	OPIOID ANALGESICS	Analgesic Opioid Agonists	oxyCODONE ER 60 mg tablet,crush resistant,extended release 12 hr	OXYCONTIN 60 MG TABLET,CRUSH RESISTANT,EXTENDED RELEASE	220595	53	68
ANALGESICS	OPIOID	OPIOID ANALGESICS	Analgesic Opioid Agonists	oxyCODONE ER 60 mg tablet,extended release,12 hr	OXYCODONE ER 60 MG TABLET,EXTENDED RELEASE,12 HR	89389	291	1016
ANALGESICS	OPIOID	OPIOID ANALGESICS	Analgesic Opioid Agonists	oxyCODONE ER 60 mg tablet,extended release,12 hr	OXYCONTIN 60 MG TABLET,EXTENDED RELEASE	89395	19	19
ANALGESICS	OPIOID	OPIOID ANALGESICS	Analgesic Opioid Agonists	oxyCODONE ER 80 mg tablet,crush resistant,extended release 12 hr	OXYCODONE ER 80 MG TABLET,CRUSH RESISTANT,EXTENDED RELEASE 12 HR	220587	236	1522
ANALGESICS	OPIOID	OPIOID ANALGESICS	Analgesic Opioid Agonists	oxyCODONE ER 80 mg tablet,crush resistant,extended release 12 hr	OXYCONTIN 80 MG TABLET,CRUSH RESISTANT,EXTENDED RELEASE	220596	42	49
ANALGESICS	OPIOID	OPIOID ANALGESICS	Analgesic Opioid Agonists	oxyCODONE ER 80 mg tablet,extended release,12 hr	OXYCODONE ER 80 MG TABLET,EXTENDED RELEASE,12 HR	27923	560	3869
ANALGESICS	OPIOID	OPIOID ANALGESICS	Analgesic Opioid Agonists	oxyCODONE ER 80 mg tablet,extended release,12 hr	OXYCONTIN 80 MG TABLET,EXTENDED RELEASE	19187	21	21
ANALGESICS	OPIOID	OPIOID ANALGESICS	Analgesic Opioid Agonists	oxyCODONE ER 9 mg capsule sprinkle extended release 12 hr(DON'T CRUSH)	OXYCODONE ER 9 MG CAPSULE SPRINKLE EXTENDED RELEASE 12 HR(DON'T CRUSH)	262601	36	69
ANALGESICS	OPIOID	OPIOID ANALGESICS	Analgesic Opioid Agonists	oxyCODONE ER 9 mg capsule sprinkle extended release 12 hr(DON'T CRUSH)	XTAMPZA ER 9 MG CAPSULE SPRINKLE	262607	4	11
ANALGESICS	OPIOID	OPIOID ANALGESICS	Analgesic Opioid Agonists	oxycodone myristate oral	OXYCODONE MYRISTATE ORAL	262760	2	2
ANALGESICS	OPIOID	OPIOID ANALGESICS	Analgesic Opioid Agonists	oxycodone myristate oral	XTAMPZA ER ORAL	262788	5	5
ANALGESICS	OPIOID	OPIOID ANALGESICS	Analgesic Opioid Agonists	oxycodone oral	ETH-OXYDOSE ORAL	128987	1	1
ANALGESICS	OPIOID	OPIOID ANALGESICS	Analgesic Opioid Agonists	oxycodone oral	OXAYDO ORAL	224226	1	1
ANALGESICS	OPIOID	OPIOID ANALGESICS	Analgesic Opioid Agonists	oxycodone oral	OXYCODONE ORAL	136584	1528	1545
ANALGESICS	OPIOID	OPIOID ANALGESICS	Analgesic Opioid Agonists	oxycodone oral	OXYCONTIN ORAL	136587	497	503
ANALGESICS	OPIOID	OPIOID ANALGESICS	Analgesic Opioid Agonists	oxycodone oral	ROXICODONE ORAL	139584	14	14
ANALGESICS	OPIOID	OPIOID ANALGESICS	Analgesic Opioid Agonists	oxyMORphone 1 mg/mL injection solution	OXYMORPHONE 1 MG/ML INJECTION SOLUTION	10822	1	1
ANALGESICS	OPIOID	OPIOID ANALGESICS	Analgesic Opioid Agonists	oxyMORphone 10 mg tablet	OXYMORPHONE 10 MG TABLET	76676	121	194
ANALGESICS	OPIOID	OPIOID ANALGESICS	Analgesic Opioid Agonists	oxyMORphone 5 mg rectal suppository	OXYMORPHONE 5 MG RECTAL SUPPOSITORY	10824	1	1
ANALGESICS	OPIOID	OPIOID ANALGESICS	Analgesic Opioid Agonists	oxyMORphone 5 mg tablet	OXYMORPHONE 5 MG TABLET	76675	75	188
ANALGESICS	OPIOID	OPIOID ANALGESICS	Analgesic Opioid Agonists	oxyMORphone ER 10 mg tablet, crush resistant,extended release 12 hr	OPANA ER 10 MG TABLET, CRUSH RESISTANT, EXTENDED RELEASE	206608	7	7
ANALGESICS	OPIOID	OPIOID ANALGESICS	Analgesic Opioid Agonists	oxyMORphone ER 10 mg tablet, crush resistant,extended release 12 hr	OXYMORPHONE ER 10 MG TABLET, CRUSH RESISTANT,EXTENDED RELEASE 12 HR	206533	9	23
ANALGESICS	OPIOID	OPIOID ANALGESICS	Analgesic Opioid Agonists	oxyMORphone ER 10 mg tablet,extended release,12 hr	OPANA ER 10 MG TABLET,EXTENDED RELEASE	76699	1	1
ANALGESICS	OPIOID	OPIOID ANALGESICS	Analgesic Opioid Agonists	oxyMORphone ER 10 mg tablet,extended release,12 hr	OXYMORPHONE ER 10 MG TABLET,EXTENDED RELEASE,12 HR	76678	52	145
ANALGESICS	OPIOID	OPIOID ANALGESICS	Analgesic Opioid Agonists	oxyMORphone ER 15 mg tablet,crush resistant,extended release 12 hr	OPANA ER 15 MG TABLET, CRUSH RESISTANT, EXTENDED RELEASE	213788	3	3
ANALGESICS	OPIOID	OPIOID ANALGESICS	Analgesic Opioid Agonists	oxyMORphone ER 15 mg tablet,crush resistant,extended release 12 hr	OXYMORPHONE ER 15 MG TABLET,CRUSH RESISTANT,EXTENDED RELEASE 12 HR	213762	2	17
ANALGESICS	OPIOID	OPIOID ANALGESICS	Analgesic Opioid Agonists	oxyMORphone ER 15 mg tablet,extended release,12 hr	OXYMORPHONE ER 15 MG TABLET,EXTENDED RELEASE,12 HR	91179	18	26
ANALGESICS	OPIOID	OPIOID ANALGESICS	Analgesic Opioid Agonists	oxyMORphone ER 20 mg tablet,crush resistant,extended release 12 hr	OPANA ER 20 MG TABLET, CRUSH RESISTANT, EXTENDED RELEASE	206609	7	8
ANALGESICS	OPIOID	OPIOID ANALGESICS	Analgesic Opioid Agonists	oxyMORphone ER 20 mg tablet,crush resistant,extended release 12 hr	OXYMORPHONE ER 20 MG TABLET,CRUSH RESISTANT,EXTENDED RELEASE 12 HR	206534	2	2
ANALGESICS	OPIOID	OPIOID ANALGESICS	Analgesic Opioid Agonists	oxyMORphone ER 20 mg tablet,extended release,12 hr	OPANA ER 20 MG TABLET,EXTENDED RELEASE	76700	2	2
ANALGESICS	OPIOID	OPIOID ANALGESICS	Analgesic Opioid Agonists	oxyMORphone ER 20 mg tablet,extended release,12 hr	OXYMORPHONE ER 20 MG TABLET,EXTENDED RELEASE,12 HR	76679	55	137
ANALGESICS	OPIOID	OPIOID ANALGESICS	Analgesic Opioid Agonists	oxyMORphone ER 30 mg tablet,crush resistant,extended release 12 hr	OPANA ER 30 MG TABLET, CRUSH RESISTANT, EXTENDED RELEASE	206610	7	10
ANALGESICS	OPIOID	OPIOID ANALGESICS	Analgesic Opioid Agonists	oxyMORphone ER 30 mg tablet,crush resistant,extended release 12 hr	OXYMORPHONE ER 30 MG TABLET,CRUSH RESISTANT,EXTENDED RELEASE 12 HR	206535	4	4
ANALGESICS	OPIOID	OPIOID ANALGESICS	Analgesic Opioid Agonists	oxyMORphone ER 30 mg tablet,extended release,12 hr	OXYMORPHONE ER 30 MG TABLET,EXTENDED RELEASE,12 HR	91180	48	110
ANALGESICS	OPIOID	OPIOID ANALGESICS	Analgesic Opioid Agonists	oxyMORphone ER 40 mg tablet,crush resistant,extended release 12 hr	OPANA ER 40 MG TABLET, CRUSH RESISTANT, EXTENDED RELEASE	206611	5	6
ANALGESICS	OPIOID	OPIOID ANALGESICS	Analgesic Opioid Agonists	oxyMORphone ER 40 mg tablet,crush resistant,extended release 12 hr	OXYMORPHONE ER 40 MG TABLET,CRUSH RESISTANT,EXTENDED RELEASE 12 HR	206536	2	2
ANALGESICS	OPIOID	OPIOID ANALGESICS	Analgesic Opioid Agonists	oxyMORphone ER 40 mg tablet,extended release,12 hr	OXYMORPHONE ER 40 MG TABLET,EXTENDED RELEASE,12 HR	76680	82	214
ANALGESICS	OPIOID	OPIOID ANALGESICS	Analgesic Opioid Agonists	oxyMORphone ER 5 mg tablet,crush resistant,extended release 12 hr	OPANA ER 5 MG TABLET, CRUSH RESISTANT, EXTENDED RELEASE	206607	6	6
ANALGESICS	OPIOID	OPIOID ANALGESICS	Analgesic Opioid Agonists	oxyMORphone ER 5 mg tablet,crush resistant,extended release 12 hr	OXYMORPHONE ER 5 MG TABLET,CRUSH RESISTANT,EXTENDED RELEASE 12 HR	206532	4	5
ANALGESICS	OPIOID	OPIOID ANALGESICS	Analgesic Opioid Agonists	oxyMORphone ER 5 mg tablet,extended release,12 hr	OPANA ER 5 MG TABLET,EXTENDED RELEASE	76697	1	1
ANALGESICS	OPIOID	OPIOID ANALGESICS	Analgesic Opioid Agonists	oxyMORphone ER 5 mg tablet,extended release,12 hr	OXYMORPHONE ER 5 MG TABLET,EXTENDED RELEASE,12 HR	76677	23	40
ANALGESICS	OPIOID	OPIOID ANALGESICS	Analgesic Opioid Agonists	oxyMORphone ER 7.5 mg tablet,extended release,12 hr	OXYMORPHONE ER 7.5 MG TABLET,EXTENDED RELEASE,12 HR	91178	6	7
ANALGESICS	OPIOID	OPIOID ANALGESICS	Analgesic Opioid Agonists	oxymorphone oral	OPANA ER ORAL	136275	6	6
ANALGESICS	OPIOID	OPIOID ANALGESICS	Analgesic Opioid Agonists	oxymorphone oral	OPANA ORAL	136277	15	15
ANALGESICS	OPIOID	OPIOID ANALGESICS	Analgesic Opioid Agonists	oxymorphone oral	OXYMORPHONE ORAL	136598	8	8
ANALGESICS	OPIOID	OPIOID ANALGESICS	Analgesic Opioid Agonists	propoxyphene 65 mg capsule	PROPOXYPHENE 65 MG CAPSULE	6646	5	6
ANALGESICS	OPIOID	OPIOID ANALGESICS	Analgesic Opioid Agonists	propoxyphene napsylate 100 mg tablet	PROPOXYPHENE NAPSYLATE 100 MG TABLET	6647	3	3
ANALGESICS	OPIOID	OPIOID ANALGESICS	Analgesic Opioid Agonists	propoxyphene oral	DARVON ORAL	127097	3	3
ANALGESICS	OPIOID	OPIOID ANALGESICS	Analgesic Opioid Agonists	propoxyphene oral	PROPOXYPHENE ORAL	138587	4	4
ANALGESICS	OPIOID	OPIOID ANALGESICS	Analgesic Opioid Agonists	sufentanil citrate sublingual	SUFENTANIL CITRATE SL	273300	1	1
ANALGESICS	OPIOID	OPIOID ANALGESICS	Analgesic Opioid Agonists	tapentadoL 100 mg tablet	NUCYNTA 100 MG TABLET	98259	11	11
ANALGESICS	OPIOID	OPIOID ANALGESICS	Analgesic Opioid Agonists	tapentadoL 100 mg tablet	TAPENTADOL 100 MG TABLET	98255	115	281
ANALGESICS	OPIOID	OPIOID ANALGESICS	Analgesic Opioid Agonists	tapentadoL 50 mg tablet	NUCYNTA 50 MG TABLET	98257	32	34
ANALGESICS	OPIOID	OPIOID ANALGESICS	Analgesic Opioid Agonists	tapentadoL 50 mg tablet	TAPENTADOL 50 MG TABLET	98253	210	532
ANALGESICS	OPIOID	OPIOID ANALGESICS	Analgesic Opioid Agonists	tapentadoL 75 mg tablet	NUCYNTA 75 MG TABLET	98258	8	9
ANALGESICS	OPIOID	OPIOID ANALGESICS	Analgesic Opioid Agonists	tapentadoL 75 mg tablet	TAPENTADOL 75 MG TABLET	98254	38	55
ANALGESICS	OPIOID	OPIOID ANALGESICS	Analgesic Opioid Agonists	tapentadoL ER 100 mg tablet,extended release,12 hr	NUCYNTA ER 100 MG TABLET,EXTENDED RELEASE	196499	12	13
ANALGESICS	OPIOID	OPIOID ANALGESICS	Analgesic Opioid Agonists	tapentadoL ER 100 mg tablet,extended release,12 hr	TAPENTADOL ER 100 MG TABLET,EXTENDED RELEASE,12 HR	199697	32	86
ANALGESICS	OPIOID	OPIOID ANALGESICS	Analgesic Opioid Agonists	tapentadoL ER 150 mg tablet,extended release,12 hr	NUCYNTA ER 150 MG TABLET,EXTENDED RELEASE	196500	9	9
ANALGESICS	OPIOID	OPIOID ANALGESICS	Analgesic Opioid Agonists	tapentadoL ER 150 mg tablet,extended release,12 hr	TAPENTADOL ER 150 MG TABLET,EXTENDED RELEASE,12 HR	199698	24	34
ANALGESICS	OPIOID	OPIOID ANALGESICS	Analgesic Opioid Agonists	tapentadoL ER 200 mg tablet,extended release,12 hr	NUCYNTA ER 200 MG TABLET,EXTENDED RELEASE	196501	5	5
ANALGESICS	OPIOID	OPIOID ANALGESICS	Analgesic Opioid Agonists	tapentadoL ER 200 mg tablet,extended release,12 hr	TAPENTADOL ER 200 MG TABLET,EXTENDED RELEASE,12 HR	199699	23	24
ANALGESICS	OPIOID	OPIOID ANALGESICS	Analgesic Opioid Agonists	tapentadoL ER 250 mg tablet,extended release,12 hr	TAPENTADOL ER 250 MG TABLET,EXTENDED RELEASE,12 HR	199700	12	17
ANALGESICS	OPIOID	OPIOID ANALGESICS	Analgesic Opioid Agonists	tapentadoL ER 50 mg tablet,extended release,12 hr	NUCYNTA ER 50 MG TABLET,EXTENDED RELEASE	196498	4	4
ANALGESICS	OPIOID	OPIOID ANALGESICS	Analgesic Opioid Agonists	tapentadoL ER 50 mg tablet,extended release,12 hr	TAPENTADOL ER 50 MG TABLET,EXTENDED RELEASE,12 HR	199696	35	57
ANALGESICS	OPIOID	OPIOID ANALGESICS	Analgesic Opioid Agonists	tapentadol oral	NUCYNTA ER ORAL	199848	7	7
ANALGESICS	OPIOID	OPIOID ANALGESICS	Analgesic Opioid Agonists	tapentadol oral	NUCYNTA ORAL	135819	36	37
ANALGESICS	OPIOID	OPIOID ANALGESICS	Analgesic Opioid Agonists	tapentadol oral	TAPENTADOL ORAL	141449	6	6
ANALGESICS	OPIOID	OPIOID ANALGESICS	Analgesic Opioid Agonists	traMADoL 50 mg disintegrating tablet	TRAMADOL 50 MG DISINTEGRATING TABLET	144500	19	20
ANALGESICS	OPIOID	OPIOID ANALGESICS	Analgesic Opioid Agonists	traMADoL 50 mg tablet	TRAMADOL 50 MG TABLET	14632	44327	119578
ANALGESICS	OPIOID	OPIOID ANALGESICS	Analgesic Opioid Agonists	traMADoL 50 mg tablet	ULTRAM 50 MG TABLET	14674	31	70
ANALGESICS	OPIOID	OPIOID ANALGESICS	Analgesic Opioid Agonists	traMADoL ER 100 mg capsule 24h,extended release(25-75)	CONZIP 100 MG CAPSULE,EXTENDED RELEASE (25-75)	196212	1	1
ANALGESICS	OPIOID	OPIOID ANALGESICS	Analgesic Opioid Agonists	traMADoL ER 100 mg capsule 24h,extended release(25-75)	TRAMADOL ER 100 MG CAPSULE 24H,EXTENDED RELEASE(25-75)	199631	35	54
ANALGESICS	OPIOID	OPIOID ANALGESICS	Analgesic Opioid Agonists	traMADoL ER 100 mg tablet,extended release 24 hr	TRAMADOL ER 100 MG TABLET,EXTENDED RELEASE 24 HR	70352	673	1064
ANALGESICS	OPIOID	OPIOID ANALGESICS	Analgesic Opioid Agonists	traMADoL ER 100 mg tablet,extended release 24hr mphase	TRAMADOL ER 100 MG TABLET,EXTENDED RELEASE 24HR MPHASE	97204	141	181
ANALGESICS	OPIOID	OPIOID ANALGESICS	Analgesic Opioid Agonists	traMADoL ER 150 mg capsule 24h,extended release(25-75)	TRAMADOL ER 150 MG CAPSULE 24H,EXTENDED RELEASE(25-75)	208501	13	14
ANALGESICS	OPIOID	OPIOID ANALGESICS	Analgesic Opioid Agonists	traMADoL ER 200 mg capsule 24h,extended release(25-75)	CONZIP 200 MG CAPSULE,EXTENDED RELEASE (25-75)	196213	1	1
ANALGESICS	OPIOID	OPIOID ANALGESICS	Analgesic Opioid Agonists	traMADoL ER 200 mg capsule 24h,extended release(25-75)	TRAMADOL ER 200 MG CAPSULE 24H,EXTENDED RELEASE(25-75)	199632	9	12
ANALGESICS	OPIOID	OPIOID ANALGESICS	Analgesic Opioid Agonists	traMADoL ER 200 mg tablet,extended release 24 hr	TRAMADOL ER 200 MG TABLET,EXTENDED RELEASE 24 HR	70353	171	303
ANALGESICS	OPIOID	OPIOID ANALGESICS	Analgesic Opioid Agonists	traMADoL ER 200 mg tablet,extended release 24hr mphase	TRAMADOL ER 200 MG TABLET,EXTENDED RELEASE 24HR MPHASE	97205	6	9
ANALGESICS	OPIOID	OPIOID ANALGESICS	Analgesic Opioid Agonists	traMADoL ER 300 mg capsule 24 hr,extended release	CONZIP 300 MG CAPSULE, EXTENDED RELEASE	196214	1	1
ANALGESICS	OPIOID	OPIOID ANALGESICS	Analgesic Opioid Agonists	traMADoL ER 300 mg capsule 24 hr,extended release	TRAMADOL ER 300 MG CAPSULE 24 HR,EXTENDED RELEASE	199633	6	7
ANALGESICS	OPIOID	OPIOID ANALGESICS	Analgesic Opioid Agonists	traMADoL ER 300 mg tablet,extended release 24 hr	TRAMADOL ER 300 MG TABLET,EXTENDED RELEASE 24 HR	70354	102	143
ANALGESICS	OPIOID	OPIOID ANALGESICS	Analgesic Opioid Agonists	traMADoL ER 300 mg tablet,extended release 24hr mphase	TRAMADOL ER 300 MG TABLET,EXTENDED RELEASE 24HR MPHASE	97206	6	6
ANALGESICS	OPIOID	OPIOID ANALGESICS	Analgesic Opioid Agonists	tramadol oral	RYZOLT ORAL	139626	1	1
ANALGESICS	OPIOID	OPIOID ANALGESICS	Analgesic Opioid Agonists	tramadol oral	TRAMADOL ORAL	142102	1417	1427
ANALGESICS	OPIOID	OPIOID ANALGESICS	Analgesic Opioid Agonists	tramadol oral	ULTRAM ER ORAL	142744	4	4
ANALGESICS	OPIOID	OPIOID ANALGESICS	Analgesic Opioid Agonists	tramadol oral	ULTRAM ORAL	142745	113	114
ANALGESICS	OPIOID	OPIOID ANALGESICS	Analgesic Opioid Codeine Combinations	codeine-ASA-salicylamide-acetaminophen-caffeine oral	CODEINE-ASA-SALICYL-ACETAM-CAF ORAL	126136	1	1
ANALGESICS	OPIOID	OPIOID ANALGESICS	Analgesic Opioid Fentanyl Combinations	NULL	FENTANYL-ROPIVACAINE IN NS(PF) 2-0.0625 MCG/ML-% INJ SOLN	40801303	3435	4826
ANALGESICS	OPIOID	OPIOID ANALGESICS	Analgesic Opioid Fentanyl Combinations	fentaNYL (PF) 2 mcg/mL-bupivacaine 0.0625 %-NaCl injection solution	FENTANYL (PF) 2 MCG/ML-BUPIVACAINE 0.0625 %-NACL INJECTION SOLUTION	109738	3071	3360
ANALGESICS	OPIOID	OPIOID ANALGESICS	Analgesic Opioid Fentanyl Combinations	fentaNYL (PF) 2 mcg/mL-bupivacaine 0.1 %-NaCl injection solution	FENTANYL (PF) 2 MCG/ML-BUPIVACAINE 0.1 %-NACL INJECTION SOLUTION	30863	36	46
ANALGESICS	OPIOID	OPIOID ANALGESICS	Analgesic Opioid Fentanyl Combinations	fentaNYL (PF) 2 mcg/mL-bupivacaine 0.125 %-NaCl injection solution	FENTANYL (PF) 2 MCG/ML-BUPIVACAINE 0.125 %-NACL INJECTION SOLUTION	30862	35	35
ANALGESICS	OPIOID	OPIOID ANALGESICS	Analgesic Opioid Fentanyl Combinations	fentaNYL(PF) 2 mcg/mL-ropivacaine 0.0625 %-0.9% NaCl epidural solution	FENTANYL(PF) 2 MCG/ML-ROPIVACAINE 0.0625 %-0.9% NACL EPIDURAL SOLUTION	267839	1862	2603
ANALGESICS	OPIOID	OPIOID ANALGESICS	Analgesic Opioid Fentanyl Combinations	fentaNYL-ropivacaine-NaCl (PF) 2 mcg/mL-0.1% epidural solution	FENTANYL-ROPIVACAINE-NACL (PF) 2 MCG/ML-0.1% EPIDURAL SOLUTION	110267	1247	1515
ANALGESICS	OPIOID	OPIOID ANALGESICS	Analgesic Opioid Fentanyl Combinations	fentaNYL-ropivacaine-NaCl (PF) 2 mcg/mL-0.125 % epidural solution	FENTANYL-ROPIVACAINE-NACL (PF) 2 MCG/ML-0.125 % EPIDURAL SOLUTION	109761	6041	8773
ANALGESICS	OPIOID	OPIOID ANALGESICS	Analgesic Opioid Fentanyl Combinations	fentaNYL-ropivacaine-NaCl (PF) 400 mcg/200mL (2 mcg/mL)-0.15% epidural	FENTANYL-ROPIVACAINE-NACL (PF) 400 MCG/200ML (2 MCG/ML)-0.15% EPIDURAL	113334	1	2
ANALGESICS	OPIOID	OPIOID ANALGESICS	Analgesic Opioid Fentanyl Combinations	fentaNYL-ropivacaine-NaCl (PF) 5 mcg/mL-0.1% injection solution	FENTANYL-ROPIVACAINE-NACL (PF) 5 MCG/ML-0.1% INJECTION SOLUTION	34274	1	1
ANALGESICS	OPIOID	OPIOID ANALGESICS	Analgesic Opioid Fentanyl Combinations	fentaNYL-ropivacaine-NaCl (PF) 5 mcg/mL-0.2% epidural pump reservoir	FENTANYL-ROPIVACAINE-NACL (PF) 5 MCG/ML-0.2% EPIDURAL PUMP RESERVOIR	110288	1	1
ANALGESICS	OPIOID	OPIOID ANALGESICS	Analgesic Opioid Partial-Mixed Agonists	buprenorphine 10 mcg/hour weekly transdermal patch	BUPRENORPHINE 10 MCG/HOUR WEEKLY TRANSDERMAL PATCH	145842	371	624
ANALGESICS	OPIOID	OPIOID ANALGESICS	Analgesic Opioid Partial-Mixed Agonists	buprenorphine 10 mcg/hour weekly transdermal patch	BUTRANS 10 MCG/HOUR TRANSDERMAL PATCH	145992	48	55
ANALGESICS	OPIOID	OPIOID ANALGESICS	Analgesic Opioid Partial-Mixed Agonists	buprenorphine 15 mcg/hour weekly transdermal patch	BUPRENORPHINE 15 MCG/HOUR WEEKLY TRANSDERMAL PATCH	214194	114	151
ANALGESICS	OPIOID	OPIOID ANALGESICS	Analgesic Opioid Partial-Mixed Agonists	buprenorphine 15 mcg/hour weekly transdermal patch	BUTRANS 15 MCG/HOUR TRANSDERMAL PATCH	214200	22	23
ANALGESICS	OPIOID	OPIOID ANALGESICS	Analgesic Opioid Partial-Mixed Agonists	buprenorphine 20 mcg/hour weekly transdermal patch	BUPRENORPHINE 20 MCG/HOUR WEEKLY TRANSDERMAL PATCH	145843	271	643
ANALGESICS	OPIOID	OPIOID ANALGESICS	Analgesic Opioid Partial-Mixed Agonists	buprenorphine 20 mcg/hour weekly transdermal patch	BUTRANS 20 MCG/HOUR TRANSDERMAL PATCH	145993	45	45
ANALGESICS	OPIOID	OPIOID ANALGESICS	Analgesic Opioid Partial-Mixed Agonists	buprenorphine 5 mcg/hour weekly transdermal patch	BUPRENORPHINE 5 MCG/HOUR WEEKLY TRANSDERMAL PATCH	145841	269	474
ANALGESICS	OPIOID	OPIOID ANALGESICS	Analgesic Opioid Partial-Mixed Agonists	buprenorphine 5 mcg/hour weekly transdermal patch	BUTRANS 5 MCG/HOUR TRANSDERMAL PATCH	145991	25	31
ANALGESICS	OPIOID	OPIOID ANALGESICS	Analgesic Opioid Partial-Mixed Agonists	buprenorphine 7.5 mcg/hour weekly transdermal patch	BUPRENORPHINE 7.5 MCG/HOUR WEEKLY TRANSDERMAL PATCH	219055	47	102
ANALGESICS	OPIOID	OPIOID ANALGESICS	Analgesic Opioid Partial-Mixed Agonists	buprenorphine 7.5 mcg/hour weekly transdermal patch	BUTRANS 7.5 MCG/HOUR TRANSDERMAL PATCH	219156	8	14
ANALGESICS	OPIOID	OPIOID ANALGESICS	Analgesic Opioid Partial-Mixed Agonists	buprenorphine HCL 0.3 mg/mL injection solution	BUPRENORPHINE HCL 0.3 MG/ML INJECTION SOLUTION	110148	3	3
ANALGESICS	OPIOID	OPIOID ANALGESICS	Analgesic Opioid Partial-Mixed Agonists	buprenorphine HCL 150 mcg buccal film	BELBUCA 150 MCG BUCCAL FILM	224820	12	12
ANALGESICS	OPIOID	OPIOID ANALGESICS	Analgesic Opioid Partial-Mixed Agonists	buprenorphine HCL 150 mcg buccal film	BUPRENORPHINE HCL 150 MCG BUCCAL FILM	224803	31	48
ANALGESICS	OPIOID	OPIOID ANALGESICS	Analgesic Opioid Partial-Mixed Agonists	buprenorphine HCL 300 mcg buccal film	BELBUCA 300 MCG BUCCAL FILM	224821	9	9
ANALGESICS	OPIOID	OPIOID ANALGESICS	Analgesic Opioid Partial-Mixed Agonists	buprenorphine HCL 300 mcg buccal film	BUPRENORPHINE HCL 300 MCG BUCCAL FILM	224804	19	24
ANALGESICS	OPIOID	OPIOID ANALGESICS	Analgesic Opioid Partial-Mixed Agonists	buprenorphine HCL 450 mcg buccal film	BELBUCA 450 MCG BUCCAL FILM	224822	6	6
ANALGESICS	OPIOID	OPIOID ANALGESICS	Analgesic Opioid Partial-Mixed Agonists	buprenorphine HCL 450 mcg buccal film	BUPRENORPHINE HCL 450 MCG BUCCAL FILM	224805	12	15
ANALGESICS	OPIOID	OPIOID ANALGESICS	Analgesic Opioid Partial-Mixed Agonists	buprenorphine HCL 600 mcg buccal film	BELBUCA 600 MCG BUCCAL FILM	224823	5	5
ANALGESICS	OPIOID	OPIOID ANALGESICS	Analgesic Opioid Partial-Mixed Agonists	buprenorphine HCL 600 mcg buccal film	BUPRENORPHINE HCL 600 MCG BUCCAL FILM	224806	6	11
ANALGESICS	OPIOID	OPIOID ANALGESICS	Analgesic Opioid Partial-Mixed Agonists	buprenorphine HCL 75 mcg buccal film	BELBUCA 75 MCG BUCCAL FILM	224819	12	13
ANALGESICS	OPIOID	OPIOID ANALGESICS	Analgesic Opioid Partial-Mixed Agonists	buprenorphine HCL 75 mcg buccal film	BUPRENORPHINE HCL 75 MCG BUCCAL FILM	224802	42	72
ANALGESICS	OPIOID	OPIOID ANALGESICS	Analgesic Opioid Partial-Mixed Agonists	buprenorphine HCL 750 mcg buccal film	BELBUCA 750 MCG BUCCAL FILM	224824	1	1
ANALGESICS	OPIOID	OPIOID ANALGESICS	Analgesic Opioid Partial-Mixed Agonists	buprenorphine HCL 750 mcg buccal film	BUPRENORPHINE HCL 750 MCG BUCCAL FILM	224807	5	12
ANALGESICS	OPIOID	OPIOID ANALGESICS	Analgesic Opioid Partial-Mixed Agonists	buprenorphine HCL 900 mcg buccal film	BELBUCA 900 MCG BUCCAL FILM	224825	4	4
ANALGESICS	OPIOID	OPIOID ANALGESICS	Analgesic Opioid Partial-Mixed Agonists	buprenorphine HCL 900 mcg buccal film	BUPRENORPHINE HCL 900 MCG BUCCAL FILM	224808	7	7
ANALGESICS	OPIOID	OPIOID ANALGESICS	Analgesic Opioid Partial-Mixed Agonists	buprenorphine HCl buccal	BELBUCA BUCCAL	224973	2	2
ANALGESICS	OPIOID	OPIOID ANALGESICS	Analgesic Opioid Partial-Mixed Agonists	buprenorphine HCl buccal	BUPRENORPHINE HCL BUCCAL	224976	1	1
ANALGESICS	OPIOID	OPIOID ANALGESICS	Analgesic Opioid Partial-Mixed Agonists	buprenorphine transdermal	BUPRENORPHINE TD	146239	5	5
ANALGESICS	OPIOID	OPIOID ANALGESICS	Analgesic Opioid Partial-Mixed Agonists	buprenorphine transdermal	BUTRANS TD	146240	24	24
ANALGESICS	OPIOID	OPIOID ANALGESICS	Analgesic Opioid Partial-Mixed Agonists	butorphanol tartrate 10 mg/mL nasal spray	BUTORPHANOL TARTRATE 10 MG/ML NASAL SPRAY	9335	56	110
ANALGESICS	OPIOID	OPIOID ANALGESICS	Analgesic Opioid Partial-Mixed Agonists	butorphanol tartrate 2 mg/mL injection solution	BUTORPHANOL TARTRATE 2 MG/ML INJECTION SOLUTION	9334	4	7
ANALGESICS	OPIOID	OPIOID ANALGESICS	Analgesic Opioid Partial-Mixed Agonists	butorphanol tartrate injection	STADOL INJ	140755	1	1
ANALGESICS	OPIOID	OPIOID ANALGESICS	Analgesic Opioid Partial-Mixed Agonists	nalbuphine 1.5 mg/mL intravenous solution	NALBUPHINE 1.5 MG/ML INTRAVENOUS SOLUTION	21043	1	1
ANALGESICS	OPIOID	OPIOID ANALGESICS	Analgesic Opioid Partial-Mixed Agonists	nalbuphine 10 mg/0.5 mL intravenous syringe	NALBUPHINE 10 MG/0.5 ML INTRAVENOUS SYRINGE	212229	1	1
ANALGESICS	OPIOID	OPIOID ANALGESICS	Analgesic Opioid Partial-Mixed Agonists	nalbuphine 10 mg/mL injection solution	NALBUPHINE 10 MG/ML INJECTION SOLUTION	5339	671	838
ANALGESICS	OPIOID	OPIOID ANALGESICS	Analgesic Opioid Partial-Mixed Agonists	nalbuphine 20 mg/mL injection solution	NALBUPHINE 20 MG/ML INJECTION SOLUTION	5340	74	103
ANALGESICS	OPIOID	OPIOID ANALGESICS	Analgesic Opioid Partial-Mixed Agonists	nalbuphine injection	NUBAIN INJ	135816	2	2
ANALGESICS	OPIOID	OPIOID ANALGESICS	Analgesic Opioid Partial-Mixed Agonists	pentazocine 50 mg-naloxone 0.5 mg tablet	PENTAZOCINE 50 MG-NALOXONE 0.5 MG TABLET	10908	29	181
ANALGESICS	OPIOID	OPIOID ANALGESICS	Analgesic Opioid Partial-Mixed Agonists	pentazocine-naloxone oral	PENTAZOCINE-NALOXONE ORAL	137145	3	5
ANALGESICS	OPIOID	OPIOID ANALGESICS	Analgesic Opioid Partial-Mixed Agonists	pentazocine-naloxone oral	TALWIN NX ORAL	141410	3	3
ANALGESICS	OPIOID	OPIOID ANALGESICS	Analgesic Opioid Pentazocine Combinations	pentazocine-acetaminophen 25 mg-650 mg tablet	PENTAZOCINE-ACETAMINOPHEN 25 MG-650 MG TABLET	10907	7	8
ANALGESICS	OPIOID	OPIOID ANALGESICS	Analgesic Opioid Pentazocine Combinations	pentazocine-acetaminophen oral	PENTAZOCINE-ACETAMINOPHEN ORAL	137143	3	3
ANALGESICS	OPIOID	OPIOID ANALGESICS	Analgesic Opioid Pentazocine Combinations	pentazocine-acetaminophen oral	TALACEN ORAL	141404	4	4
ANALGESICS	OPIOID	OPIOID ANALGESICS	Analgesic Opioid Propoxyphene Combinations	propoxyphene N-acetaminophen 100 mg-325 mg tablet	PROPOXYPHENE N-ACETAMINOPHEN 100 MG-325 MG TABLET	40930	1	1
ANALGESICS	OPIOID	OPIOID ANALGESICS	Analgesic Opioid Propoxyphene Combinations	propoxyphene N-acetaminophen 100 mg-500 mg tablet	PROPOXYPHENE N-ACETAMINOPHEN 100 MG-500 MG TABLET	36821	5	5
ANALGESICS	OPIOID	OPIOID ANALGESICS	Analgesic Opioid Propoxyphene Combinations	propoxyphene N-acetaminophen 100 mg-650 mg tablet	PROPOXYPHENE N-ACETAMINOPHEN 100 MG-650 MG TABLET	11153	28	29
ANALGESICS	OPIOID	OPIOID ANALGESICS	Analgesic Opioid Propoxyphene Combinations	propoxyphene N-acetaminophen 50 mg-325 mg tablet	PROPOXYPHENE N-ACETAMINOPHEN 50 MG-325 MG TABLET	11154	4	4
ANALGESICS	OPIOID	OPIOID ANALGESICS	Analgesic Opioid Propoxyphene Combinations	propoxyphene N-acetaminophen oral	DARVOCET A500 ORAL	127094	4	4
ANALGESICS	OPIOID	OPIOID ANALGESICS	Analgesic Opioid Propoxyphene Combinations	propoxyphene N-acetaminophen oral	DARVOCET-N 100 ORAL	127095	8	8
ANALGESICS	OPIOID	OPIOID ANALGESICS	Analgesic Opioid Propoxyphene Combinations	propoxyphene N-acetaminophen oral	DARVOCET-N 50 ORAL	127096	1	1
ANALGESICS	OPIOID	OPIOID ANALGESICS	Analgesic Opioid Propoxyphene Combinations	propoxyphene N-acetaminophen oral	PROPOXYPHENE N-ACETAMINOPHEN ORAL	138584	2	2
ANALGESICS	OPIOID	OPIOID ANALGESICS	Analgesic Opioid Propoxyphene Combinations	propoxyphene-acetaminophen 65 mg-650 mg tablet	PROPOXYPHENE-ACETAMINOPHEN 65 MG-650 MG TABLET	6648	1	1
ANALGESICS	OPIOID	OPIOID ANALGESICS	Analgesic Opioid Propoxyphene Combinations	propoxyphene-acetaminophen oral	PROPOXYPHENE-ACETAMINOPHEN ORAL	138588	2	2
ANALGESICS	OPIOID	OPIOID ANALGESICS	General Anesthetic Adjuncts - Opioid	remifentaniL (PF) 100 mcg/2 mL (50 mcg/mL) in 0.9 % NaCl IV syringe	REMIFENTANIL (PF) 100 MCG/2 ML (50 MCG/ML) IN 0.9 % NACL IV SYRINGE	198809	1	1
ANALGESICS	OPIOID	OPIOID ANALGESICS	GI Antispasmodic Combinations Other	belladonna alkaloids 15 mg-opium 60 mg rectal suppository	BELLADONNA ALKALOIDS 15 MG-OPIUM 60 MG RECTAL SUPPOSITORY	102544	3	13
ANALGESICS	OPIOID	OPIOID ANALGESICS	GI Antispasmodic Combinations Other	belladonna alkaloids-opium 16.2 mg-30 mg rectal suppository	BELLADONNA ALKALOIDS-OPIUM 16.2 MG-30 MG RECTAL SUPPOSITORY	103123	1234	4109
ANALGESICS	OPIOID	OPIOID ANALGESICS	GI Antispasmodic Combinations Other	belladonna alkaloids-opium 16.2 mg-60 mg rectal suppository	BELLADONNA ALKALOIDS-OPIUM 16.2 MG-60 MG RECTAL SUPPOSITORY	24731	5768	13585
ANALGESICS	OPIOID	OPIOID ANALGESICS	GI Antispasmodic Combinations Other	belladonna alkaloids-opium rectal	BELLADONNA ALKALOIDS-OPIUM RECTAL	123652	2	2
ANALGESICS	OPIOID	OPIOID AND SALICYLATE ANALGESICS,BARBIT,XANTHINE	Analgesic Opioid Codeine Combinations	codeine-butalbital-ASA-caffeine 30 mg-50 mg-325 mg-40 mg capsule	ASCOMP WITH CODEINE 30 MG-50 MG-325 MG-40 MG CAPSULE	32400	15	30
ANALGESICS	OPIOID	OPIOID AND SALICYLATE ANALGESICS,BARBIT,XANTHINE	Analgesic Opioid Codeine Combinations	codeine-butalbital-ASA-caffeine 30 mg-50 mg-325 mg-40 mg capsule	BUTALBITAL COMPOUND WITH CODEINE 30 MG-50 MG-325 MG-40 MG CAPSULE	111624	31	62
ANALGESICS	OPIOID	OPIOID AND SALICYLATE ANALGESICS,BARBIT,XANTHINE	Analgesic Opioid Codeine Combinations	codeine-butalbital-ASA-caffeine 30 mg-50 mg-325 mg-40 mg capsule	CODEINE-BUTALBITAL-ASA-CAFFEINE 30 MG-50 MG-325 MG-40 MG CAPSULE	1235	144	272
ANALGESICS	OPIOID	OPIOID AND SALICYLATE ANALGESICS,BARBIT,XANTHINE	Analgesic Opioid Codeine Combinations	codeine-butalbital-ASA-caffeine 30 mg-50 mg-325 mg-40 mg capsule	FIORINAL-CODEINE #3 30 MG-50 MG-325 MG-40 MG CAPSULE	3105	1	2
ANALGESICS	OPIOID	OPIOID AND SALICYLATE ANALGESICS,BARBIT,XANTHINE	Analgesic Opioid Codeine Combinations	codeine-butalbital-ASA-caffeine oral	ASCOMP W/CODEINE ORAL	122824	2	2
ANALGESICS	OPIOID	OPIOID AND SALICYLATE ANALGESICS,BARBIT,XANTHINE	Analgesic Opioid Codeine Combinations	codeine-butalbital-ASA-caffeine oral	ASCOMP WITH CODEINE ORAL	216204	1	1
ANALGESICS	OPIOID	OPIOID AND SALICYLATE ANALGESICS,BARBIT,XANTHINE	Analgesic Opioid Codeine Combinations	codeine-butalbital-ASA-caffeine oral	BUTALBITAL COMPOUND W/CODEINE ORAL	124482	1	1
ANALGESICS	OPIOID	OPIOID AND SALICYLATE ANALGESICS,BARBIT,XANTHINE	Analgesic Opioid Codeine Combinations	codeine-butalbital-ASA-caffeine oral	BUTALBITAL COMPOUND-CODEINE ORAL	124483	4	4
ANALGESICS	OPIOID	OPIOID AND SALICYLATE ANALGESICS,BARBIT,XANTHINE	Analgesic Opioid Codeine Combinations	codeine-butalbital-ASA-caffeine oral	CODEINE-BUTALBITAL-ASA-CAFF ORAL	126138	1	1
ANALGESICS	OPIOID	OPIOID AND SALICYLATE ANALGESICS,BARBIT,XANTHINE	Analgesic Opioid Codeine Combinations	codeine-butalbital-ASA-caffeine oral	FIORINAL-CODEINE #3 ORAL	129548	17	17
ANALGESICS	OPIOID	OPIOID,NON-SALICYL.ANALGESIC,BARBITURATE,XANTHINE	Analgesic Opioid Codeine Combinations	butalbitaL 50 mg-acetaminophen 300 mg-caffeine 40 mg-codeine 30 mg cap	BUTALBITAL 50 MG-ACETAMINOPHEN 300 MG-CAFFEINE 40 MG-CODEINE 30 MG CAP	210470	64	113
ANALGESICS	OPIOID	OPIOID,NON-SALICYL.ANALGESIC,BARBITURATE,XANTHINE	Analgesic Opioid Codeine Combinations	butalbitaL 50 mg-acetaminophen 325 mg-caffeine 40 mg-codeine 30 mg cap	BUTALBITAL 50 MG-ACETAMINOPHEN 325 MG-CAFFEINE 40 MG-CODEINE 30 MG CAP	30350	140	271
ANALGESICS	OPIOID	OPIOID,NON-SALICYL.ANALGESIC,BARBITURATE,XANTHINE	Analgesic Opioid Codeine Combinations	butalbitaL 50 mg-acetaminophen 325 mg-caffeine 40 mg-codeine 30 mg cap	FIORICET WITH CODEINE 50 MG-325 MG-40 MG-30 MG CAPSULE	3103	1	1
ANALGESICS	OPIOID	OPIOID,NON-SALICYL.ANALGESIC,BARBITURATE,XANTHINE	Analgesic Opioid Codeine Combinations	butalbital-acetaminophen-caffeine-codeine oral	BUTALBITAL-ACETAMINOP-CAF-COD ORAL	211728	6	6
ANALGESICS	OPIOID	OPIOID,NON-SALICYL.ANALGESIC,BARBITURATE,XANTHINE	Analgesic Opioid Codeine Combinations	butalbital-acetaminophen-caffeine-codeine oral	COD-BUTALBITAL-ACETAMINOP-CAF ORAL	126130	1	1
ANALGESICS	OPIOID	OPIOID,NON-SALICYL.ANALGESIC,BARBITURATE,XANTHINE	Analgesic Opioid Codeine Combinations	butalbital-acetaminophen-caffeine-codeine oral	FIORICET WITH CODEINE ORAL	211295	18	18
ANALGESICS	OPIOID	OPIOID,NON-SALICYL.ANALGESIC,BARBITURATE,XANTHINE	Analgesic Opioid Codeine Combinations	butalbital-acetaminophen-caffeine-codeine oral	FIORICET-CODEINE ORAL	129546	8	8
ANALGESICS	OPIOID	SKELETAL MUSCLE RELAXANT,SALICYLAT,OPIOID ANALGESC	Skeletal Muscle Relaxant - Opioid Analgesic Combinations	carisoprodoL 200 mg-aspirin 325 mg-codeine 16 mg tablet	CARISOPRODOL 200 MG-ASPIRIN 325 MG-CODEINE 16 MG TABLET	17219	12	14
ANESTHETICS	Other	TOPICAL LOCAL ANESTHETICS	Dermatological - Antibacterial-Local Anesthetic Combinations	benzocaine-chloroxylenol topical	BENZOCAINE-CHLOROXYLENOL TOP	123771	1	1
ANESTHETICS	Other	TOPICAL LOCAL ANESTHETICS	Dermatological - Antibacterial-Local Anesthetic Combinations	lidocaine-benzalkonium-alcohol 2.5 % topical solution	LIDOCAINE-BENZALKONIUM-ALCOHOL 2.5 % TOPICAL SOLUTION	10413	2	2
ANESTHETICS	Other	TOPICAL LOCAL ANESTHETICS	Dermatological - Antibacterial-Local Anesthetic Combinations	lidocaine-benzalkonium-alcohol topical spray	LIDOCAINE-BENZALKONIUM-ALCOHOL TOPICAL SPRAY	107126	6	6
ANESTHETICS	Other	TOPICAL LOCAL ANESTHETICS	Dermatological - Local Anesthetic Combinations	NULL	LIDOCAINE-ALOE VERA 1 % TOPICAL SPRAY	40802115	4573	5163
ANESTHETICS	Other	TOPICAL LOCAL ANESTHETICS	Dermatological - Local Anesthetic Combinations	benzocaine 20 %-menthoL 0.5 % topical aerosol	BENZOCAINE 20 %-MENTHOL 0.5 % TOPICAL AEROSOL	28048	1066	1090
ANESTHETICS	Other	TOPICAL LOCAL ANESTHETICS	Dermatological - Local Anesthetic Combinations	benzocaine 20 %-menthoL 0.5 % topical aerosol	DERMOPLAST (WITH MENTHOL) 20 %-0.5 % TOPICAL AEROSOL	2276	1	2
ANESTHETICS	Other	TOPICAL LOCAL ANESTHETICS	Dermatological - Local Anesthetic Combinations	benzocaine 20 %-triclosan 0.13 % topical spray	BENZOCAINE 20 %-TRICLOSAN 0.13 % TOPICAL SPRAY	28049	1	1
ANESTHETICS	Other	TOPICAL LOCAL ANESTHETICS	Dermatological - Local Anesthetic Combinations	benzocaine-benzethonium 10 %-0.2 % topical aerosol	BENZOCAINE-BENZETHONIUM 10 %-0.2 % TOPICAL AEROSOL	200444	1	1
ANESTHETICS	Other	TOPICAL LOCAL ANESTHETICS	Dermatological - Local Anesthetic Combinations	benzocaine-benzethonium 20 %-0.2 % topical aerosol	BENZOCAINE-BENZETHONIUM 20 %-0.2 % TOPICAL AEROSOL	19676	158	177
ANESTHETICS	Other	TOPICAL LOCAL ANESTHETICS	Dermatological - Local Anesthetic Combinations	benzocaine-benzethonium 20 %-0.2 % topical cream	BENZOCAINE-BENZETHONIUM 20 %-0.2 % TOPICAL CREAM	144833	6	7
ANESTHETICS	Other	TOPICAL LOCAL ANESTHETICS	Dermatological - Local Anesthetic Combinations	benzocaine-benzethonium topical	BENZOCAINE-BENZETHONIUM TOP	123762	1	1
ANESTHETICS	Other	TOPICAL LOCAL ANESTHETICS	Dermatological - Local Anesthetic Combinations	benzocaine-benzethonium topical	LANACANE ANTI-ITCH TOP	146840	2	2
ANESTHETICS	Other	TOPICAL LOCAL ANESTHETICS	Dermatological - Local Anesthetic Combinations	benzocaine-benzethonium topical	LANACANE SPRAY TOP	132668	3	3
ANESTHETICS	Other	TOPICAL LOCAL ANESTHETICS	Dermatological - Local Anesthetic Combinations	benzocaine-benzethonium-aloe 20 %-0.2 % topical cream	BENZOCAINE-BENZETHONIUM-ALOE 20 %-0.2 % TOPICAL CREAM	70704	1	1
ANESTHETICS	Other	TOPICAL LOCAL ANESTHETICS	Dermatological - Local Anesthetic Combinations	benzocaine-menthol topical	BENZOCAINE-MENTHOL TOP	123782	4	4
ANESTHETICS	Other	TOPICAL LOCAL ANESTHETICS	Dermatological - Local Anesthetic Combinations	benzocaine-triclosan topical	SOLARCAINE TOP	140560	3	3
ANESTHETICS	Other	TOPICAL LOCAL ANESTHETICS	Dermatological - Local Anesthetic Combinations	butamben-tetracaine-benzocaine 2 %-2 %-14 % (200 mg/sec) topical spray	BUTAMBEN-TETRACAINE-BENZOCAINE 2 %-2 %-14 % (200 MG/SEC) TOPICAL SPRAY	9328	11	11
ANESTHETICS	Other	TOPICAL LOCAL ANESTHETICS	Dermatological - Local Anesthetic Combinations	butamben-tetracaine-benzocaine 2 %-2 %-14 % topical kit	BUTAMBEN-TETRACAINE-BENZOCAINE 2 %-2 %-14 % TOPICAL KIT	9330	1	1
ANESTHETICS	Other	TOPICAL LOCAL ANESTHETICS	Dermatological - Local Anesthetic Combinations	dyclonine-benzethonium 0.75 %-0.2 % topical solution	DYCLONINE-BENZETHONIUM 0.75 %-0.2 % TOPICAL SOLUTION	9906	4	4
ANESTHETICS	Other	TOPICAL LOCAL ANESTHETICS	Dermatological - Local Anesthetic Combinations	dyclonine-benzethonium topical	LIQUID BANDAGE TOP	133098	1	1
ANESTHETICS	Other	TOPICAL LOCAL ANESTHETICS	Dermatological - Local Anesthetic Combinations	lidocaine 0.5 %-me.salicyl 20 %-capsai 0.035 %-menth 5 % topical patch	LIDOCAINE 0.5 %-ME.SALICYL 20 %-CAPSAI 0.035 %-MENTH 5 % TOPICAL PATCH	212658	15	17
ANESTHETICS	Other	TOPICAL LOCAL ANESTHETICS	Dermatological - Local Anesthetic Combinations	lidocaine 1 %-capsaicin 0.0375 %-menthol 5 % topical patch	LIDOCAINE 1 %-CAPSAICIN 0.0375 %-MENTHOL 5 % TOPICAL PATCH	220194	3	3
ANESTHETICS	Other	TOPICAL LOCAL ANESTHETICS	Dermatological - Local Anesthetic Combinations	lidocaine 2 %-benzocain 2 %-me salicy 10 %-capsa 0.035 % topical cream	LIDOCAINE 2 %-BENZOCAIN 2 %-ME SALICY 10 %-CAPSA 0.035 % TOPICAL CREAM	220670	6	6
ANESTHETICS	Other	TOPICAL LOCAL ANESTHETICS	Dermatological - Local Anesthetic Combinations	lidocaine 2.5 %-me.salicyl 25 %-capsaicin 0.025 %-menthol 10 % lotion	LIDOCAINE 2.5 %-ME.SALICYL 25 %-CAPSAICIN 0.025 %-MENTHOL 10 % LOTION	145714	9	10
ANESTHETICS	Other	TOPICAL LOCAL ANESTHETICS	Dermatological - Local Anesthetic Combinations	lidocaine 2.5 %-methyl salicylate 4 %-camphor 2 % topical patch	LIDOCAINE 2.5 %-METHYL SALICYLATE 4 %-CAMPHOR 2 % TOPICAL PATCH	263864	3	3
ANESTHETICS	Other	TOPICAL LOCAL ANESTHETICS	Dermatological - Local Anesthetic Combinations	lidocaine 2.5 %-prilocaine 2.5 % cream and lidocaine HCL 3.88 % cream	LIDOCAINE 2.5 %-PRILOCAINE 2.5 % CREAM AND LIDOCAINE HCL 3.88 % CREAM	274543	5	5
ANESTHETICS	Other	TOPICAL LOCAL ANESTHETICS	Dermatological - Local Anesthetic Combinations	lidocaine 2.5 %-prilocaine 2.5 % topical cream-adhesive silicone kit	LIDOCAINE 2.5 %-PRILOCAINE 2.5 % TOPICAL CREAM-ADHESIVE SILICONE KIT	274539	1	1
ANESTHETICS	Other	TOPICAL LOCAL ANESTHETICS	Dermatological - Local Anesthetic Combinations	lidocaine 2.5 %-prilocaine 2.5% and m.salicy 30 %-menth 10 % top cream	LIDOCAINE 2.5 %-PRILOCAINE 2.5% AND M.SALICY 30 %-MENTH 10 % TOP CREAM	265876	3	3
ANESTHETICS	Other	TOPICAL LOCAL ANESTHETICS	Dermatological - Local Anesthetic Combinations	lidocaine 4 %-m.salicyl 20 %-caps 0.0375 %-menth 10 % topical ointment	LIDOCAINE 4 %-M.SALICYL 20 %-CAPS 0.0375 %-MENTH 10 % TOPICAL OINTMENT	265891	1	1
ANESTHETICS	Other	TOPICAL LOCAL ANESTHETICS	Dermatological - Local Anesthetic Combinations	lidocaine 4 %-me.salicylat 20 %-capsai 0.025 %-menth 5 % topical patch	LIDOCAINE 4 %-ME.SALICYLAT 20 %-CAPSAI 0.025 %-MENTH 5 % TOPICAL PATCH	272908	1	1
ANESTHETICS	Other	TOPICAL LOCAL ANESTHETICS	Dermatological - Local Anesthetic Combinations	lidocaine 4 %-menthoL 1 % topical patch	LIDOCAINE 4 %-MENTHOL 1 % TOPICAL PATCH	202742	55	63
ANESTHETICS	Other	TOPICAL LOCAL ANESTHETICS	Dermatological - Local Anesthetic Combinations	lidocaine 4 %-menthoL 1 % topical pump spray	LIDOCAINE 4 %-MENTHOL 1 % TOPICAL PUMP SPRAY	220278	6	7
ANESTHETICS	Other	TOPICAL LOCAL ANESTHETICS	Dermatological - Local Anesthetic Combinations	lidocaine 4 %-menthoL 4 % topical patch	LIDOCAINE 4 %-MENTHOL 4 % TOPICAL PATCH	209684	13	14
ANESTHETICS	Other	TOPICAL LOCAL ANESTHETICS	Dermatological - Local Anesthetic Combinations	lidocaine 4 %-menthoL 5 % topical patch	LIDOCAINE 4 %-MENTHOL 5 % TOPICAL PATCH	219607	8	9
ANESTHETICS	Other	TOPICAL LOCAL ANESTHETICS	Dermatological - Local Anesthetic Combinations	lidocaine 4 %-methyl salicylate 4 %-menthoL 5 % topical patch	LIDOCAINE 4 %-METHYL SALICYLATE 4 %-MENTHOL 5 % TOPICAL PATCH	220202	1	1
ANESTHETICS	Other	TOPICAL LOCAL ANESTHETICS	Dermatological - Local Anesthetic Combinations	lidocaine 4 %-tro salicylate 10 %-capsaicn 0.035% topical soln roll-on	LIDOCAINE 4 %-TRO SALICYLATE 10 %-CAPSAICN 0.035% TOPICAL SOLN ROLL-ON	268148	2	2
ANESTHETICS	Other	TOPICAL LOCAL ANESTHETICS	Dermatological - Local Anesthetic Combinations	lidocaine 4% gel and lidocaine 2.5%-prilocaine 2.5% topical cream kit	LIDOCAINE 4% GEL AND LIDOCAINE 2.5%-PRILOCAINE 2.5% TOPICAL CREAM KIT	268141	10	10
ANESTHETICS	Other	TOPICAL LOCAL ANESTHETICS	Dermatological - Local Anesthetic Combinations	lidocaine 4.5 %-methyl sal 27.5 %-capsaicin 0.0325 %-menthol 10 % oint	LIDOCAINE 4.5 %-METHYL SAL 27.5 %-CAPSAICIN 0.0325 %-MENTHOL 10 % OINT	206699	5	9
ANESTHETICS	Other	TOPICAL LOCAL ANESTHETICS	Dermatological - Local Anesthetic Combinations	lidocaine 5 % ointment and methyl salicylate 10 %-menthoL 3 % spray	LIDOCAINE 5 % OINTMENT AND METHYL SALICYLATE 10 %-MENTHOL 3 % SPRAY	262875	3	4
ANESTHETICS	Other	TOPICAL LOCAL ANESTHETICS	Dermatological - Local Anesthetic Combinations	lidocaine 5 % patch and menthoL 6 % gel topical kit	LIDOCAINE 5 % PATCH AND MENTHOL 6 % GEL TOPICAL KIT	275267	2	2
ANESTHETICS	Other	TOPICAL LOCAL ANESTHETICS	Dermatological - Local Anesthetic Combinations	lidocaine 5 %-allantoin 2 %-petrolatum 30 % topical patch	LIDOCAINE 5 %-ALLANTOIN 2 %-PETROLATUM 30 % TOPICAL PATCH	220691	2	2
ANESTHETICS	Other	TOPICAL LOCAL ANESTHETICS	Dermatological - Local Anesthetic Combinations	lidocaine HCL 4 %-me salicy 27.5 %-cap 0.0325 %-menth topical ointment	LIDOCAINE HCL 4 %-ME SALICY 27.5 %-CAP 0.0325 %-MENTH TOPICAL OINTMENT	220252	11	11
ANESTHETICS	Other	TOPICAL LOCAL ANESTHETICS	Dermatological - Local Anesthetic Combinations	lidocaine HCL 4 %-menthoL 1 % topical cream	LIDOCAINE HCL 4 %-MENTHOL 1 % TOPICAL CREAM	220255	12	13
ANESTHETICS	Other	TOPICAL LOCAL ANESTHETICS	Dermatological - Local Anesthetic Combinations	lidocaine HCL 4 %-menthoL 1 % topical patch	LIDOCAINE HCL 4 %-MENTHOL 1 % TOPICAL PATCH	208051	4	4
ANESTHETICS	Other	TOPICAL LOCAL ANESTHETICS	Dermatological - Local Anesthetic Combinations	lidocaine HCL 4% topical gel-methyl salicylate 30 %-menthoL 10 % cream	LIDOCAINE HCL 4% TOPICAL GEL-METHYL SALICYLATE 30 %-MENTHOL 10 % CREAM	271127	2	2
ANESTHETICS	Other	TOPICAL LOCAL ANESTHETICS	Dermatological - Local Anesthetic Combinations	lidocaine HCL 5 %-menthoL 1 % topical patch	LIDOCAINE HCL 5 %-MENTHOL 1 % TOPICAL PATCH	220698	7	7
ANESTHETICS	Other	TOPICAL LOCAL ANESTHETICS	Dermatological - Local Anesthetic Combinations	lidocaine HCL-benzalkonium 0.5 %-0.13 % topical cream packet	LIDOCAINE HCL-BENZALKONIUM 0.5 %-0.13 % TOPICAL CREAM PACKET	199986	2	2
ANESTHETICS	Other	TOPICAL LOCAL ANESTHETICS	Dermatological - Local Anesthetic Combinations	lidocaine HCL-benzalkonium 2.5 %-0.133 % topical liquid	LIDOCAINE HCL-BENZALKONIUM 2.5 %-0.133 % TOPICAL LIQUID	26490	11	11
ANESTHETICS	Other	TOPICAL LOCAL ANESTHETICS	Dermatological - Local Anesthetic Combinations	lidocaine HCL-benzethonium CL 2.5 %-0.2 % topical gel	LIDOCAINE HCL-BENZETHONIUM CL 2.5 %-0.2 % TOPICAL GEL	92880	1	1
ANESTHETICS	Other	TOPICAL LOCAL ANESTHETICS	Dermatological - Local Anesthetic Combinations	lidocaine HCl-menthol topical	ICY HOT (LIDOCAINE-MENTHOL) TOP	267101	2	2
ANESTHETICS	Other	TOPICAL LOCAL ANESTHETICS	Dermatological - Local Anesthetic Combinations	lidocaine HCl-menthol topical	ICY HOT(LIDOCAINE HCL-MENTHOL) TOP	269405	2	3
ANESTHETICS	Other	TOPICAL LOCAL ANESTHETICS	Dermatological - Local Anesthetic Combinations	lidocaine HCl-methyl salicylate-capsaicin-menthol topical	LIDOPRO TOP	206858	5	5
ANESTHETICS	Other	TOPICAL LOCAL ANESTHETICS	Dermatological - Local Anesthetic Combinations	lidocaine HCL-palm oiL topical pump spray	LIDOCAINE HCL-PALM OIL TOPICAL PUMP SPRAY	268735	1	1
ANESTHETICS	Other	TOPICAL LOCAL ANESTHETICS	Dermatological - Local Anesthetic Combinations	lidocaine topical	LIDOCREAM TOP	132979	1	1
ANESTHETICS	Other	TOPICAL LOCAL ANESTHETICS	Dermatological - Local Anesthetic Combinations	lidocaine-aloe vera 0.5 % topical gel	LIDOCAINE-ALOE VERA 0.5 % TOPICAL GEL	10411	10	11
ANESTHETICS	Other	TOPICAL LOCAL ANESTHETICS	Dermatological - Local Anesthetic Combinations	lidocaine-aloe vera 0.5 % topical spray	LIDOCAINE-ALOE VERA 0.5 % TOPICAL SPRAY	81685	4620	4996
ANESTHETICS	Other	TOPICAL LOCAL ANESTHETICS	Dermatological - Local Anesthetic Combinations	lidocaine-benzalkonium 2 %-0.13 % topical cream	LIDOCAINE-BENZALKONIUM 2 %-0.13 % TOPICAL CREAM	77729	1	1
ANESTHETICS	Other	TOPICAL LOCAL ANESTHETICS	Dermatological - Local Anesthetic Combinations	lidocaine-benzalkonium topical	A+D CRACKED SKIN RELIEF TOP	121120	9	9
ANESTHETICS	Other	TOPICAL LOCAL ANESTHETICS	Dermatological - Local Anesthetic Combinations	lidocaine-menthol topical	LIDOPATCH TOP	208763	2	2
ANESTHETICS	Other	TOPICAL LOCAL ANESTHETICS	Dermatological - Local Anesthetic Combinations	lidocaine-menthol topical	TEROCIN (LIDOCAINE-MENTHOL) TOP	210017	2	2
ANESTHETICS	Other	TOPICAL LOCAL ANESTHETICS	Dermatological - Local Anesthetic Combinations	lidocaine-menthol-aloe vera 0.5 %-0.1 % topical gel	LIDOCAINE-MENTHOL-ALOE VERA 0.5 %-0.1 % TOPICAL GEL	192050	1	1
ANESTHETICS	Other	TOPICAL LOCAL ANESTHETICS	Dermatological - Local Anesthetic Combinations	lidocaine-methyl salicylate-camphor topical	VIVA PATCH TOP	264078	2	2
ANESTHETICS	Other	TOPICAL LOCAL ANESTHETICS	Dermatological - Local Anesthetic Combinations	lidocaine-methyl salicylate-capsaicin-menthol topical	TEROCIN (WITH LIDOCAINE) TOP	207290	1	1
ANESTHETICS	Other	TOPICAL LOCAL ANESTHETICS	Dermatological - Local Anesthetic Combinations	lidocaine-methyl salicylate-capsaicin-menthol topical	TEROCIN TOP	147396	2	2
ANESTHETICS	Other	TOPICAL LOCAL ANESTHETICS	Dermatological - Local Anesthetic Combinations	lidocaine-methyl salicylate-menthol topical	LIDOCAINE-METHYL SAL-MENTHOL TOP	220355	2	2
ANESTHETICS	Other	TOPICAL LOCAL ANESTHETICS	Dermatological - Local Anesthetic Combinations	lidocaine-methyl salicylate-menthol topical	LIDOPRO PATCH TOP	220356	3	3
ANESTHETICS	Other	TOPICAL LOCAL ANESTHETICS	Dermatological - Local Anesthetic Combinations	lidocaine-methyl salicylate-menthol-camphor topical	CBD-KINGS WITH LIDOCAINE TOP	282783	3	3
ANESTHETICS	Other	TOPICAL LOCAL ANESTHETICS	Dermatological - Local Anesthetic Combinations	lidocaine-prilocaine 2.5 %-2.5 % topical cream	EMLA 2.5 %-2.5 % TOPICAL CREAM	2784	8	26
ANESTHETICS	Other	TOPICAL LOCAL ANESTHETICS	Dermatological - Local Anesthetic Combinations	lidocaine-prilocaine 2.5 %-2.5 % topical cream	LIDOCAINE-PRILOCAINE 2.5 %-2.5 % TOPICAL CREAM	10434	6726	10688
ANESTHETICS	Other	TOPICAL LOCAL ANESTHETICS	Dermatological - Local Anesthetic Combinations	lidocaine-prilocaine 2.5 %-2.5 % topical kit	LIDOCAINE-PRILOCAINE 2.5 %-2.5 % TOPICAL KIT	11934	391	434
ANESTHETICS	Other	TOPICAL LOCAL ANESTHETICS	Dermatological - Local Anesthetic Combinations	lidocaine-prilocaine 2.5 %-2.5 % topical patch	LIDOCAINE-PRILOCAINE 2.5 %-2.5 % TOPICAL PATCH	23755	3	4
ANESTHETICS	Other	TOPICAL LOCAL ANESTHETICS	Dermatological - Local Anesthetic Combinations	lidocaine-prilocaine topical	EMLA TOP	128586	16	16
ANESTHETICS	Other	TOPICAL LOCAL ANESTHETICS	Dermatological - Local Anesthetic Combinations	lidocaine-transparent dressing 4 % topical kit	LIDOCAINE-TRANSPARENT DRESSING 4 % TOPICAL KIT	30183	21	23
ANESTHETICS	Other	TOPICAL LOCAL ANESTHETICS	Dermatological - Local Anesthetic Combinations	lidocaine-vitamin E acetate-tea tree oil 2.5 % topical gel	LIDOCAINE-VITAMIN E ACETATE-TEA TREE OIL 2.5 % TOPICAL GEL	113254	2	2
ANESTHETICS	Other	TOPICAL LOCAL ANESTHETICS	Dermatological - Local Anesthetic Combinations	pramoxine-benzalkonium chloride topical	NEOSPORIN NEO TO GO TOP	198904	2	2
ANESTHETICS	Other	TOPICAL LOCAL ANESTHETICS	Dermatological - Local Anesthetic Gas Combinations	norflurane-pentafluoropropane topical spray	NORFLURANE-PENTAFLUOROPROPANE TOPICAL SPRAY	39802	61	75
ANESTHETICS	Other	TOPICAL LOCAL ANESTHETICS	Dermatological - Local Anesthetic Gas Combinations	norflurane-pentafluoropropane topical spray	PAIN EASE TOPICAL SPRAY	41781	1	1
ANESTHETICS	Other	TOPICAL LOCAL ANESTHETICS	Dermatological - Local Anesthetic Gas Single Agents	ethyl chloride 100 % topical spray	ETHYL CHLORIDE 100 % TOPICAL SPRAY	2951	76	96
ANESTHETICS	Other	TOPICAL LOCAL ANESTHETICS	Dermatological - Local Anesthetic Gas Single Agents	ethyl chloride topical spray	ETHYL CHLORIDE TOPICAL SPRAY	102264	1	2
ANESTHETICS	Other	TOPICAL LOCAL ANESTHETICS	Dermatological - Protectants	lidocaine HCL 4 % topical gel	LIDOCAINE HCL 4 % TOPICAL GEL	266890	12	16
ANESTHETICS	Other	TOPICAL LOCAL ANESTHETICS	Dermatological - Protectants	lidocaine HCL 4 % topical gel with pump	LIDOCAINE HCL 4 % TOPICAL GEL WITH PUMP	224425	7	7
ANESTHETICS	Other	TOPICAL LOCAL ANESTHETICS	Dermatological - Protectants	lidocaine HCl topical	LIDOCAINE HCL TOP	132943	12	12
ANESTHETICS	Other	TOPICAL LOCAL ANESTHETICS	Dermatological - Topical Local Anesthetic Amides	dibucaine 1 % topical ointment	DIBUCAINE 1 % TOPICAL OINTMENT	2412	14	17
ANESTHETICS	Other	TOPICAL LOCAL ANESTHETICS	Dermatological - Topical Local Anesthetic Amides	dibucaine topical	DIBUCAINE TOP	127684	1	1
ANESTHETICS	Other	TOPICAL LOCAL ANESTHETICS	Dermatological - Topical Local Anesthetic Amides	lidocaine 1.8 % topical patch	LIDOCAINE 1.8 % TOPICAL PATCH	268076	14	15
ANESTHETICS	Other	TOPICAL LOCAL ANESTHETICS	Dermatological - Topical Local Anesthetic Amides	lidocaine 1.8 % topical patch	ZTLIDO 1.8 % TOPICAL PATCH	271786	3	3
ANESTHETICS	Other	TOPICAL LOCAL ANESTHETICS	Dermatological - Topical Local Anesthetic Amides	lidocaine 2 %-aloe vera 1 %-collagen 1 % topical gel	LIDOCAINE 2 %-ALOE VERA 1 %-COLLAGEN 1 % TOPICAL GEL	272510	2	2
ANESTHETICS	Other	TOPICAL LOCAL ANESTHETICS	Dermatological - Topical Local Anesthetic Amides	lidocaine 2 %-aloe vera 1 %-collagen 1.2 % topical gel	LIDOCAINE 2 %-ALOE VERA 1 %-COLLAGEN 1.2 % TOPICAL GEL	270256	1	1
ANESTHETICS	Other	TOPICAL LOCAL ANESTHETICS	Dermatological - Topical Local Anesthetic Amides	lidocaine 3 % topical cream	LIDOCAINE 3 % TOPICAL CREAM	271513	54	70
ANESTHETICS	Other	TOPICAL LOCAL ANESTHETICS	Dermatological - Topical Local Anesthetic Amides	lidocaine 3.75 % topical cream	LIDOCAINE 3.75 % TOPICAL CREAM	220613	36	43
ANESTHETICS	Other	TOPICAL LOCAL ANESTHETICS	Dermatological - Topical Local Anesthetic Amides	lidocaine 3.75 % topical cream	LIDOVEX 3.75 % TOPICAL CREAM	220620	1	1
ANESTHETICS	Other	TOPICAL LOCAL ANESTHETICS	Dermatological - Topical Local Anesthetic Amides	lidocaine 4 % solution-gauze bandage-alginate dressing topical kit	LIDOCAINE 4 % SOLUTION-GAUZE BANDAGE-ALGINATE DRESSING TOPICAL KIT	268221	1	1
ANESTHETICS	Other	TOPICAL LOCAL ANESTHETICS	Dermatological - Topical Local Anesthetic Amides	lidocaine 4 % topical cream	ANECREAM 4 % TOPICAL	100124	13	18
ANESTHETICS	Other	TOPICAL LOCAL ANESTHETICS	Dermatological - Topical Local Anesthetic Amides	lidocaine 4 % topical cream	LIDOCAINE 4 % TOPICAL CREAM	23461	43444	150156
ANESTHETICS	Other	TOPICAL LOCAL ANESTHETICS	Dermatological - Topical Local Anesthetic Amides	lidocaine 4 % topical cream	LIDOCREAM 4 % TOPICAL	89078	2	2
ANESTHETICS	Other	TOPICAL LOCAL ANESTHETICS	Dermatological - Topical Local Anesthetic Amides	lidocaine 4 % topical cream	LMX 4 4 % TOPICAL CREAM	36764	12	17
ANESTHETICS	Other	TOPICAL LOCAL ANESTHETICS	Dermatological - Topical Local Anesthetic Amides	lidocaine 4 % topical foam	LIDOCAINE 4 % TOPICAL FOAM	89479	1	1
ANESTHETICS	Other	TOPICAL LOCAL ANESTHETICS	Dermatological - Topical Local Anesthetic Amides	lidocaine 4 % topical gel	LIDOCAINE 4 % TOPICAL GEL	205862	541	631
ANESTHETICS	Other	TOPICAL LOCAL ANESTHETICS	Dermatological - Topical Local Anesthetic Amides	lidocaine 4 % topical patch	ASPERCREME (LIDOCAINE) 4 % TOPICAL PATCH	264599	3	4
ANESTHETICS	Other	TOPICAL LOCAL ANESTHETICS	Dermatological - Topical Local Anesthetic Amides	lidocaine 4 % topical patch	LIDOCAINE 4 % TOPICAL PATCH	102208	305	365
ANESTHETICS	Other	TOPICAL LOCAL ANESTHETICS	Dermatological - Topical Local Anesthetic Amides	lidocaine 4 % topical patch	LIDOCAINE PAIN RELIEF 4 % TOPICAL PATCH	270554	1	1
ANESTHETICS	Other	TOPICAL LOCAL ANESTHETICS	Dermatological - Topical Local Anesthetic Amides	lidocaine 5 % topical gel	LIDOCAINE 5 % TOPICAL GEL	205695	433	534
ANESTHETICS	Other	TOPICAL LOCAL ANESTHETICS	Dermatological - Topical Local Anesthetic Amides	lidocaine 5 % topical gel	TOPICAINE 5 % TOPICAL GEL	202521	1	1
ANESTHETICS	Other	TOPICAL LOCAL ANESTHETICS	Dermatological - Topical Local Anesthetic Amides	lidocaine 5 % topical kit	LIDOCAINE 5 % TOPICAL KIT	266934	2	2
ANESTHETICS	Other	TOPICAL LOCAL ANESTHETICS	Dermatological - Topical Local Anesthetic Amides	lidocaine 5 % topical patch	LIDOCAINE 5 % TOPICAL PATCH	28203	36415	74492
ANESTHETICS	Other	TOPICAL LOCAL ANESTHETICS	Dermatological - Topical Local Anesthetic Amides	lidocaine 5 % topical patch	LIDODERM 5 % TOPICAL PATCH	26056	438	694
ANESTHETICS	Other	TOPICAL LOCAL ANESTHETICS	Dermatological - Topical Local Anesthetic Amides	lidocaine 5 % topical patch-kinesiology tape, combo pack	LIDOCAINE 5 % TOPICAL PATCH-KINESIOLOGY TAPE, COMBO PACK	274541	1	1
ANESTHETICS	Other	TOPICAL LOCAL ANESTHETICS	Dermatological - Topical Local Anesthetic Amides	lidocaine 5 % topical patch-kinesiology tape, kit with alcohol pads	LIDOCAINE 5 % TOPICAL PATCH-KINESIOLOGY TAPE, KIT WITH ALCOHOL PADS	264936	4	4
ANESTHETICS	Other	TOPICAL LOCAL ANESTHETICS	Dermatological - Topical Local Anesthetic Amides	lidocaine 70 mg-tetracaine 70 mg patch, medicated self-heating	LIDOCAINE 70 MG-TETRACAINE 70 MG PATCH, MEDICATED SELF-HEATING	76337	101	215
ANESTHETICS	Other	TOPICAL LOCAL ANESTHETICS	Dermatological - Topical Local Anesthetic Amides	lidocaine 70 mg-tetracaine 70 mg patch, medicated self-heating	SYNERA 70 MG-70 MG PATCH	76606	3	4
ANESTHETICS	Other	TOPICAL LOCAL ANESTHETICS	Dermatological - Topical Local Anesthetic Amides	lidocaine HCL 1 % lotion	LIDOCAINE HCL 1 % LOTION	217796	19	23
ANESTHETICS	Other	TOPICAL LOCAL ANESTHETICS	Dermatological - Topical Local Anesthetic Amides	lidocaine HCL 2 % topical cream	LIDOCAINE HCL 2 % TOPICAL CREAM	211459	62	71
ANESTHETICS	Other	TOPICAL LOCAL ANESTHETICS	Dermatological - Topical Local Anesthetic Amides	lidocaine HCL 2 % topical pump spray	LIDOCAINE HCL 2 % TOPICAL PUMP SPRAY	227100	17	21
ANESTHETICS	Other	TOPICAL LOCAL ANESTHETICS	Dermatological - Topical Local Anesthetic Amides	lidocaine HCL 2.5 % topical ointment	LIDOCAINE HCL 2.5 % TOPICAL OINTMENT	10412	11	12
ANESTHETICS	Other	TOPICAL LOCAL ANESTHETICS	Dermatological - Topical Local Anesthetic Amides	lidocaine HCL 2.75 % lotion	LIDOCAINE HCL 2.75 % LOTION	264263	5	5
ANESTHETICS	Other	TOPICAL LOCAL ANESTHETICS	Dermatological - Topical Local Anesthetic Amides	lidocaine HCL 3 % lotion	LIDOCAINE HCL 3 % LOTION	37369	34	45
ANESTHETICS	Other	TOPICAL LOCAL ANESTHETICS	Dermatological - Topical Local Anesthetic Amides	lidocaine HCL 3 % topical cream	LIDOCAINE HCL 3 % TOPICAL CREAM	25922	176	234
ANESTHETICS	Other	TOPICAL LOCAL ANESTHETICS	Dermatological - Topical Local Anesthetic Amides	lidocaine HCL 3 % topical gel with pump	LIDOCAINE HCL 3 % TOPICAL GEL WITH PUMP	207555	31	35
ANESTHETICS	Other	TOPICAL LOCAL ANESTHETICS	Dermatological - Topical Local Anesthetic Amides	lidocaine HCL 3 % topical gel with pump	LIDORX 3 % TOPICAL GEL WITH PUMP	207570	1	2
ANESTHETICS	Other	TOPICAL LOCAL ANESTHETICS	Dermatological - Topical Local Anesthetic Amides	lidocaine HCL 3.25 % topical cream	LIDOCAINE HCL 3.25 % TOPICAL CREAM	219922	1	1
ANESTHETICS	Other	TOPICAL LOCAL ANESTHETICS	Dermatological - Topical Local Anesthetic Amides	lidocaine HCL 3.88 % topical cream	LIDOCAINE HCL 3.88 % TOPICAL CREAM	263205	1	3
ANESTHETICS	Other	TOPICAL LOCAL ANESTHETICS	Dermatological - Topical Local Anesthetic Amides	lidocaine HCL 4 % lotion	LIDOCAINE HCL 4 % LOTION	262945	11	13
ANESTHETICS	Other	TOPICAL LOCAL ANESTHETICS	Dermatological - Topical Local Anesthetic Amides	lidocaine HCL 4 % topical cream	ASPERCREME (LIDOCAINE) 4 % TOPICAL	224830	2	2
ANESTHETICS	Other	TOPICAL LOCAL ANESTHETICS	Dermatological - Topical Local Anesthetic Amides	lidocaine HCL 4 % topical cream	LIDOCAINE HCL 4 % TOPICAL CREAM	216734	280	324
ANESTHETICS	Other	TOPICAL LOCAL ANESTHETICS	Dermatological - Topical Local Anesthetic Amides	lidocaine HCL 4 % topical liquid roll-on	LIDOCAINE HCL 4 % TOPICAL LIQUID ROLL-ON	275555	1	1
ANESTHETICS	Other	TOPICAL LOCAL ANESTHETICS	Dermatological - Topical Local Anesthetic Amides	lidocaine HCL 5 % topical ointment	LIDOCAINE HCL 5 % TOPICAL OINTMENT	41831	563	752
ANESTHETICS	Other	TOPICAL LOCAL ANESTHETICS	Dermatological - Topical Local Anesthetic Amides	lidocaine HCl topical	ASPERCREME (LIDOCAINE) TOP	224971	6	6
ANESTHETICS	Other	TOPICAL LOCAL ANESTHETICS	Dermatological - Topical Local Anesthetic Amides	lidocaine HCl topical	PAIN RELIEF (LIDOCAINE) TOP	267126	1	1
ANESTHETICS	Other	TOPICAL LOCAL ANESTHETICS	Dermatological - Topical Local Anesthetic Amides	lidocaine HCl topical	XYLOCAINE TOP	143929	3	3
ANESTHETICS	Other	TOPICAL LOCAL ANESTHETICS	Dermatological - Topical Local Anesthetic Amides	lidocaine topical	ANECREAM TOP	122459	2	2
ANESTHETICS	Other	TOPICAL LOCAL ANESTHETICS	Dermatological - Topical Local Anesthetic Amides	lidocaine topical	LIDODERM TOP	132980	77	77
ANESTHETICS	Other	TOPICAL LOCAL ANESTHETICS	Dermatological - Topical Local Anesthetic Amides	lidocaine topical	SALONPAS (LIDOCAINE) TOP	280506	1	1
ANESTHETICS	Other	TOPICAL LOCAL ANESTHETICS	Dermatological - Topical Local Anesthetic Amides	lidocaine topical	ZTLIDO TOP	272014	1	1
ANESTHETICS	Other	TOPICAL LOCAL ANESTHETICS	Dermatological - Topical Local Anesthetic Amides	lidocaine-collagen 2 % topical gel	LIDOCAINE-COLLAGEN 2 % TOPICAL GEL	113686	6	6
ANESTHETICS	Other	TOPICAL LOCAL ANESTHETICS	Dermatological - Topical Local Anesthetic Amides	lidocaine-collagen topical	REGENECARE TOP	139137	1	1
ANESTHETICS	Other	TOPICAL LOCAL ANESTHETICS	Dermatological - Topical Local Anesthetic Amides	lidocaine-hyaluronic ac-aloe vera-collagen 2 % topical gel	LIDOCAINE-HYALURONIC AC-ALOE VERA-COLLAGEN 2 % TOPICAL GEL	112091	3	3
ANESTHETICS	Other	TOPICAL LOCAL ANESTHETICS	Dermatological - Topical Local Anesthetic Amides	lidocaine-tetracaine 7 %-7 % topical cream	LIDOCAINE-TETRACAINE 7 %-7 % TOPICAL CREAM	213291	8	9
ANESTHETICS	Other	TOPICAL LOCAL ANESTHETICS	Dermatological - Topical Local Anesthetic Esters	benzocaine 10 % topical liquid	BENZOCAINE 10 % TOPICAL LIQUID	264872	1	1
ANESTHETICS	Other	TOPICAL LOCAL ANESTHETICS	Dermatological - Topical Local Anesthetic Esters	benzocaine 10 % topical ointment	BENZOCAINE 10 % TOPICAL OINTMENT	19687	11	11
ANESTHETICS	Other	TOPICAL LOCAL ANESTHETICS	Dermatological - Topical Local Anesthetic Esters	benzocaine 20 % topical aerosol	BENZOCAINE 20 % TOPICAL AEROSOL	102883	642	794
ANESTHETICS	Other	TOPICAL LOCAL ANESTHETICS	Dermatological - Topical Local Anesthetic Esters	benzocaine 20 % topical liquid	BENZOCAINE 20 % TOPICAL LIQUID	103380	1	1
ANESTHETICS	Other	TOPICAL LOCAL ANESTHETICS	Dermatological - Topical Local Anesthetic Esters	benzocaine 20 % topical lubricant	BENZOCAINE 20 % TOPICAL LUBRICANT	19683	2	2
ANESTHETICS	Other	TOPICAL LOCAL ANESTHETICS	Dermatological - Topical Local Anesthetic Esters	benzocaine 20 % topical ointment	AMERICAINE 20 % TOPICAL OINTMENT	209609	2	3
ANESTHETICS	Other	TOPICAL LOCAL ANESTHETICS	Dermatological - Topical Local Anesthetic Esters	benzocaine 20 % topical ointment	BENZOCAINE 20 % TOPICAL OINTMENT	81420	59	59
ANESTHETICS	Other	TOPICAL LOCAL ANESTHETICS	Dermatological - Topical Local Anesthetic Esters	benzocaine 5 % topical cream	BENZOCAINE 5 % TOPICAL CREAM	982	2	2
ANESTHETICS	Other	TOPICAL LOCAL ANESTHETICS	Dermatological - Topical Local Anesthetic Esters	benzocaine topical	BENZOCAINE TOP	123754	1	1
ANESTHETICS	Other	TOPICAL LOCAL ANESTHETICS	Dermatological - Topical Local Anesthetic Esters	benzocaine topical	BOIL RELIEF TOP	124167	1	1
ANESTHETICS	Other	TOPICAL LOCAL ANESTHETICS	Dermatological - Topical Local Anesthetic Esters	benzocaine topical	INSTANT BITE & STING RELIEF TOP	131711	1	1
ANESTHETICS	Other	TOPICAL LOCAL ANESTHETICS	Dermatological - Topical Local Anesthetic Esters	benzocaine topical	RED CROSS CANKER SORE TOP	139104	1	1
ANESTHETICS	Other	TOPICAL LOCAL ANESTHETICS	Dermatological - Topical Local Anesthetic Esters	cocaine 10 % Ophthalmic Soln	COCAINE 10 % OPHTH SOLN (DYE FREE)	40801681	1	3
ANESTHETICS	Other	TOPICAL LOCAL ANESTHETICS	Dermatological - Topical Local Anesthetic Esters	cocaine 10 % topical solution	COCAINE 10 % TOPICAL SOLUTION	1791	5	5
ANESTHETICS	Other	TOPICAL LOCAL ANESTHETICS	Dermatological - Topical Local Anesthetic Esters	cocaine 4 % topical solution	COCAINE 4 % TOPICAL SOLUTION	1792	2694	4184
ANESTHETICS	Other	TOPICAL LOCAL ANESTHETICS	Dermatological - Topical Local Anesthetic Esters	tetracaine 2 % topical solution	PONTOCAINE 2 % TOPICAL SOLUTION	6409	1	1
ANESTHETICS	Other	TOPICAL LOCAL ANESTHETICS	Dermatological - Topical Local Anesthetic Esters	tetracaine 2 % topical solution	TETRACAINE 2 % TOPICAL SOLUTION	19766	27	27
ANESTHETICS	Other	TOPICAL LOCAL ANESTHETICS	Dermatological - Topical Local Anesthetic Others	dyclonine topical	DYCLONINE TOP	128256	1	1
ANESTHETICS	Other	TOPICAL LOCAL ANESTHETICS	Dermatological - Topical Local Anesthetic Others	pramoxine 1 % lotion	ANTI-ITCH (PRAMOXINE) 1 % LOTION	212796	3	4
ANESTHETICS	Other	TOPICAL LOCAL ANESTHETICS	Dermatological - Topical Local Anesthetic Others	pramoxine 1 % lotion	PRAMOXINE 1 % LOTION	11099	490	582
ANESTHETICS	Other	TOPICAL LOCAL ANESTHETICS	Dermatological - Topical Local Anesthetic Others	pramoxine 1 % lotion	SARNA SENSITIVE 1 % LOTION	41936	10	11
ANESTHETICS	Other	TOPICAL LOCAL ANESTHETICS	Dermatological - Topical Local Anesthetic Others	pramoxine 1 % topical cream	PRAMOXINE 1 % TOPICAL CREAM	102270	10	10
ANESTHETICS	Other	TOPICAL LOCAL ANESTHETICS	Dermatological - Topical Local Anesthetic Others	pramoxine 1 % topical gel	PRAMOXINE 1 % TOPICAL GEL	11098	4	4
ANESTHETICS	Other	TOPICAL LOCAL ANESTHETICS	Dermatological - Topical Local Anesthetic Others	pramoxine 1 % towelette	PRAMOXINE 1 % TOWELETTE	70746	9	15
ANESTHETICS	Other	TOPICAL LOCAL ANESTHETICS	Dermatological - Topical Local Anesthetic Others	pramoxine topical	SARNA SENSITIVE TOP	139783	11	11
ANESTHETICS	Other	TOPICAL LOCAL ANESTHETICS	Dermatological - Topical Local Anesthetic Others	pramoxine topical	VAGISIL ANTI-ITCH TOP	142974	2	2
ANESTHETICS	Other	TOPICAL LOCAL ANESTHETICS	Dermatological - Topical Local Anesthetics and Combinations	lidocaine 5 % medicated patch and dimethicone 5 % topical cream	LIDOCAINE 5 % MEDICATED PATCH AND DIMETHICONE 5 % TOPICAL CREAM	262866	10	10
ANESTHETICS	Other	TOPICAL LOCAL ANESTHETICS	Dermatological - Topical Local Anesthetics and Combinations	lidocaine 5 % topical patch and emollient comb no.102 topical cream	LIDOCAINE 5 % TOPICAL PATCH AND EMOLLIENT COMB NO.102 TOPICAL CREAM	263522	2	3
ANESTHETICS	Other	TOPICAL LOCAL ANESTHETICS	Dermatological - Topical Local Anesthetics and Combinations	lidocaine-prilocaine topical	LIDOCAINE-PRILOCAINE TOP	132974	6	6
ANESTHETICS	Other	TOPICAL LOCAL ANESTHETICS	Local Anesthetic - Amides	lidocaine 5 % topical ointment	LIDOCAINE 5 % TOPICAL OINTMENT	208480	9106	15737
ANESTHETICS	Other	TOPICAL LOCAL ANESTHETICS	Local Anesthetic - Amides	lidocaine HCL 4 % laryngotracheal solution	LIDOCAINE HCL 4 % LARYNGOTRACHEAL SOLUTION	43717	3153	4822
ANTIARTHRITICS	Analgesic/Anty-inflammatory	ANTI-INFLAMMATORY/ANTIARTHRITICS AGENTS, MISC.	NULL	glucosamine-msm-collagen-vit C-Mn-hrb21 oral	GLUCOSAM-MSM-COLLAGN2-C-MN-H21 ORAL	130445	1	1
ANTIARTHRITICS	Analgesic/Anty-inflammatory	ANTI-INFLAMMATORY/ANTIARTHRITICS AGENTS, MISC.	Alternative Therapy - Antiarthritics	antiarthritic combination no.2 900 mg tablet	ANTIARTHRITIC COMBINATION NO.2 900 MG TABLET	144362	14	14
ANTIARTHRITICS	Analgesic/Anty-inflammatory	ANTI-INFLAMMATORY/ANTIARTHRITICS AGENTS, MISC.	Alternative Therapy - Antiarthritics	antiarthritic combination no.2 oral	GLUCOSAMINE-CHONDROITIN ORAL	130481	1205	1212
ANTIARTHRITICS	Analgesic/Anty-inflammatory	ANTI-INFLAMMATORY/ANTIARTHRITICS AGENTS, MISC.	Alternative Therapy - Antiarthritics	gluc-condr-om3-dha-epa-fish-sterols 375 mg-100 mg-36 mg-54 mg capsule	GLUC-CONDR-OM3-DHA-EPA-FISH-STEROLS 375 MG-100 MG-36 MG-54 MG CAPSULE	213729	15	16
ANTIARTHRITICS	Analgesic/Anty-inflammatory	ANTI-INFLAMMATORY/ANTIARTHRITICS AGENTS, MISC.	Alternative Therapy - Antiarthritics	gluc-condr-om3-dha-epa-fish-sterols oral	GLUC-CONDR-OM3-DHA-EPA-FISH-ST ORAL	213947	1	1
ANTIARTHRITICS	Analgesic/Anty-inflammatory	ANTI-INFLAMMATORY/ANTIARTHRITICS AGENTS, MISC.	Alternative Therapy - Antiarthritics	gluc-condr-om3-dha-epa-fish-sterols oral	GLUCOSAMINE CHONDROITIN PLUS ORAL	213948	215	216
ANTIARTHRITICS	Analgesic/Anty-inflammatory	ANTI-INFLAMMATORY/ANTIARTHRITICS AGENTS, MISC.	Alternative Therapy - Antiarthritics	gluc-msm-chon-bos-hyal ER 750 mg-50 mg-100 mg tablet,extend rel 12 hr	GLUC-MSM-CHON-BOS-HYAL ER 750 MG-50 MG-100 MG TABLET,EXTEND REL 12 HR	206554	11	11
ANTIARTHRITICS	Analgesic/Anty-inflammatory	ANTI-INFLAMMATORY/ANTIARTHRITICS AGENTS, MISC.	Alternative Therapy - Antiarthritics	glucos 375 mg-msm 375 mg-collagn2-hyaluron 20 mg-antiarthritic3 tablet	GLUCOS 375 MG-MSM 375 MG-COLLAGN2-HYALURON 20 MG-ANTIARTHRITIC3 TABLET	144930	3	3
ANTIARTHRITICS	Analgesic/Anty-inflammatory	ANTI-INFLAMMATORY/ANTIARTHRITICS AGENTS, MISC.	Alternative Therapy - Antiarthritics	glucos 500 mg-chond-msm3 450 mg-mang 0.67 mg-I.frankince-boron capsule	GLUCOS 500 MG-CHOND-MSM3 450 MG-MANG 0.67 MG-I.FRANKINCE-BORON CAPSULE	194713	7	7
ANTIARTHRITICS	Analgesic/Anty-inflammatory	ANTI-INFLAMMATORY/ANTIARTHRITICS AGENTS, MISC.	Alternative Therapy - Antiarthritics	glucos-msm-C-Mn-ginger-willow 500 mg-333.3 mg tablet	GLUCOS-MSM-C-MN-GINGER-WILLOW 500 MG-333.3 MG TABLET	28567	4	4
ANTIARTHRITICS	Analgesic/Anty-inflammatory	ANTI-INFLAMMATORY/ANTIARTHRITICS AGENTS, MISC.	Alternative Therapy - Antiarthritics	glucos-msm-C-Mn-ginger-willow oral	GLUCOS-MSM-C-MN-GINGER-WILLOW ORAL	130434	2	2
ANTIARTHRITICS	Analgesic/Anty-inflammatory	ANTI-INFLAMMATORY/ANTIARTHRITICS AGENTS, MISC.	Alternative Therapy - Antiarthritics	glucos-msm-C-Mn-ginger-willow oral	MSM GLUCOSAMINE COMPLEX ORAL	134604	19	19
ANTIARTHRITICS	Analgesic/Anty-inflammatory	ANTI-INFLAMMATORY/ANTIARTHRITICS AGENTS, MISC.	Alternative Therapy - Antiarthritics	glucosam 500 mg-chondroit 66.7 mg-msm 500 mg-boron 2 mg-hyaluro tablet	GLUCOSAM 500 MG-CHONDROIT 66.7 MG-MSM 500 MG-BORON 2 MG-HYALURO TABLET	263215	8	10
ANTIARTHRITICS	Analgesic/Anty-inflammatory	ANTI-INFLAMMATORY/ANTIARTHRITICS AGENTS, MISC.	Alternative Therapy - Antiarthritics	glucosam 750 mg-chondroi 100 mg-hyalur 1.65 mg-CF borate 108 mg tablet	GLUCOSAM 750 MG-CHONDROI 100 MG-HYALUR 1.65 MG-CF BORATE 108 MG TABLET	225651	57	58
ANTIARTHRITICS	Analgesic/Anty-inflammatory	ANTI-INFLAMMATORY/ANTIARTHRITICS AGENTS, MISC.	Alternative Therapy - Antiarthritics	glucosam-condroitin-ga glycn-C 500 mg-400 mg capsule	GLUCOSAM-CONDROITIN-GA GLYCN-C 500 MG-400 MG CAPSULE	107446	12	15
ANTIARTHRITICS	Analgesic/Anty-inflammatory	ANTI-INFLAMMATORY/ANTIARTHRITICS AGENTS, MISC.	Alternative Therapy - Antiarthritics	glucosam-condroitin-ga glycn-C oral	GLUCOSAM-CONDROITIN-GA GLYCN-C ORAL	130442	28	28
ANTIARTHRITICS	Analgesic/Anty-inflammatory	ANTI-INFLAMMATORY/ANTIARTHRITICS AGENTS, MISC.	Alternative Therapy - Antiarthritics	glucosam-msm-chondroit-C-hyaluronic 500 mg-300 mg-400 mg-10 mg tablet	GLUCOSAM-MSM-CHONDROIT-C-HYALURONIC 500 MG-300 MG-400 MG-10 MG TABLET	203970	5	8
ANTIARTHRITICS	Analgesic/Anty-inflammatory	ANTI-INFLAMMATORY/ANTIARTHRITICS AGENTS, MISC.	Alternative Therapy - Antiarthritics	glucosam-msm-chondroit-C-hyaluronic oral	GLUCOSAM-MSM-CHONDR-VIT C-HYAL ORAL	210297	9	9
ANTIARTHRITICS	Analgesic/Anty-inflammatory	ANTI-INFLAMMATORY/ANTIARTHRITICS AGENTS, MISC.	Alternative Therapy - Antiarthritics	glucosam-msm-chondroit-C-hyaluronic oral	GLUCOSAMINE-CHONDROITIN-MSM ORAL	146704	119	119
ANTIARTHRITICS	Analgesic/Anty-inflammatory	ANTI-INFLAMMATORY/ANTIARTHRITICS AGENTS, MISC.	Alternative Therapy - Antiarthritics	glucosam-sod chondro-vit C-sel oral	GLUCOSAM-SOD CHONDRO-VIT C-SEL ORAL	130446	5	5
ANTIARTHRITICS	Analgesic/Anty-inflammatory	ANTI-INFLAMMATORY/ANTIARTHRITICS AGENTS, MISC.	Alternative Therapy - Antiarthritics	glucosam-vit C-copper-mang-Zn oral	GLUCOSAM-VIT C-COPPER-MANG-ZN ORAL	130447	1	1
ANTIARTHRITICS	Analgesic/Anty-inflammatory	ANTI-INFLAMMATORY/ANTIARTHRITICS AGENTS, MISC.	Alternative Therapy - Antiarthritics	glucosamin 375 mg-chond 300 mg-collagen 50 mg-hyaluronic acid 2 mg cap	GLUCOSAMIN 375 MG-CHOND 300 MG-COLLAGEN 50 MG-HYALURONIC ACID 2 MG CAP	42234	12	14
ANTIARTHRITICS	Analgesic/Anty-inflammatory	ANTI-INFLAMMATORY/ANTIARTHRITICS AGENTS, MISC.	Alternative Therapy - Antiarthritics	glucosamin 375 mg-chond 300 mg-collagen 50 mg-hyaluronic acid 2 mg cap	JOINT SUPPORT 375 MG-300 MG-50 MG-2 MG CAPSULE	91384	1	1
ANTIARTHRITICS	Analgesic/Anty-inflammatory	ANTI-INFLAMMATORY/ANTIARTHRITICS AGENTS, MISC.	Alternative Therapy - Antiarthritics	glucosamin-chond-collag-hyaluronic acid 500 mg-100 mg-500 mg-40 mg tab	GLUCOSAMIN-CHOND-COLLAG-HYALURONIC ACID 500 MG-100 MG-500 MG-40 MG TAB	110561	2	3
ANTIARTHRITICS	Analgesic/Anty-inflammatory	ANTI-INFLAMMATORY/ANTIARTHRITICS AGENTS, MISC.	Alternative Therapy - Antiarthritics	glucosamin-chond-collag-hyaluronic acid oral	GLUCOSAM-CHON-COLLAG-HYALUR AC ORAL	130437	5	5
ANTIARTHRITICS	Analgesic/Anty-inflammatory	ANTI-INFLAMMATORY/ANTIARTHRITICS AGENTS, MISC.	Alternative Therapy - Antiarthritics	glucosamin-chond-collag-hyaluronic acid oral	JOINT SUPPORT ORAL	132240	86	86
ANTIARTHRITICS	Analgesic/Anty-inflammatory	ANTI-INFLAMMATORY/ANTIARTHRITICS AGENTS, MISC.	Alternative Therapy - Antiarthritics	glucosamin-chondroitn-collagen-hyalur ac 375 mg-300 mg-175 mg-2 mg cap	GLUCOSAMIN-CHONDROITN-COLLAGEN-HYALUR AC 375 MG-300 MG-175 MG-2 MG CAP	198648	4	4
ANTIARTHRITICS	Analgesic/Anty-inflammatory	ANTI-INFLAMMATORY/ANTIARTHRITICS AGENTS, MISC.	Alternative Therapy - Antiarthritics	glucosamine 116 mg-chondroitin 100 mg-dietary supplement #25 capsule	GLUCOSAMINE 116 MG-CHONDROITIN 100 MG-DIETARY SUPPLEMENT #25 CAPSULE	215815	25	25
ANTIARTHRITICS	Analgesic/Anty-inflammatory	ANTI-INFLAMMATORY/ANTIARTHRITICS AGENTS, MISC.	Alternative Therapy - Antiarthritics	glucosamine 125 mg-chondroitn 100 mg-cartilg 40 mg-colagn 10 mg tablet	GLUCOSAMINE 125 MG-CHONDROITN 100 MG-CARTILG 40 MG-COLAGN 10 MG TABLET	227089	8	9
ANTIARTHRITICS	Analgesic/Anty-inflammatory	ANTI-INFLAMMATORY/ANTIARTHRITICS AGENTS, MISC.	Alternative Therapy - Antiarthritics	glucosamine 2KCl-methylsulfonylmethane-chondroitin oral	GLUCOSAMINE 2KCL-MSM-CHONDROIT ORAL	130452	34	34
ANTIARTHRITICS	Analgesic/Anty-inflammatory	ANTI-INFLAMMATORY/ANTIARTHRITICS AGENTS, MISC.	Alternative Therapy - Antiarthritics	glucosamine 375 mg-chondroit-msm no1 500 mg-C 15 mg-mang 0.5 mg tablet	GLUCOSAMINE 375 MG-CHONDROIT-MSM NO1 500 MG-C 15 MG-MANG 0.5 MG TABLET	144369	17	18
ANTIARTHRITICS	Analgesic/Anty-inflammatory	ANTI-INFLAMMATORY/ANTIARTHRITICS AGENTS, MISC.	Alternative Therapy - Antiarthritics	glucosamine 375 mg-chondroitin sul A 200 mg-herb no.182 100 mg capsule	GLUCOSAMINE 375 MG-CHONDROITIN SUL A 200 MG-HERB NO.182 100 MG CAPSULE	195658	3	5
ANTIARTHRITICS	Analgesic/Anty-inflammatory	ANTI-INFLAMMATORY/ANTIARTHRITICS AGENTS, MISC.	Alternative Therapy - Antiarthritics	glucosamine 400 mg-chondroitin 300 mg-antioxid multivit5 425 mg tablet	GLUCOSAMINE 400 MG-CHONDROITIN 300 MG-ANTIOXID MULTIVIT5 425 MG TABLET	77878	2	2
ANTIARTHRITICS	Analgesic/Anty-inflammatory	ANTI-INFLAMMATORY/ANTIARTHRITICS AGENTS, MISC.	Alternative Therapy - Antiarthritics	glucosamine 467 mg-chondroitin msm no.6 438 mg-manganes 0.7 mg capsule	GLUCOSAMINE 467 MG-CHONDROITIN MSM NO.6 438 MG-MANGANES 0.7 MG CAPSULE	224417	1	1
ANTIARTHRITICS	Analgesic/Anty-inflammatory	ANTI-INFLAMMATORY/ANTIARTHRITICS AGENTS, MISC.	Alternative Therapy - Antiarthritics	glucosamine 500 mg-chondroit 400 mg-vit C 16 mg-manganese 3 mg capsule	GLUCOSAMINE 500 MG-CHONDROIT 400 MG-VIT C 16 MG-MANGANESE 3 MG CAPSULE	195617	3	4
ANTIARTHRITICS	Analgesic/Anty-inflammatory	ANTI-INFLAMMATORY/ANTIARTHRITICS AGENTS, MISC.	Alternative Therapy - Antiarthritics	glucosamine 500 mg-chondroit 400 mg-vit C 2 mg-mangan 0.33 mg capsule	COSAMIN DS (WITH MANGANESE) 500 MG-400 MG-2 MG-0.33 MG CAPSULE	220667	1	1
ANTIARTHRITICS	Analgesic/Anty-inflammatory	ANTI-INFLAMMATORY/ANTIARTHRITICS AGENTS, MISC.	Alternative Therapy - Antiarthritics	glucosamine 500 mg-chondroit 400 mg-vit C 2 mg-mangan 0.33 mg capsule	GLUCOSAMINE 500 MG-CHONDROIT 400 MG-VIT C 2 MG-MANGAN 0.33 MG CAPSULE	220604	17	17
ANTIARTHRITICS	Analgesic/Anty-inflammatory	ANTI-INFLAMMATORY/ANTIARTHRITICS AGENTS, MISC.	Alternative Therapy - Antiarthritics	glucosamine 500 mg-chondroit-collagen comp 400 mg-D3 667 unit-C-Mn cap	GLUCOSAMINE 500 MG-CHONDROIT-COLLAGEN COMP 400 MG-D3 667 UNIT-C-MN CAP	144626	11	11
ANTIARTHRITICS	Analgesic/Anty-inflammatory	ANTI-INFLAMMATORY/ANTIARTHRITICS AGENTS, MISC.	Alternative Therapy - Antiarthritics	glucosamine 500 mg-chondroit-msm no1 416.6 mg-C 20 mg-mang-bosw tablet	GLUCOSAMINE 500 MG-CHONDROIT-MSM NO1 416.6 MG-C 20 MG-MANG-BOSW TABLET	93804	86	90
ANTIARTHRITICS	Analgesic/Anty-inflammatory	ANTI-INFLAMMATORY/ANTIARTHRITICS AGENTS, MISC.	Alternative Therapy - Antiarthritics	glucosamine 500 mg-chondroit-msm no1 416.6 mg-C 20 mg-mang-bosw tablet	GLUCOSAMINE-CHONDROITIN DS 500 MG-416.6 MG-20 MG TABLET	94278	1	1
ANTIARTHRITICS	Analgesic/Anty-inflammatory	ANTI-INFLAMMATORY/ANTIARTHRITICS AGENTS, MISC.	Alternative Therapy - Antiarthritics	glucosamine 500 mg-chondroitin 116.7 mg-herbal no.270 133.3 mg capsule	GLUCOSAMINE 500 MG-CHONDROITIN 116.7 MG-HERBAL NO.270 133.3 MG CAPSULE	263548	1	1
ANTIARTHRITICS	Analgesic/Anty-inflammatory	ANTI-INFLAMMATORY/ANTIARTHRITICS AGENTS, MISC.	Alternative Therapy - Antiarthritics	glucosamine 500 mg-chondroitn-msm1 416.6 mg-C 20 mg-mang 0.6 mg tablet	GLUCOSAMINE 500 MG-CHONDROITN-MSM1 416.6 MG-C 20 MG-MANG 0.6 MG TABLET	144975	1	1
ANTIARTHRITICS	Analgesic/Anty-inflammatory	ANTI-INFLAMMATORY/ANTIARTHRITICS AGENTS, MISC.	Alternative Therapy - Antiarthritics	glucosamine 500 mg-methylsulfonylmethane 500 mg-herb 182 70 mg tablet	GLUCOSAMINE 500 MG-METHYLSULFONYLMETHANE 500 MG-HERB 182 70 MG TABLET	271126	1	1
ANTIARTHRITICS	Analgesic/Anty-inflammatory	ANTI-INFLAMMATORY/ANTIARTHRITICS AGENTS, MISC.	Alternative Therapy - Antiarthritics	glucosamine 500 mg-msm 100 mg-vit C 20 mg-boron-mang-primrose capsule	GLUCOSAMINE 500 MG-MSM 100 MG-VIT C 20 MG-BORON-MANG-PRIMROSE CAPSULE	224054	11	11
ANTIARTHRITICS	Analgesic/Anty-inflammatory	ANTI-INFLAMMATORY/ANTIARTHRITICS AGENTS, MISC.	Alternative Therapy - Antiarthritics	glucosamine 750 mg-chondr-msm 1 625 mg-D3 1,000 unit-C-man-Bosw tablet	GLUCOSAMINE 750 MG-CHONDR-MSM 1 625 MG-D3 1,000 UNIT-C-MAN-BOSW TABLET	206553	11	11
ANTIARTHRITICS	Analgesic/Anty-inflammatory	ANTI-INFLAMMATORY/ANTIARTHRITICS AGENTS, MISC.	Alternative Therapy - Antiarthritics	glucosamine 750 mg-chondr-msm 2-C 30 mg-D3 1,000 unit-mang 1 mg tablet	GLUCOSAMINE 750 MG-CHONDR-MSM 2-C 30 MG-D3 1,000 UNIT-MANG 1 MG TABLET	199051	8	8
ANTIARTHRITICS	Analgesic/Anty-inflammatory	ANTI-INFLAMMATORY/ANTIARTHRITICS AGENTS, MISC.	Alternative Therapy - Antiarthritics	glucosamine 750 mg-chondroit-msm no.7 644 mg-vit C-mangan-boron tablet	GLUCOSAMINE 750 MG-CHONDROIT-MSM NO.7 644 MG-VIT C-MANGAN-BORON TABLET	263594	4	4
ANTIARTHRITICS	Analgesic/Anty-inflammatory	ANTI-INFLAMMATORY/ANTIARTHRITICS AGENTS, MISC.	Alternative Therapy - Antiarthritics	glucosamine 750 mg-chondroitin 600 mg chewable tablet	GLUCOSAMINE 750 MG-CHONDROITIN 600 MG CHEWABLE TABLET	216534	10	11
ANTIARTHRITICS	Analgesic/Anty-inflammatory	ANTI-INFLAMMATORY/ANTIARTHRITICS AGENTS, MISC.	Alternative Therapy - Antiarthritics	glucosamine 750 mg-chondroitin-msm no1 625 mg-C 30 mg-mang 1 mg tablet	GLUCOSAMINE 750 MG-CHONDROITIN-MSM NO1 625 MG-C 30 MG-MANG 1 MG TABLET	144976	5	5
ANTIARTHRITICS	Analgesic/Anty-inflammatory	ANTI-INFLAMMATORY/ANTIARTHRITICS AGENTS, MISC.	Alternative Therapy - Antiarthritics	glucosamine 750 mg-chondroitin-msm no1 644 mg-C 30 mg-mang 1 mg tablet	GLUCOSAMINE 750 MG-CHONDROITIN-MSM NO1 644 MG-C 30 MG-MANG 1 MG TABLET	210091	244	255
ANTIARTHRITICS	Analgesic/Anty-inflammatory	ANTI-INFLAMMATORY/ANTIARTHRITICS AGENTS, MISC.	Alternative Therapy - Antiarthritics	glucosamine 750 mg-chondroitin-msm no1 644 mg-C 30 mg-mang 1 mg tablet	OSTEO BI-FLEX TRIPLE STRENGTH 750 MG-644 MG-30 MG-1 MG TABLET	210129	2	2
ANTIARTHRITICS	Analgesic/Anty-inflammatory	ANTI-INFLAMMATORY/ANTIARTHRITICS AGENTS, MISC.	Alternative Therapy - Antiarthritics	glucosamine 750 mg-chondroitn-msm no.1 625 mg-C 30 mg-mang-bosw tablet	GLUCOSAMINE 750 MG-CHONDROITN-MSM NO.1 625 MG-C 30 MG-MANG-BOSW TABLET	112848	20	20
ANTIARTHRITICS	Analgesic/Anty-inflammatory	ANTI-INFLAMMATORY/ANTIARTHRITICS AGENTS, MISC.	Alternative Therapy - Antiarthritics	glucosamine 750 mg-msm 125 mg-chondroitin 600 mg-D3 1,000 unit tablet	GLUCOSAMINE 750 MG-MSM 125 MG-CHONDROITIN 600 MG-D3 1,000 UNIT TABLET	215431	9	10
ANTIARTHRITICS	Analgesic/Anty-inflammatory	ANTI-INFLAMMATORY/ANTIARTHRITICS AGENTS, MISC.	Alternative Therapy - Antiarthritics	glucosamine 750 mg-MSM 60 mg-chondroit 150 mg-hyaluron ac 1 mg tablet	GLUCOSAMINE 750 MG-MSM 60 MG-CHONDROIT 150 MG-HYALURON AC 1 MG TABLET	208909	24	24
ANTIARTHRITICS	Analgesic/Anty-inflammatory	ANTI-INFLAMMATORY/ANTIARTHRITICS AGENTS, MISC.	Alternative Therapy - Antiarthritics	glucosamine and chondroitin-multivit-mins#3 oral	GLUCOSAMINE &CHONDROIT-MV-MIN3 ORAL	130449	30	30
ANTIARTHRITICS	Analgesic/Anty-inflammatory	ANTI-INFLAMMATORY/ANTIARTHRITICS AGENTS, MISC.	Alternative Therapy - Antiarthritics	glucosamine and chondroitin-multivit-mins#3 oral	GLUCOSAMINE-CHONDROIT-MV-MIN3 ORAL	225883	1	1
ANTIARTHRITICS	Analgesic/Anty-inflammatory	ANTI-INFLAMMATORY/ANTIARTHRITICS AGENTS, MISC.	Alternative Therapy - Antiarthritics	glucosamine ER 500 mg-chondroitin 200 mg tablet,extended release	GLUCOSAMINE ER 500 MG-CHONDROITIN 200 MG TABLET,EXTENDED RELEASE	268740	1	1
ANTIARTHRITICS	Analgesic/Anty-inflammatory	ANTI-INFLAMMATORY/ANTIARTHRITICS AGENTS, MISC.	Alternative Therapy - Antiarthritics	glucosamine HCl 1,500 mg tablet	GLUCOSAMINE HCL 1,500 MG TABLET	82060	274	289
ANTIARTHRITICS	Analgesic/Anty-inflammatory	ANTI-INFLAMMATORY/ANTIARTHRITICS AGENTS, MISC.	Alternative Therapy - Antiarthritics	glucosamine HCl 500 mg tablet	GLUCOSAMINE HCL 500 MG TABLET	113643	21	21
ANTIARTHRITICS	Analgesic/Anty-inflammatory	ANTI-INFLAMMATORY/ANTIARTHRITICS AGENTS, MISC.	Alternative Therapy - Antiarthritics	glucosamine HCl 500 mg-msm 83 mg-chondroitin 400 mg tablet	GLUCOSAMINE HCL 500 MG-MSM 83 MG-CHONDROITIN 400 MG TABLET	209850	7	8
ANTIARTHRITICS	Analgesic/Anty-inflammatory	ANTI-INFLAMMATORY/ANTIARTHRITICS AGENTS, MISC.	Alternative Therapy - Antiarthritics	glucosamine HCl 750 mg tablet	GLUCOSAMINE HCL 750 MG TABLET	204855	80	80
ANTIARTHRITICS	Analgesic/Anty-inflammatory	ANTI-INFLAMMATORY/ANTIARTHRITICS AGENTS, MISC.	Alternative Therapy - Antiarthritics	glucosamine HCl oral	GLUCOSAMINE HCL ORAL	130457	205	205
ANTIARTHRITICS	Analgesic/Anty-inflammatory	ANTI-INFLAMMATORY/ANTIARTHRITICS AGENTS, MISC.	Alternative Therapy - Antiarthritics	glucosamine HCl-chondroitin-cartilage-collagen type II oral	GLUCOSAMINE-CHONDR-CART-COLLAG ORAL	227309	2	2
ANTIARTHRITICS	Analgesic/Anty-inflammatory	ANTI-INFLAMMATORY/ANTIARTHRITICS AGENTS, MISC.	Alternative Therapy - Antiarthritics	glucosamine HCl-chondroitin-cartilage-collagen type II oral	GLUCOSAMINE-CHONDROITIN-UC II ORAL	227310	1	1
ANTIARTHRITICS	Analgesic/Anty-inflammatory	ANTI-INFLAMMATORY/ANTIARTHRITICS AGENTS, MISC.	Alternative Therapy - Antiarthritics	glucosamine HCl-D3-Boswellia serrata 1,500 mg-400 unit-100 mg tablet	GLUCOSAMINE HCL-D3-BOSWELLIA SERRATA 1,500 MG-400 UNIT-100 MG TABLET	202937	33	38
ANTIARTHRITICS	Analgesic/Anty-inflammatory	ANTI-INFLAMMATORY/ANTIARTHRITICS AGENTS, MISC.	Alternative Therapy - Antiarthritics	glucosamine HCl-D3-Boswellia serrata oral	GLUCOSAMINE DAILY COMPLEX ORAL	225881	10	10
ANTIARTHRITICS	Analgesic/Anty-inflammatory	ANTI-INFLAMMATORY/ANTIARTHRITICS AGENTS, MISC.	Alternative Therapy - Antiarthritics	glucosamine HCl-D3-Boswellia serrata oral	GLUCOSAMINE-D3-BOSWELLIA SERR ORAL	209277	17	17
ANTIARTHRITICS	Analgesic/Anty-inflammatory	ANTI-INFLAMMATORY/ANTIARTHRITICS AGENTS, MISC.	Alternative Therapy - Antiarthritics	glucosamine HCl-D3-Boswellia serrata oral	OSTEO BI-FLEX (5-LOXIN) ORAL	210673	15	15
ANTIARTHRITICS	Analgesic/Anty-inflammatory	ANTI-INFLAMMATORY/ANTIARTHRITICS AGENTS, MISC.	Alternative Therapy - Antiarthritics	glucosamine HCl-methylsulfonylmethane 1,500 mg-500 mg/30 mL liquid	GLUCOSAMINE HCL-METHYLSULFONYLMETHANE 1,500 MG-500 MG/30 ML LIQUID	105039	34	36
ANTIARTHRITICS	Analgesic/Anty-inflammatory	ANTI-INFLAMMATORY/ANTIARTHRITICS AGENTS, MISC.	Alternative Therapy - Antiarthritics	glucosamine HCl-methylsulfonylmethane 750 mg-750 mg tablet	GLUCOSAMINE HCL-METHYLSULFONYLMETHANE 750 MG-750 MG TABLET	97029	9	10
ANTIARTHRITICS	Analgesic/Anty-inflammatory	ANTI-INFLAMMATORY/ANTIARTHRITICS AGENTS, MISC.	Alternative Therapy - Antiarthritics	glucosamine HCl-methylsulfonylmethane oral	GLUCOSAMINE HCL-MSM ORAL	130458	51	51
ANTIARTHRITICS	Analgesic/Anty-inflammatory	ANTI-INFLAMMATORY/ANTIARTHRITICS AGENTS, MISC.	Alternative Therapy - Antiarthritics	glucosamine HCl-methylsulfonylmethane oral	GLUCOSAMINE MSM ORAL	130461	200	201
ANTIARTHRITICS	Analgesic/Anty-inflammatory	ANTI-INFLAMMATORY/ANTIARTHRITICS AGENTS, MISC.	Alternative Therapy - Antiarthritics	glucosamine HCl-methylsulfonylmethane oral	GLUCOSAMINE-METHYLSULFONYLMETH ORAL	267098	1	1
ANTIARTHRITICS	Analgesic/Anty-inflammatory	ANTI-INFLAMMATORY/ANTIARTHRITICS AGENTS, MISC.	Alternative Therapy - Antiarthritics	glucosamine HCl-methylsulfonylmethane-chondroitin sulfA oral	GLUCOSAMINE HCL-MSM-CHONDROITN ORAL	130459	60	60
ANTIARTHRITICS	Analgesic/Anty-inflammatory	ANTI-INFLAMMATORY/ANTIARTHRITICS AGENTS, MISC.	Alternative Therapy - Antiarthritics	glucosamine HCl-methylsulfonylmethane-chondroitin sulfA oral	TRIPLEFLEX ORAL	142365	29	29
ANTIARTHRITICS	Analgesic/Anty-inflammatory	ANTI-INFLAMMATORY/ANTIARTHRITICS AGENTS, MISC.	Alternative Therapy - Antiarthritics	glucosamine HCl-msm-chondroitin 375 mg-250 mg-300 mg tablet	GLUCOSAMINE HCL-MSM-CHONDROITIN 375 MG-250 MG-300 MG TABLET	113567	2	2
ANTIARTHRITICS	Analgesic/Anty-inflammatory	ANTI-INFLAMMATORY/ANTIARTHRITICS AGENTS, MISC.	Alternative Therapy - Antiarthritics	glucosamine HCl-msm-chondroitin 400 mg-200 mg-333 mg tablet	GLUCOSAMINE HCL-MSM-CHONDROITIN 400 MG-200 MG-333 MG TABLET	38597	7	7
ANTIARTHRITICS	Analgesic/Anty-inflammatory	ANTI-INFLAMMATORY/ANTIARTHRITICS AGENTS, MISC.	Alternative Therapy - Antiarthritics	glucosamine HCl-msm-chondroitin 500 mg-167 mg-400 mg tablet	GLUCOSAMINE HCL-MSM-CHONDROITIN 500 MG-167 MG-400 MG TABLET	36528	22	24
ANTIARTHRITICS	Analgesic/Anty-inflammatory	ANTI-INFLAMMATORY/ANTIARTHRITICS AGENTS, MISC.	Alternative Therapy - Antiarthritics	glucosamine HCl-msm-chondroitin 500 mg-300 mg-400 mg tablet	GLUCOSAMINE HCL-MSM-CHONDROITIN 500 MG-300 MG-400 MG TABLET	113485	8	11
ANTIARTHRITICS	Analgesic/Anty-inflammatory	ANTI-INFLAMMATORY/ANTIARTHRITICS AGENTS, MISC.	Alternative Therapy - Antiarthritics	glucosamine HCl-msm-chondroitin 750 mg-375 mg-400 mg tablet	GLUCOSAMINE HCL-MSM-CHONDROITIN 750 MG-375 MG-400 MG TABLET	89633	112	124
ANTIARTHRITICS	Analgesic/Anty-inflammatory	ANTI-INFLAMMATORY/ANTIARTHRITICS AGENTS, MISC.	Alternative Therapy - Antiarthritics	glucosamine HCl-msm-chondroitin ER 375 mg-250 mg-300 mg tablet,ext.rel	GLUCOSAMINE HCL-MSM-CHONDROITIN ER 375 MG-250 MG-300 MG TABLET,EXT.REL	110227	1	1
ANTIARTHRITICS	Analgesic/Anty-inflammatory	ANTI-INFLAMMATORY/ANTIARTHRITICS AGENTS, MISC.	Alternative Therapy - Antiarthritics	glucosamine HCl-sulfate mix 200 mg-300 mg tablet	GLUCOSAMINE HCL-SULFATE MIX 200 MG-300 MG TABLET	103904	3	3
ANTIARTHRITICS	Analgesic/Anty-inflammatory	ANTI-INFLAMMATORY/ANTIARTHRITICS AGENTS, MISC.	Alternative Therapy - Antiarthritics	glucosamine HCl-sulfate mix oral	GLUCOSAMINE COMPLEX ORAL	130454	294	295
ANTIARTHRITICS	Analgesic/Anty-inflammatory	ANTI-INFLAMMATORY/ANTIARTHRITICS AGENTS, MISC.	Alternative Therapy - Antiarthritics	glucosamine HCl-sulfate mix oral	GLUCOSAMINE HCL & SULFATE MIX ORAL	130456	4	4
ANTIARTHRITICS	Analgesic/Anty-inflammatory	ANTI-INFLAMMATORY/ANTIARTHRITICS AGENTS, MISC.	Alternative Therapy - Antiarthritics	glucosamine HCl-sulfate mix tablet	GLUCOSAMINE HCL-SULFATE MIX TABLET	27415	1	1
ANTIARTHRITICS	Analgesic/Anty-inflammatory	ANTI-INFLAMMATORY/ANTIARTHRITICS AGENTS, MISC.	Alternative Therapy - Antiarthritics	glucosamine HCl-vitamin D3 1,000 mg-200 unit tablet	GLUCOSAMINE HCL-VITAMIN D3 1,000 MG-200 UNIT TABLET	95725	5	5
ANTIARTHRITICS	Analgesic/Anty-inflammatory	ANTI-INFLAMMATORY/ANTIARTHRITICS AGENTS, MISC.	Alternative Therapy - Antiarthritics	glucosamine HCl-vitamin D3 1,500 mg-200 unit tablet	GLUCOSAMINE HCL-VITAMIN D3 1,500 MG-200 UNIT TABLET	82476	6	6
ANTIARTHRITICS	Analgesic/Anty-inflammatory	ANTI-INFLAMMATORY/ANTIARTHRITICS AGENTS, MISC.	Alternative Therapy - Antiarthritics	glucosamine HCl-vitamin D3 oral	GLUCOSAMINE HCL-VITAMIN D3 ORAL	130460	16	16
ANTIARTHRITICS	Analgesic/Anty-inflammatory	ANTI-INFLAMMATORY/ANTIARTHRITICS AGENTS, MISC.	Alternative Therapy - Antiarthritics	glucosamine su dipot-chond su sod-C-Mn 500 mg-400 mg-66 mg-3 mg cap	GLUCOSAMINE SU DIPOT-CHOND SU SOD-C-MN 500 MG-400 MG-66 MG-3 MG CAP	198645	75	75
ANTIARTHRITICS	Analgesic/Anty-inflammatory	ANTI-INFLAMMATORY/ANTIARTHRITICS AGENTS, MISC.	Alternative Therapy - Antiarthritics	glucosamine su dipot-chond su sod-C-Mn 750 mg-600 mg-99 mg-5 mg tablet	GLUCOSAMINE SU DIPOT-CHOND SU SOD-C-MN 750 MG-600 MG-99 MG-5 MG TABLET	198647	2	2
ANTIARTHRITICS	Analgesic/Anty-inflammatory	ANTI-INFLAMMATORY/ANTIARTHRITICS AGENTS, MISC.	Alternative Therapy - Antiarthritics	glucosamine su dipot-chond su sod-C-Mn oral	GLUCOSAM SU DIP-CHONDROIT-C-MN ORAL	210852	19	19
ANTIARTHRITICS	Analgesic/Anty-inflammatory	ANTI-INFLAMMATORY/ANTIARTHRITICS AGENTS, MISC.	Alternative Therapy - Antiarthritics	glucosamine sulf dipot chlr,msm,chond 550 mg-C 30 mg-mang 1 mg capsule	GLUCOSAMINE SULF DIPOT CHLR,MSM,CHOND 550 MG-C 30 MG-MANG 1 MG CAPSULE	273672	7	7
ANTIARTHRITICS	Analgesic/Anty-inflammatory	ANTI-INFLAMMATORY/ANTIARTHRITICS AGENTS, MISC.	Alternative Therapy - Antiarthritics	glucosamine sulf dipotassium chloride-chondroitin sulf oral	GLUCOSAMINE SU 2KCL-CHONDROIT ORAL	130464	1	1
ANTIARTHRITICS	Analgesic/Anty-inflammatory	ANTI-INFLAMMATORY/ANTIARTHRITICS AGENTS, MISC.	Alternative Therapy - Antiarthritics	glucosamine sulf dipotassium chloride-chondroitin sulf oral	GLUCOSAMINE SULF-CHONDROITIN ORAL	130466	23	23
ANTIARTHRITICS	Analgesic/Anty-inflammatory	ANTI-INFLAMMATORY/ANTIARTHRITICS AGENTS, MISC.	Alternative Therapy - Antiarthritics	glucosamine sulf dipotassium chloride-chondroitin sulf oral	GLUCOSAMINE-CHONDROITIN DS ORAL	130479	32	32
ANTIARTHRITICS	Analgesic/Anty-inflammatory	ANTI-INFLAMMATORY/ANTIARTHRITICS AGENTS, MISC.	Alternative Therapy - Antiarthritics	glucosamine sulf dipotassium Cl 250 mg-chondroitin sulf 200 mg capsule	GLUCOSAMINE SULF DIPOTASSIUM CL 250 MG-CHONDROITIN SULF 200 MG CAPSULE	272863	1	1
ANTIARTHRITICS	Analgesic/Anty-inflammatory	ANTI-INFLAMMATORY/ANTIARTHRITICS AGENTS, MISC.	Alternative Therapy - Antiarthritics	glucosamine sulf dipotassium Cl 500 mg-chondroitin sulf 400 mg tablet	GLUCOSAMINE SULF DIPOTASSIUM CL 500 MG-CHONDROITIN SULF 400 MG TABLET	145862	13	13
ANTIARTHRITICS	Analgesic/Anty-inflammatory	ANTI-INFLAMMATORY/ANTIARTHRITICS AGENTS, MISC.	Alternative Therapy - Antiarthritics	glucosamine sulf dipotassium Cl 750 mg-chondroitin sulf 600 mg tablet	GLUCOSAMINE SULF DIPOTASSIUM CL 750 MG-CHONDROITIN SULF 600 MG TABLET	272862	19	19
ANTIARTHRITICS	Analgesic/Anty-inflammatory	ANTI-INFLAMMATORY/ANTIARTHRITICS AGENTS, MISC.	Alternative Therapy - Antiarthritics	glucosamine sulf NaCl-chondroitin sulf sodium 750 mg-400 mg oral pack	GLUCOSAMINE SULF NACL-CHONDROITIN SULF SODIUM 750 MG-400 MG ORAL PACK	192035	2	2
ANTIARTHRITICS	Analgesic/Anty-inflammatory	ANTI-INFLAMMATORY/ANTIARTHRITICS AGENTS, MISC.	Alternative Therapy - Antiarthritics	glucosamine sulf sod.chlor-chondroitn sulf sodium 750 mg-600 mg tablet	GLUCOSAMINE SULF SOD.CHLOR-CHONDROITN SULF SODIUM 750 MG-600 MG TABLET	109313	9	9
ANTIARTHRITICS	Analgesic/Anty-inflammatory	ANTI-INFLAMMATORY/ANTIARTHRITICS AGENTS, MISC.	Alternative Therapy - Antiarthritics	glucosamine sulf-omega-3-vit E 500 mg-400 mg-5 unit capsule	GLUCOSAMINE SULF-OMEGA-3-VIT E 500 MG-400 MG-5 UNIT CAPSULE	109495	4	4
ANTIARTHRITICS	Analgesic/Anty-inflammatory	ANTI-INFLAMMATORY/ANTIARTHRITICS AGENTS, MISC.	Alternative Therapy - Antiarthritics	glucosamine sulf-omega-3-vit E oral	GLUCOSAMINE-FISH OIL ORAL	130485	7	7
ANTIARTHRITICS	Analgesic/Anty-inflammatory	ANTI-INFLAMMATORY/ANTIARTHRITICS AGENTS, MISC.	Alternative Therapy - Antiarthritics	glucosamine sulfate 1,000 mg capsule	GLUCOSAMINE SULFATE 1,000 MG CAPSULE	34232	75	77
ANTIARTHRITICS	Analgesic/Anty-inflammatory	ANTI-INFLAMMATORY/ANTIARTHRITICS AGENTS, MISC.	Alternative Therapy - Antiarthritics	glucosamine sulfate 1,500 mg oral powder packet	GLUCOSAMINE SULFATE 1,500 MG ORAL POWDER PACKET	204878	8	8
ANTIARTHRITICS	Analgesic/Anty-inflammatory	ANTI-INFLAMMATORY/ANTIARTHRITICS AGENTS, MISC.	Alternative Therapy - Antiarthritics	glucosamine sulfate 250 mg-chondroitin sulfate A 200 mg capsule	GLUCOSAMINE SULFATE 250 MG-CHONDROITIN SULFATE A 200 MG CAPSULE	22621	482	537
ANTIARTHRITICS	Analgesic/Anty-inflammatory	ANTI-INFLAMMATORY/ANTIARTHRITICS AGENTS, MISC.	Alternative Therapy - Antiarthritics	glucosamine sulfate 2KCl 500 mg-msm 166.6 mg-chondroitin 400 mg tablet	GLUCOSAMINE SULFATE 2KCL 500 MG-MSM 166.6 MG-CHONDROITIN 400 MG TABLET	113389	1	1
ANTIARTHRITICS	Analgesic/Anty-inflammatory	ANTI-INFLAMMATORY/ANTIARTHRITICS AGENTS, MISC.	Alternative Therapy - Antiarthritics	glucosamine sulfate 500 mg capsule	GLUCOSAMINE SULFATE 500 MG CAPSULE	15717	190	209
ANTIARTHRITICS	Analgesic/Anty-inflammatory	ANTI-INFLAMMATORY/ANTIARTHRITICS AGENTS, MISC.	Alternative Therapy - Antiarthritics	glucosamine sulfate 500 mg tablet	GLUCOSAMINE 500 MG TABLET	24300	15	15
ANTIARTHRITICS	Analgesic/Anty-inflammatory	ANTI-INFLAMMATORY/ANTIARTHRITICS AGENTS, MISC.	Alternative Therapy - Antiarthritics	glucosamine sulfate 500 mg tablet	GLUCOSAMINE SULFATE 500 MG TABLET	23809	2344	2469
ANTIARTHRITICS	Analgesic/Anty-inflammatory	ANTI-INFLAMMATORY/ANTIARTHRITICS AGENTS, MISC.	Alternative Therapy - Antiarthritics	glucosamine sulfate 500 mg-chondroitin 200 mg-msm 150 mg tablet	GLUCOSAMINE SULFATE 500 MG-CHONDROITIN 200 MG-MSM 150 MG TABLET	145910	22	23
ANTIARTHRITICS	Analgesic/Anty-inflammatory	ANTI-INFLAMMATORY/ANTIARTHRITICS AGENTS, MISC.	Alternative Therapy - Antiarthritics	glucosamine sulfate 500 mg-chondroitin 250 mg-msm 250 mg capsule	GLUCOSAMINE SULFATE 500 MG-CHONDROITIN 250 MG-MSM 250 MG CAPSULE	70677	4	4
ANTIARTHRITICS	Analgesic/Anty-inflammatory	ANTI-INFLAMMATORY/ANTIARTHRITICS AGENTS, MISC.	Alternative Therapy - Antiarthritics	glucosamine sulfate 500 mg-chondroitin 400 mg-msm 167 mg tablet	GLUCOSAMINE SULFATE 500 MG-CHONDROITIN 400 MG-MSM 167 MG TABLET	211534	1	1
ANTIARTHRITICS	Analgesic/Anty-inflammatory	ANTI-INFLAMMATORY/ANTIARTHRITICS AGENTS, MISC.	Alternative Therapy - Antiarthritics	glucosamine sulfate 500 mg-chondroitin 400 mg-msm 200 mg tablet	GLUCOSAMINE SULFATE 500 MG-CHONDROITIN 400 MG-MSM 200 MG TABLET	213855	1	1
ANTIARTHRITICS	Analgesic/Anty-inflammatory	ANTI-INFLAMMATORY/ANTIARTHRITICS AGENTS, MISC.	Alternative Therapy - Antiarthritics	glucosamine sulfate 500 mg-chondroitin 400 mg-msm 300 mg tablet	GLUCOSAMINE SULFATE 500 MG-CHONDROITIN 400 MG-MSM 300 MG TABLET	34635	5	5
ANTIARTHRITICS	Analgesic/Anty-inflammatory	ANTI-INFLAMMATORY/ANTIARTHRITICS AGENTS, MISC.	Alternative Therapy - Antiarthritics	glucosamine sulfate 750 mg tablet	GLUCOSAMINE SULFATE 750 MG TABLET	37944	81	85
ANTIARTHRITICS	Analgesic/Anty-inflammatory	ANTI-INFLAMMATORY/ANTIARTHRITICS AGENTS, MISC.	Alternative Therapy - Antiarthritics	glucosamine sulfate dipot chl-msm-chondroit-vit C-mang oral	GLUCOSAMINE CHONDROITIN ORAL	273963	19	19
ANTIARTHRITICS	Analgesic/Anty-inflammatory	ANTI-INFLAMMATORY/ANTIARTHRITICS AGENTS, MISC.	Alternative Therapy - Antiarthritics	glucosamine sulfate dipotas-MSM-chondroitn 500 mg-250 mg-400 mg tablet	GLUCOSAMINE SULFATE DIPOTAS-MSM-CHONDROITN 500 MG-250 MG-400 MG TABLET	93309	5	5
ANTIARTHRITICS	Analgesic/Anty-inflammatory	ANTI-INFLAMMATORY/ANTIARTHRITICS AGENTS, MISC.	Alternative Therapy - Antiarthritics	glucosamine sulfate dipotassium chloride 1,000 mg capsule	GLUCOSAMINE SULFATE DIPOTASSIUM CHLORIDE 1,000 MG CAPSULE	207019	2	2
ANTIARTHRITICS	Analgesic/Anty-inflammatory	ANTI-INFLAMMATORY/ANTIARTHRITICS AGENTS, MISC.	Alternative Therapy - Antiarthritics	glucosamine sulfate dipotassium chloride 1,000 mg tablet	GLUCOSAMINE SULFATE DIPOTASSIUM CHLORIDE 1,000 MG TABLET	42170	44	46
ANTIARTHRITICS	Analgesic/Anty-inflammatory	ANTI-INFLAMMATORY/ANTIARTHRITICS AGENTS, MISC.	Alternative Therapy - Antiarthritics	glucosamine sulfate dipotassium chloride 500 mg capsule	GLUCOSAMINE SULFATE DIPOTASSIUM CHLORIDE 500 MG CAPSULE	144931	2	2
ANTIARTHRITICS	Analgesic/Anty-inflammatory	ANTI-INFLAMMATORY/ANTIARTHRITICS AGENTS, MISC.	Alternative Therapy - Antiarthritics	glucosamine sulfate dipotassium chloride 750 mg capsule	GLUCOSAMINE SULFATE DIPOTASSIUM CHLORIDE 750 MG CAPSULE	25130	6	6
ANTIARTHRITICS	Analgesic/Anty-inflammatory	ANTI-INFLAMMATORY/ANTIARTHRITICS AGENTS, MISC.	Alternative Therapy - Antiarthritics	glucosamine sulfate dipotassium chloride oral	GLUCOSAMINE SULFATE 2KCL ORAL	146700	1	1
ANTIARTHRITICS	Analgesic/Anty-inflammatory	ANTI-INFLAMMATORY/ANTIARTHRITICS AGENTS, MISC.	Alternative Therapy - Antiarthritics	glucosamine sulfate dipotassium chloride-MSM oral	GLUCOSAMINE SULFATE 2KCL-MSM ORAL	130469	2	2
ANTIARTHRITICS	Analgesic/Anty-inflammatory	ANTI-INFLAMMATORY/ANTIARTHRITICS AGENTS, MISC.	Alternative Therapy - Antiarthritics	glucosamine sulfate dipotassium Cl 500 mg-chondroitin 400 mg capsule	GLUCOSAMINE SULFATE DIPOTASSIUM CL 500 MG-CHONDROITIN 400 MG CAPSULE	112056	4	4
ANTIARTHRITICS	Analgesic/Anty-inflammatory	ANTI-INFLAMMATORY/ANTIARTHRITICS AGENTS, MISC.	Alternative Therapy - Antiarthritics	glucosamine sulfate oral	DONA ORAL	205080	2	3
ANTIARTHRITICS	Analgesic/Anty-inflammatory	ANTI-INFLAMMATORY/ANTIARTHRITICS AGENTS, MISC.	Alternative Therapy - Antiarthritics	glucosamine sulfate oral	GLUCOSAMINE ORAL	130462	1936	1960
ANTIARTHRITICS	Analgesic/Anty-inflammatory	ANTI-INFLAMMATORY/ANTIARTHRITICS AGENTS, MISC.	Alternative Therapy - Antiarthritics	glucosamine sulfate oral	GLUCOSAMINE SULFATE ORAL	130470	100	100
ANTIARTHRITICS	Analgesic/Anty-inflammatory	ANTI-INFLAMMATORY/ANTIARTHRITICS AGENTS, MISC.	Alternative Therapy - Antiarthritics	glucosamine sulfate oral	SYNOVACIN ORAL	147384	11	11
ANTIARTHRITICS	Analgesic/Anty-inflammatory	ANTI-INFLAMMATORY/ANTIARTHRITICS AGENTS, MISC.	Alternative Therapy - Antiarthritics	glucosamine sulfate sod.chlorid-chondroitin sulf sodium oral	GLUCOSAMINE & CHONDROIT SUL.NA ORAL	200172	135	137
ANTIARTHRITICS	Analgesic/Anty-inflammatory	ANTI-INFLAMMATORY/ANTIARTHRITICS AGENTS, MISC.	Alternative Therapy - Antiarthritics	glucosamine sulfate sod.chlorid-chondroitin sulf sodium oral	GLUCOSAMINE-CHONDROITN SULF.NA ORAL	225884	1	1
ANTIARTHRITICS	Analgesic/Anty-inflammatory	ANTI-INFLAMMATORY/ANTIARTHRITICS AGENTS, MISC.	Alternative Therapy - Antiarthritics	glucosamine sulfate sodium Cl 1,000 mg tablet	GLUCOSAMINE SULFATE SODIUM CL 1,000 MG TABLET	144300	1	1
ANTIARTHRITICS	Analgesic/Anty-inflammatory	ANTI-INFLAMMATORY/ANTIARTHRITICS AGENTS, MISC.	Alternative Therapy - Antiarthritics	glucosamine sulfate sodium Cl oral	GLUCOSAMINE SULFATE SODIUM CL ORAL	146701	1	1
ANTIARTHRITICS	Analgesic/Anty-inflammatory	ANTI-INFLAMMATORY/ANTIARTHRITICS AGENTS, MISC.	Alternative Therapy - Antiarthritics	glucosamine sulfate-chondroitin sulfate A 500 mg-250 mg capsule	GLUCOSAMINE SULFATE-CHONDROITIN SULFATE A 500 MG-250 MG CAPSULE	26510	4	5
ANTIARTHRITICS	Analgesic/Anty-inflammatory	ANTI-INFLAMMATORY/ANTIARTHRITICS AGENTS, MISC.	Alternative Therapy - Antiarthritics	glucosamine sulfate-chondroitin sulfate A 500 mg-400 mg capsule	GLUCOSAMINE SULFATE-CHONDROITIN SULFATE A 500 MG-400 MG CAPSULE	213810	1	1
ANTIARTHRITICS	Analgesic/Anty-inflammatory	ANTI-INFLAMMATORY/ANTIARTHRITICS AGENTS, MISC.	Alternative Therapy - Antiarthritics	glucosamine sulfate-chondroitin sulfate A oral	FLEX ABILITY ORAL	129640	5	5
ANTIARTHRITICS	Analgesic/Anty-inflammatory	ANTI-INFLAMMATORY/ANTIARTHRITICS AGENTS, MISC.	Alternative Therapy - Antiarthritics	glucosamine sulfate-chondroitin sulfate A oral	GLUCOSAMINE SULF-CHONDROITINSA ORAL	213949	2	2
ANTIARTHRITICS	Analgesic/Anty-inflammatory	ANTI-INFLAMMATORY/ANTIARTHRITICS AGENTS, MISC.	Alternative Therapy - Antiarthritics	glucosamine sulfate-chondroitin-msm oral	CONDROLITE ORAL	200597	1	1
ANTIARTHRITICS	Analgesic/Anty-inflammatory	ANTI-INFLAMMATORY/ANTIARTHRITICS AGENTS, MISC.	Alternative Therapy - Antiarthritics	glucosamine sulfate-chondroitin-msm oral	GLUCOSAMINE SU-MSM-CHONDROITN ORAL	130465	2	2
ANTIARTHRITICS	Analgesic/Anty-inflammatory	ANTI-INFLAMMATORY/ANTIARTHRITICS AGENTS, MISC.	Alternative Therapy - Antiarthritics	glucosamine sulfate-chondroitin-msm oral	GLUCOSAMINE SUL-CHONDROITN-MSM ORAL	211690	5	5
ANTIARTHRITICS	Analgesic/Anty-inflammatory	ANTI-INFLAMMATORY/ANTIARTHRITICS AGENTS, MISC.	Alternative Therapy - Antiarthritics	glucosamine sulfate-methylsulfonylmethane 250 mg-250 mg capsule	GLUCOSAMINE SULFATE-METHYLSULFONYLMETHANE 250 MG-250 MG CAPSULE	82486	5	5
ANTIARTHRITICS	Analgesic/Anty-inflammatory	ANTI-INFLAMMATORY/ANTIARTHRITICS AGENTS, MISC.	Alternative Therapy - Antiarthritics	glucosamine sulfate-methylsulfonylmethane 500 mg-400 mg capsule	GLUCOSAMINE SULFATE-METHYLSULFONYLMETHANE 500 MG-400 MG CAPSULE	88044	1	1
ANTIARTHRITICS	Analgesic/Anty-inflammatory	ANTI-INFLAMMATORY/ANTIARTHRITICS AGENTS, MISC.	Alternative Therapy - Antiarthritics	glucosamine sulfate-methylsulfonylmethane 500 mg-500 mg capsule	GLUCOSAMINE SULFATE-METHYLSULFONYLMETHANE 500 MG-500 MG CAPSULE	34634	1	1
ANTIARTHRITICS	Analgesic/Anty-inflammatory	ANTI-INFLAMMATORY/ANTIARTHRITICS AGENTS, MISC.	Alternative Therapy - Antiarthritics	glucosamine sulfate-methylsulfonylmethane 500 mg-500 mg tablet	GLUCOSAMINE SULFATE-METHYLSULFONYLMETHANE 500 MG-500 MG TABLET	144360	3	4
ANTIARTHRITICS	Analgesic/Anty-inflammatory	ANTI-INFLAMMATORY/ANTIARTHRITICS AGENTS, MISC.	Alternative Therapy - Antiarthritics	glucosamine sulfate-methylsulfonylmethane oral	GLUCOSAMINE SULFATE-MSM ORAL	130471	7	8
ANTIARTHRITICS	Analgesic/Anty-inflammatory	ANTI-INFLAMMATORY/ANTIARTHRITICS AGENTS, MISC.	Alternative Therapy - Antiarthritics	glucosamine-chond-msm-vit C-Mn 500 mg-400 mg-166.6 mg tablet	GLUCOSAMINE-CHOND-MSM-VIT C-MN 500 MG-400 MG-166.6 MG TABLET	36995	6	6
ANTIARTHRITICS	Analgesic/Anty-inflammatory	ANTI-INFLAMMATORY/ANTIARTHRITICS AGENTS, MISC.	Alternative Therapy - Antiarthritics	glucosamine-chond-msm-vit C-Mn 500 mg-400 mg-333 mg-3 mg tablet	GLUCOSAMINE-CHOND-MSM-VIT C-MN 500 MG-400 MG-333 MG-3 MG TABLET	107722	2	2
ANTIARTHRITICS	Analgesic/Anty-inflammatory	ANTI-INFLAMMATORY/ANTIARTHRITICS AGENTS, MISC.	Alternative Therapy - Antiarthritics	glucosamine-chond-msm-vit C-Mn oral	FLEXI JOINT ORAL	129656	6	6
ANTIARTHRITICS	Analgesic/Anty-inflammatory	ANTI-INFLAMMATORY/ANTIARTHRITICS AGENTS, MISC.	Alternative Therapy - Antiarthritics	glucosamine-chond-msm-vit C-Mn oral	GLUCOSAMINE-CHOND-MSM-VIT C-MN ORAL	130473	5	5
ANTIARTHRITICS	Analgesic/Anty-inflammatory	ANTI-INFLAMMATORY/ANTIARTHRITICS AGENTS, MISC.	Alternative Therapy - Antiarthritics	glucosamine-chondr-msm 3-manganese-I.frankincense-boron oral	GLUC-CHON-MSM3-MANG-FRANKN-BOR ORAL	266547	1	1
ANTIARTHRITICS	Analgesic/Anty-inflammatory	ANTI-INFLAMMATORY/ANTIARTHRITICS AGENTS, MISC.	Alternative Therapy - Antiarthritics	glucosamine-chondroit-C-Mn-boron 750 mg-600 mg-30 mg-1mg-1.5mg tablet	GLUCOSAMINE-CHONDROIT-C-MN-BORON 750 MG-600 MG-30 MG-1MG-1.5MG TABLET	98394	11	11
ANTIARTHRITICS	Analgesic/Anty-inflammatory	ANTI-INFLAMMATORY/ANTIARTHRITICS AGENTS, MISC.	Alternative Therapy - Antiarthritics	glucosamine-chondroit-Ca-amur oral	GLUCOSAMINE-CHONDROIT-CA-AMUR ORAL	130475	1	1
ANTIARTHRITICS	Analgesic/Anty-inflammatory	ANTI-INFLAMMATORY/ANTIARTHRITICS AGENTS, MISC.	Alternative Therapy - Antiarthritics	glucosamine-chondroit-herb149-hyal 750 mg-100 mg-125 mg-1.65 mg tablet	GLUCOSAMINE-CHONDROIT-HERB149-HYAL 750 MG-100 MG-125 MG-1.65 MG TABLET	112219	307	326
ANTIARTHRITICS	Analgesic/Anty-inflammatory	ANTI-INFLAMMATORY/ANTIARTHRITICS AGENTS, MISC.	Alternative Therapy - Antiarthritics	glucosamine-chondroit-herb149-hyal oral	GLUCOS CHOND CPLX ADVANCED ORAL	130433	28	28
ANTIARTHRITICS	Analgesic/Anty-inflammatory	ANTI-INFLAMMATORY/ANTIARTHRITICS AGENTS, MISC.	Alternative Therapy - Antiarthritics	glucosamine-chondroit-mv,Ca,min-min AA-hrb#162 oral	GLUCOSAM-CSA-MV-MIN AA-HRB 162 ORAL	130443	1	1
ANTIARTHRITICS	Analgesic/Anty-inflammatory	ANTI-INFLAMMATORY/ANTIARTHRITICS AGENTS, MISC.	Alternative Therapy - Antiarthritics	glucosamine-chondroit-vit C-Mn 500 mg-400 mg capsule	GLUCOSAMINE 1500 COMPLEX 500 MG-400 MG CAPSULE	32412	1	1
ANTIARTHRITICS	Analgesic/Anty-inflammatory	ANTI-INFLAMMATORY/ANTIARTHRITICS AGENTS, MISC.	Alternative Therapy - Antiarthritics	glucosamine-chondroit-vit C-Mn 500 mg-400 mg capsule	GLUCOSAMINE CHONDROITIN MAXIMUM STRENGTH 500 MG-400 MG CAPSULE	20702	1	1
ANTIARTHRITICS	Analgesic/Anty-inflammatory	ANTI-INFLAMMATORY/ANTIARTHRITICS AGENTS, MISC.	Alternative Therapy - Antiarthritics	glucosamine-chondroit-vit C-Mn 500 mg-400 mg capsule	GLUCOSAMINE-CHONDROIT-VIT C-MN 500 MG-400 MG CAPSULE	106784	269	284
ANTIARTHRITICS	Analgesic/Anty-inflammatory	ANTI-INFLAMMATORY/ANTIARTHRITICS AGENTS, MISC.	Alternative Therapy - Antiarthritics	glucosamine-chondroit-vit C-Mn 500 mg-400 mg capsule	GLUCOSAMINE-CHONDROITIN COMPLEX 500 MG-400 MG CAPSULE	92980	1	1
ANTIARTHRITICS	Analgesic/Anty-inflammatory	ANTI-INFLAMMATORY/ANTIARTHRITICS AGENTS, MISC.	Alternative Therapy - Antiarthritics	glucosamine-chondroit-vit C-Mn 500 mg-400 mg capsule	GLUCOSAMINE-CHONDROITIN MAX ST 500 MG-400 MG CAPSULE	30403	1	1
ANTIARTHRITICS	Analgesic/Anty-inflammatory	ANTI-INFLAMMATORY/ANTIARTHRITICS AGENTS, MISC.	Alternative Therapy - Antiarthritics	glucosamine-chondroit-vit C-Mn 750 mg-600 mg-55 mg-5 mg tablet	GLUCOSAMINE-CHONDROIT-VIT C-MN 750 MG-600 MG-55 MG-5 MG TABLET	27124	51	51
ANTIARTHRITICS	Analgesic/Anty-inflammatory	ANTI-INFLAMMATORY/ANTIARTHRITICS AGENTS, MISC.	Alternative Therapy - Antiarthritics	glucosamine-chondroit-vit C-Mn capsule	GLUCOSAMINE-CHONDROIT-VIT C-MN CAPSULE	102345	70	78
ANTIARTHRITICS	Analgesic/Anty-inflammatory	ANTI-INFLAMMATORY/ANTIARTHRITICS AGENTS, MISC.	Alternative Therapy - Antiarthritics	glucosamine-chondroit-vit C-Mn oral	GLUCOSAMINE 1500 COMPLEX ORAL	130451	602	606
ANTIARTHRITICS	Analgesic/Anty-inflammatory	ANTI-INFLAMMATORY/ANTIARTHRITICS AGENTS, MISC.	Alternative Therapy - Antiarthritics	glucosamine-chondroit-vit C-Mn oral	GLUCOSAMINE CHONDROITIN MAXSTR ORAL	130453	58	58
ANTIARTHRITICS	Analgesic/Anty-inflammatory	ANTI-INFLAMMATORY/ANTIARTHRITICS AGENTS, MISC.	Alternative Therapy - Antiarthritics	glucosamine-chondroit-vit C-Mn oral	GLUCOSAMINE-CHONDROIT-VIT C-MN ORAL	130476	12	12
ANTIARTHRITICS	Analgesic/Anty-inflammatory	ANTI-INFLAMMATORY/ANTIARTHRITICS AGENTS, MISC.	Alternative Therapy - Antiarthritics	glucosamine-chondroit-vit C-Mn oral	GLUCOSAMINE-CHONDROITIN COMPLX ORAL	130478	99	99
ANTIARTHRITICS	Analgesic/Anty-inflammatory	ANTI-INFLAMMATORY/ANTIARTHRITICS AGENTS, MISC.	Alternative Therapy - Antiarthritics	glucosamine-chondroit-vit C-Mn oral	GLUCOSAMINE-CHONDROITIN MAX ST ORAL	130480	1	1
ANTIARTHRITICS	Analgesic/Anty-inflammatory	ANTI-INFLAMMATORY/ANTIARTHRITICS AGENTS, MISC.	Alternative Therapy - Antiarthritics	glucosamine-chondroitin 1,500 mg -1,200 mg/30 mL oral liquid	GLUCOSAMINE-CHONDROITIN 1,500 MG -1,200 MG/30 ML ORAL LIQUID	32936	173	179
ANTIARTHRITICS	Analgesic/Anty-inflammatory	ANTI-INFLAMMATORY/ANTIARTHRITICS AGENTS, MISC.	Alternative Therapy - Antiarthritics	glucosamine-chondroitin 167 mg-133 mg capsule	GLUCOSAMINE-CHONDROITIN 167 MG-133 MG CAPSULE	198215	2	2
ANTIARTHRITICS	Analgesic/Anty-inflammatory	ANTI-INFLAMMATORY/ANTIARTHRITICS AGENTS, MISC.	Alternative Therapy - Antiarthritics	glucosamine-chondroitin 2,000 mg-1,200 mg/30 mL oral liquid	GLUCOSAMINE-CHONDROITIN 2,000 MG-1,200 MG/30 ML ORAL LIQUID	199492	27	28
ANTIARTHRITICS	Analgesic/Anty-inflammatory	ANTI-INFLAMMATORY/ANTIARTHRITICS AGENTS, MISC.	Alternative Therapy - Antiarthritics	glucosamine-chondroitin 250 mg-200 mg tablet	GLUCOSAMINE-CHONDROITIN 250 MG-200 MG TABLET	25331	94	95
ANTIARTHRITICS	Analgesic/Anty-inflammatory	ANTI-INFLAMMATORY/ANTIARTHRITICS AGENTS, MISC.	Alternative Therapy - Antiarthritics	glucosamine-chondroitin 500 mg-400 mg capsule	GLUCOSAMINE-CHONDROITIN 500 MG-400 MG CAPSULE	21133	170	182
ANTIARTHRITICS	Analgesic/Anty-inflammatory	ANTI-INFLAMMATORY/ANTIARTHRITICS AGENTS, MISC.	Alternative Therapy - Antiarthritics	glucosamine-chondroitin 500 mg-400 mg tablet	GLUCOSAMINE-CHONDROITIN 500 MG-400 MG TABLET	25332	3711	3992
ANTIARTHRITICS	Analgesic/Anty-inflammatory	ANTI-INFLAMMATORY/ANTIARTHRITICS AGENTS, MISC.	Alternative Therapy - Antiarthritics	glucosamine-chondroitin 750 mg-600 mg tablet	GLUCOSAMINE-CHONDROITIN 750 MG-600 MG TABLET	30352	723	778
ANTIARTHRITICS	Analgesic/Anty-inflammatory	ANTI-INFLAMMATORY/ANTIARTHRITICS AGENTS, MISC.	Alternative Therapy - Antiarthritics	glucosamine-chondroitin msm complex no.6-manganese oral	GLUCOSAM-CHONDR MSM6-MANGANESE ORAL	266552	1	1
ANTIARTHRITICS	Analgesic/Anty-inflammatory	ANTI-INFLAMMATORY/ANTIARTHRITICS AGENTS, MISC.	Alternative Therapy - Antiarthritics	glucosamine-chondroitin oral	COSAMIN DS ORAL	126620	114	116
ANTIARTHRITICS	Analgesic/Anty-inflammatory	ANTI-INFLAMMATORY/ANTIARTHRITICS AGENTS, MISC.	Alternative Therapy - Antiarthritics	glucosamine-chondroitin oral	FLEX-DS ORAL	129647	5	5
ANTIARTHRITICS	Analgesic/Anty-inflammatory	ANTI-INFLAMMATORY/ANTIARTHRITICS AGENTS, MISC.	Alternative Therapy - Antiarthritics	glucosamine-chondroitin oral	OSTEO BI-FLEX ORAL	199287	191	192
ANTIARTHRITICS	Analgesic/Anty-inflammatory	ANTI-INFLAMMATORY/ANTIARTHRITICS AGENTS, MISC.	Alternative Therapy - Antiarthritics	glucosamine-chondroitin sulfate A sodium-herbal no.182 oral	COSAMIN ASU ORAL	196308	21	23
ANTIARTHRITICS	Analgesic/Anty-inflammatory	ANTI-INFLAMMATORY/ANTIARTHRITICS AGENTS, MISC.	Alternative Therapy - Antiarthritics	glucosamine-chondroitin sulfate A sodium-herbal no.182 oral	GLUCOSAMINE-CONDROITIN-HERB182 ORAL	266555	10	10
ANTIARTHRITICS	Analgesic/Anty-inflammatory	ANTI-INFLAMMATORY/ANTIARTHRITICS AGENTS, MISC.	Alternative Therapy - Antiarthritics	glucosamine-chondroitin sulfate A sodium-herbal no.182 oral	GLUCOSAMINE-CONDROITIN-HRB#182 ORAL	196340	11	11
ANTIARTHRITICS	Analgesic/Anty-inflammatory	ANTI-INFLAMMATORY/ANTIARTHRITICS AGENTS, MISC.	Alternative Therapy - Antiarthritics	glucosamine-chondroitin-collagen complex-vit D3-vitC-Mn oral	GLUC-CHONDR-COLLAGEN-D3-C-MN ORAL	225879	1	1
ANTIARTHRITICS	Analgesic/Anty-inflammatory	ANTI-INFLAMMATORY/ANTIARTHRITICS AGENTS, MISC.	Alternative Therapy - Antiarthritics	glucosamine-chondroitin-collagen complex-vit D3-vitC-Mn oral	GLUCOSAMINE-CHONDR-D3 (C & MN) ORAL	198873	1	1
ANTIARTHRITICS	Analgesic/Anty-inflammatory	ANTI-INFLAMMATORY/ANTIARTHRITICS AGENTS, MISC.	Alternative Therapy - Antiarthritics	glucosamine-chondroitin-collagen complex-vit D3-vitC-Mn oral	GLUCOSAMINE-CHONDR-D3 (C-MANG) ORAL	225882	3	3
ANTIARTHRITICS	Analgesic/Anty-inflammatory	ANTI-INFLAMMATORY/ANTIARTHRITICS AGENTS, MISC.	Alternative Therapy - Antiarthritics	glucosamine-chondroitin-dietary supplement cb #13 oral	TREPADONE (WITH TUNA OIL) ORAL	215911	2	2
ANTIARTHRITICS	Analgesic/Anty-inflammatory	ANTI-INFLAMMATORY/ANTIARTHRITICS AGENTS, MISC.	Alternative Therapy - Antiarthritics	glucosamine-chondroitin-dietary supplement comb #25 oral	TREPADONE (WITH BROMELAIN) ORAL	215910	1	1
ANTIARTHRITICS	Analgesic/Anty-inflammatory	ANTI-INFLAMMATORY/ANTIARTHRITICS AGENTS, MISC.	Alternative Therapy - Antiarthritics	glucosamine-chondroitin-dietary supplement#13 348 mg-300 mg capsule	GLUCOSAMINE-CHONDROITIN-DIETARY SUPPLEMENT#13 348 MG-300 MG CAPSULE	111163	3	3
ANTIARTHRITICS	Analgesic/Anty-inflammatory	ANTI-INFLAMMATORY/ANTIARTHRITICS AGENTS, MISC.	Alternative Therapy - Antiarthritics	glucosamine-chondroitin-hyaluronic-calcium fructoborate oral	GLUCOSAM-CHOND-HYALU-CF BORATE ORAL	225880	1	1
ANTIARTHRITICS	Analgesic/Anty-inflammatory	ANTI-INFLAMMATORY/ANTIARTHRITICS AGENTS, MISC.	Alternative Therapy - Antiarthritics	glucosamine-chondroitin-hyaluronic-calcium fructoborate oral	MOVE FREE JOINT HEALTH ORAL	225937	190	191
ANTIARTHRITICS	Analgesic/Anty-inflammatory	ANTI-INFLAMMATORY/ANTIARTHRITICS AGENTS, MISC.	Alternative Therapy - Antiarthritics	glucosamine-chondroitin-msm no.1-C-mang-boswel-s.borate oral	GLUC-CHON-MSM#1-C-MANG-BOS-BOR ORAL	130390	2	2
ANTIARTHRITICS	Analgesic/Anty-inflammatory	ANTI-INFLAMMATORY/ANTIARTHRITICS AGENTS, MISC.	Alternative Therapy - Antiarthritics	glucosamine-chondroitin-msm no.1-C-mang-boswel-s.borate oral	GLUCOSAMINE-CHONDROITIN 3X ORAL	130477	30	30
ANTIARTHRITICS	Analgesic/Anty-inflammatory	ANTI-INFLAMMATORY/ANTIARTHRITICS AGENTS, MISC.	Alternative Therapy - Antiarthritics	glucosamine-chondroitin-msm no.1-C-mang-boswel-s.borate oral	OSTEO BI-FLEX TRIPLE STRENGTH ORAL	210674	63	64
ANTIARTHRITICS	Analgesic/Anty-inflammatory	ANTI-INFLAMMATORY/ANTIARTHRITICS AGENTS, MISC.	Alternative Therapy - Antiarthritics	glucosamine-chondroitin-msm no.1-C-manganese-sod.borate oral	GLUCOSAM-CHOND-MSM(WITH BORON) ORAL	214295	6	6
ANTIARTHRITICS	Analgesic/Anty-inflammatory	ANTI-INFLAMMATORY/ANTIARTHRITICS AGENTS, MISC.	Alternative Therapy - Antiarthritics	glucosamine-chondroitin-msm no.1-C-manganese-sod.borate oral	GLUCOSAMINE-CHOND-MSM COMPLEX ORAL	146702	100	101
ANTIARTHRITICS	Analgesic/Anty-inflammatory	ANTI-INFLAMMATORY/ANTIARTHRITICS AGENTS, MISC.	Alternative Therapy - Antiarthritics	glucosamine-chondroitin-msm no.2-C-D3-manganese-boron oral	GLUCOSAM-CHOND-MSM 2-C-D3-MANG ORAL	266550	1	1
ANTIARTHRITICS	Analgesic/Anty-inflammatory	ANTI-INFLAMMATORY/ANTIARTHRITICS AGENTS, MISC.	Alternative Therapy - Antiarthritics	glucosamine-chondroitin-msm no.2-C-D3-manganese-boron oral	GLUCOSAM-CHONDR-MSM WITH VIT D ORAL	210641	6	6
ANTIARTHRITICS	Analgesic/Anty-inflammatory	ANTI-INFLAMMATORY/ANTIARTHRITICS AGENTS, MISC.	Alternative Therapy - Antiarthritics	glucosamine-chondroitin-msm no.7-Vit C-manganese-boron oral	GLUCOSAMINE-CHONDR (BOSWELLIA) ORAL	263714	35	37
ANTIARTHRITICS	Analgesic/Anty-inflammatory	ANTI-INFLAMMATORY/ANTIARTHRITICS AGENTS, MISC.	Alternative Therapy - Antiarthritics	glucosamine-chondroitin-msm-boron-hyaluronate oral	GLUCOSAMINE-CHONDR (MSM-HYAL) ORAL	263391	16	16
ANTIARTHRITICS	Analgesic/Anty-inflammatory	ANTI-INFLAMMATORY/ANTIARTHRITICS AGENTS, MISC.	Alternative Therapy - Antiarthritics	glucosamine-chondroitin-msm1-D3-C-mang-Boswellia-borate oral	GLU-CHON-MSM#1-D3-C-MN-BOS-BOR ORAL	206835	1	1
ANTIARTHRITICS	Analgesic/Anty-inflammatory	ANTI-INFLAMMATORY/ANTIARTHRITICS AGENTS, MISC.	Alternative Therapy - Antiarthritics	glucosamine-chondroitin-mv-FA-kudzu iso oral	ESTROVEN JOINT & BONE ORAL	128980	1	1
ANTIARTHRITICS	Analgesic/Anty-inflammatory	ANTI-INFLAMMATORY/ANTIARTHRITICS AGENTS, MISC.	Alternative Therapy - Antiarthritics	glucosamine-chondroitin-mv-mineral#3 375 mg-300 mg-25 mg-0.5 mg tablet	GLUCOSAMINE-CHONDROITIN-MV-MINERAL#3 375 MG-300 MG-25 MG-0.5 MG TABLET	110925	14	14
ANTIARTHRITICS	Analgesic/Anty-inflammatory	ANTI-INFLAMMATORY/ANTIARTHRITICS AGENTS, MISC.	Alternative Therapy - Antiarthritics	glucosamine-chondroitin-sodium 500 mg-400 mg-80 mg tablet	GLUCOSAMINE-CHONDROITIN-SODIUM 500 MG-400 MG-80 MG TABLET	107655	1	1
ANTIARTHRITICS	Analgesic/Anty-inflammatory	ANTI-INFLAMMATORY/ANTIARTHRITICS AGENTS, MISC.	Alternative Therapy - Antiarthritics	glucosamine-chondroitin-sodium oral	GLUCOSAMINE-CHONDROITIN-SODIUM ORAL	130483	4	4
ANTIARTHRITICS	Analgesic/Anty-inflammatory	ANTI-INFLAMMATORY/ANTIARTHRITICS AGENTS, MISC.	Alternative Therapy - Antiarthritics	glucosamine-chondroitin-vit C oral	GLUCOSAMINE-CHONDROITIN-VIT C ORAL	130484	4	4
ANTIARTHRITICS	Analgesic/Anty-inflammatory	ANTI-INFLAMMATORY/ANTIARTHRITICS AGENTS, MISC.	Alternative Therapy - Antiarthritics	glucosamine-chondroitin-vit C-mang 250 mg-200 mg-30 mg-2.5 mg tablet	GLUCOSAMINE-CHONDROITIN-VIT C-MANG 250 MG-200 MG-30 MG-2.5 MG TABLET	114022	3	4
ANTIARTHRITICS	Analgesic/Anty-inflammatory	ANTI-INFLAMMATORY/ANTIARTHRITICS AGENTS, MISC.	Alternative Therapy - Antiarthritics	glucosamine-chondroitin-vit C-mang oral	GLUCOSAM-CHOND SU SOD-VIT C-MN ORAL	130438	2	2
ANTIARTHRITICS	Analgesic/Anty-inflammatory	ANTI-INFLAMMATORY/ANTIARTHRITICS AGENTS, MISC.	Alternative Therapy - Antiarthritics	glucosamine-chondroitin-vit C-mang oral	GLUCOSAM-CHONDROITIN-VIT C-MN ORAL	210853	17	17
ANTIARTHRITICS	Analgesic/Anty-inflammatory	ANTI-INFLAMMATORY/ANTIARTHRITICS AGENTS, MISC.	Alternative Therapy - Antiarthritics	glucosamine-chondroitin-vit D3 oral	GLUCOSAMINE-CHONDROITIN-VIT D3 ORAL	146705	7	7
ANTIARTHRITICS	Analgesic/Anty-inflammatory	ANTI-INFLAMMATORY/ANTIARTHRITICS AGENTS, MISC.	Alternative Therapy - Antiarthritics	glucosamine-chondroitin-vitamin C-manganese oral	COSAMIN DS (WITH MANGANESE) ORAL	220756	1	1
ANTIARTHRITICS	Analgesic/Anty-inflammatory	ANTI-INFLAMMATORY/ANTIARTHRITICS AGENTS, MISC.	Alternative Therapy - Antiarthritics	glucosamine-chondroitin-vitamin C-manganese oral	GLUCOSAM-CHONDROIT-C-MANGANESE ORAL	196338	4	4
ANTIARTHRITICS	Analgesic/Anty-inflammatory	ANTI-INFLAMMATORY/ANTIARTHRITICS AGENTS, MISC.	Alternative Therapy - Antiarthritics	glucosamine-chondroitn-msm-calcium-155herb 375 mg-150 mg-125 mg tablet	GLUCOSAMINE-CHONDROITN-MSM-CALCIUM-155HERB 375 MG-150 MG-125 MG TABLET	76577	3	3
ANTIARTHRITICS	Analgesic/Anty-inflammatory	ANTI-INFLAMMATORY/ANTIARTHRITICS AGENTS, MISC.	Alternative Therapy - Antiarthritics	glucosamine-chondroitn-msm-calcium-155herb oral	GLUCOSAMIN-CHOND-MSM-CAL-115HC ORAL	130448	7	8
ANTIARTHRITICS	Analgesic/Anty-inflammatory	ANTI-INFLAMMATORY/ANTIARTHRITICS AGENTS, MISC.	Alternative Therapy - Antiarthritics	glucosamine-methylsulfonylmethane-vit C-manganese-herbal no.21 tablet	GLUCOSAMINE-METHYLSULFONYLMETHANE-VIT C-MANGANESE-HERBAL NO.21 TABLET	102614	21	21
ANTIARTHRITICS	Analgesic/Anty-inflammatory	ANTI-INFLAMMATORY/ANTIARTHRITICS AGENTS, MISC.	Alternative Therapy - Antiarthritics	glucosamine-msm-chondr-vit D3-Boswel 750 mg-162.5 mg-1,000 unit tablet	GLUCOSAMINE-MSM-CHONDR-VIT D3-BOSWEL 750 MG-162.5 MG-1,000 UNIT TABLET	270085	18	19
ANTIARTHRITICS	Analgesic/Anty-inflammatory	ANTI-INFLAMMATORY/ANTIARTHRITICS AGENTS, MISC.	Alternative Therapy - Antiarthritics	glucosamine-msm-chondroit-hrb 149-hyalur 500 mg-500 mg-66.7 mg tablet	GLUCOSAMINE-MSM-CHONDROIT-HRB 149-HYALUR 500 MG-500 MG-66.7 MG TABLET	113024	273	284
ANTIARTHRITICS	Analgesic/Anty-inflammatory	ANTI-INFLAMMATORY/ANTIARTHRITICS AGENTS, MISC.	Alternative Therapy - Antiarthritics	glucosamine-msm-chondroit-hrb 149-hyalur oral	GLUCOS-CHOND-MSM (WITH ANTIOX) ORAL	214294	12	12
ANTIARTHRITICS	Analgesic/Anty-inflammatory	ANTI-INFLAMMATORY/ANTIARTHRITICS AGENTS, MISC.	Alternative Therapy - Antiarthritics	glucosamine-msm-chondroit-hrb 149-hyalur oral	GLUCOSAM-MSM-CHOND-HRB149-HYAL ORAL	130444	2	2
ANTIARTHRITICS	Analgesic/Anty-inflammatory	ANTI-INFLAMMATORY/ANTIARTHRITICS AGENTS, MISC.	Alternative Therapy - Antiarthritics	glucosamine-MSM-chondroit-hyaluron ac oral	GLUCOSAM-MSM-CHOND-HYALURON AC ORAL	209114	3	3
ANTIARTHRITICS	Analgesic/Anty-inflammatory	ANTI-INFLAMMATORY/ANTIARTHRITICS AGENTS, MISC.	Alternative Therapy - Antiarthritics	glucosamine-msm-chondroitin-boswellia-hyaluronic acid oral	GLUC-MSM-CHON-BOS-HYAL ORAL	206836	3	3
ANTIARTHRITICS	Analgesic/Anty-inflammatory	ANTI-INFLAMMATORY/ANTIARTHRITICS AGENTS, MISC.	Alternative Therapy - Antiarthritics	glucosamine-msm-chondroitin-vit D3 oral	GLUCOSAM-MSM-CHONDROIT-VIT D3 ORAL	215576	5	5
ANTIARTHRITICS	Analgesic/Anty-inflammatory	ANTI-INFLAMMATORY/ANTIARTHRITICS AGENTS, MISC.	Alternative Therapy - Antiarthritics	glucosamine-msm-collagen II-hyaluronic-antiarthritic 3 oral	ARTHRI-FLEX ORAL	146124	1	2
ANTIARTHRITICS	Analgesic/Anty-inflammatory	ANTI-INFLAMMATORY/ANTIARTHRITICS AGENTS, MISC.	Alternative Therapy - Antiarthritics	glucosamine-msm-collagen-vit C-Mn-hrb21 500 mg-333 mg-5 mg capsule	GLUCOSAMINE-MSM-COLLAGEN-VIT C-MN-HRB21 500 MG-333 MG-5 MG CAPSULE	30911	8	8
ANTIARTHRITICS	Analgesic/Anty-inflammatory	ANTI-INFLAMMATORY/ANTIARTHRITICS AGENTS, MISC.	Alternative Therapy - Antiarthritics	glucosamine-msm-collagen-vit C-Mn-hrb21 oral	GLUCOSAMINE-MSM COMPLEX ORAL	130486	22	22
ANTIARTHRITICS	Analgesic/Anty-inflammatory	ANTI-INFLAMMATORY/ANTIARTHRITICS AGENTS, MISC.	Alternative Therapy - Antiarthritics	glucosamine-msm-magnesium-vitC capsule	GLUCOSAMINE-MSM-MAGNESIUM-VITC CAPSULE	107656	18	18
ANTIARTHRITICS	Analgesic/Anty-inflammatory	ANTI-INFLAMMATORY/ANTIARTHRITICS AGENTS, MISC.	Alternative Therapy - Antiarthritics	glucosamine-msm-magnesium-vitC oral	GLUCOSAMINE COMPLEX-MSM ORAL	130455	32	33
ANTIARTHRITICS	Analgesic/Anty-inflammatory	ANTI-INFLAMMATORY/ANTIARTHRITICS AGENTS, MISC.	Alternative Therapy - Antiarthritics	glucosamine-msm-magnesium-vitC oral	GLUCOSAMINE-MSM-MAGNESIUM-VITC ORAL	130487	3	3
ANTIARTHRITICS	Analgesic/Anty-inflammatory	ANTI-INFLAMMATORY/ANTIARTHRITICS AGENTS, MISC.	Alternative Therapy - Antiarthritics	glucosamine-msm-vit C-boron-manganese-even.primrose oil oral	JOINT SUPPORT COMPLEX ORAL	224197	4	4
ANTIARTHRITICS	Analgesic/Anty-inflammatory	ANTI-INFLAMMATORY/ANTIARTHRITICS AGENTS, MISC.	Alternative Therapy - Antiarthritics	glucosamine-msm-vit C-manganese-herbal no.21 oral	GLUCOS-MSM-C-MN-HERB#21 ORAL	130435	2	2
ANTIARTHRITICS	Analgesic/Anty-inflammatory	ANTI-INFLAMMATORY/ANTIARTHRITICS AGENTS, MISC.	Alternative Therapy - Antiarthritics	glucosamine-S-Adenosylmethionine oral	GLUCOSAMINE-S-ADENOSYLMETHION ORAL	130488	1	1
ANTIARTHRITICS	Analgesic/Anty-inflammatory	ANTI-INFLAMMATORY/ANTIARTHRITICS AGENTS, MISC.	Alternative Therapy - Antiarthritics	glucosamines, HCl, sulf,acetyl 1 gram tablet	GLUCOSAMINES, HCL, SULF,ACETYL 1 GRAM TABLET	107653	2	2
ANTIARTHRITICS	Analgesic/Anty-inflammatory	NSAID AND HISTAMINE H2 RECEPTOR ANTAGONIST COMB.	NSAID Analgesic and Histamine H2 Receptor Antagonist Combinations	ibuprofen 800 mg-famotidine 26.6 mg tablet	DUEXIS 800 MG-26.6 MG TABLET	192025	19	36
ANTIARTHRITICS	Analgesic/Anty-inflammatory	NSAID AND HISTAMINE H2 RECEPTOR ANTAGONIST COMB.	NSAID Analgesic and Histamine H2 Receptor Antagonist Combinations	ibuprofen 800 mg-famotidine 26.6 mg tablet	IBUPROFEN 800 MG-FAMOTIDINE 26.6 MG TABLET	192042	118	148
ANTIARTHRITICS	Analgesic/Anty-inflammatory	NSAID AND HISTAMINE H2 RECEPTOR ANTAGONIST COMB.	NSAID Analgesic and Histamine H2 Receptor Antagonist Combinations	ibuprofen-famotidine oral	DUEXIS ORAL	200163	12	12
ANTIARTHRITICS	Analgesic/Anty-inflammatory	NSAID AND HISTAMINE H2 RECEPTOR ANTAGONIST COMB.	NSAID Analgesic and Histamine H2 Receptor Antagonist Combinations	ibuprofen-famotidine oral	IBUPROFEN-FAMOTIDINE ORAL	200179	1	1
ANTIARTHRITICS	Analgesic/Anty-inflammatory	NSAID AND TOPICAL IRRITANT COUNTER-IRRITANT COMB.	NSAID Analgesic and Topical Irritant Counter-Irritant Combinations	diclofenac 50 mg tablet del.rel-capsai 0.025%-m-salic 25%-ment 6% liqd	DICLOFENAC 50 MG TABLET DEL.REL-CAPSAI 0.025%-M-SALIC 25%-MENT 6% LIQD	271144	2	2
ANTIARTHRITICS	Analgesic/Anty-inflammatory	NSAID AND TOPICAL IRRITANT COUNTER-IRRITANT COMB.	NSAID Analgesic and Topical Irritant Counter-Irritant Combinations	diclofenac 75 mg oral tablet delay rel-capsaicin 0.025 % topical cream	DICLOFENAC 75 MG ORAL TABLET DELAY REL-CAPSAICIN 0.025 % TOPICAL CREAM	264523	4	4
ANTIARTHRITICS	Analgesic/Anty-inflammatory	NSAID AND TOPICAL IRRITANT COUNTER-IRRITANT COMB.	NSAID Analgesic and Topical Irritant Counter-Irritant Combinations	diclofenac 75 mg oral tablet DR-capsicum oleoresin 0.025 % cream kit	DICLOFENAC 75 MG ORAL TABLET DR-CAPSICUM OLEORESIN 0.025 % CREAM KIT	223979	4	4
ANTIARTHRITICS	Analgesic/Anty-inflammatory	NSAID AND TOPICAL IRRITANT COUNTER-IRRITANT COMB.	NSAID Analgesic and Topical Irritant Counter-Irritant Combinations	diclofenac 75 mg tablet delay rel and trolamine salicylate 10 % cream	DICLOFENAC 75 MG TABLET DELAY REL AND TROLAMINE SALICYLATE 10 % CREAM	274601	2	2
ANTIARTHRITICS	Analgesic/Anty-inflammatory	NSAID AND TOPICAL IRRITANT COUNTER-IRRITANT COMB.	NSAID Analgesic and Topical Irritant Counter-Irritant Combinations	diclofenac oral-capsaicin topical	DICLOFENAC-CAPSAICIN MISC	264634	1	1
ANTIARTHRITICS	Analgesic/Anty-inflammatory	NSAID AND TOPICAL IRRITANT COUNTER-IRRITANT COMB.	NSAID Analgesic and Topical Irritant Counter-Irritant Combinations	diclofenac oral-capsicum oleoresin topical	INFLAMMACIN MISC	225901	1	1
ANTIARTHRITICS	Analgesic/Anty-inflammatory	NSAID AND TOPICAL IRRITANT COUNTER-IRRITANT COMB.	NSAID Analgesic and Topical Irritant Counter-Irritant Combinations	meloxicam 15 mg tablet-irritant and counter-irritant no.2 topical gel	MELOXICAM 15 MG TABLET-IRRITANT AND COUNTER-IRRITANT NO.2 TOPICAL GEL	145306	4	4
ANTIARTHRITICS	Analgesic/Anty-inflammatory	NSAID AND TOPICAL IRRITANT COUNTER-IRRITANT COMB.	NSAID Analgesic and Topical Irritant Counter-Irritant Combinations	meloxicam oral-irritant and counter-irritant combo 2 topical	MELOXICAM & IRRITANT CNTR #2 MISC	146898	1	1
ANTIARTHRITICS	Analgesic/Anty-inflammatory	NSAID AND TOPICAL IRRITANT COUNTER-IRRITANT COMB.	NSAID Analgesic and Topical Irritant Counter-Irritant Combinations	nabumetone 500 mg tablet-capsa 0.025 %-m-sal 25 %-menth 6 % top liquid	NABUMETONE 500 MG TABLET-CAPSA 0.025 %-M-SAL 25 %-MENTH 6 % TOP LIQUID	271143	1	1
ANTIARTHRITICS	Analgesic/Anty-inflammatory	NSAID AND TOPICAL IRRITANT COUNTER-IRRITANT COMB.	NSAID Analgesic and Topical Irritant Counter-Irritant Combinations	naproxen 500 mg tab-capsaicin 0.014 %-menthol 10 %-me-salicyl 23 % gel	NAPROXEN 500 MG TAB-CAPSAICIN 0.014 %-MENTHOL 10 %-ME-SALICYL 23 % GEL	261858	1	1
ANTIARTHRITICS	Analgesic/Anty-inflammatory	NSAID AND TOPICAL IRRITANT COUNTER-IRRITANT COMB.	NSAID Analgesic and Topical Irritant Counter-Irritant Combinations	naproxen-irritants counter irritants combo #2 500 mg kit	NAPROXEN-IRRITANTS COUNTER IRRITANTS COMBO #2 500 MG KIT	88752	1	1
ANTIARTHRITICS	Analgesic/Anty-inflammatory	NSAIDS, CYCLOOXYGENASE INHIBITOR - TYPE ANALGESICS	NSAID Analgesics (COX Non-Specific) - Anthranilic Acid Derivatives	meclofenamate 100 mg capsule	MECLOFENAMATE 100 MG CAPSULE	4824	4	6
ANTIARTHRITICS	Analgesic/Anty-inflammatory	NSAIDS, CYCLOOXYGENASE INHIBITOR - TYPE ANALGESICS	NSAID Analgesics (COX Non-Specific) - Anthranilic Acid Derivatives	meclofenamate 50 mg capsule	MECLOFENAMATE 50 MG CAPSULE	4825	9	9
ANTIARTHRITICS	Analgesic/Anty-inflammatory	NSAIDS, CYCLOOXYGENASE INHIBITOR - TYPE ANALGESICS	NSAID Analgesics (COX Non-Specific) - Anthranilic Acid Derivatives	meclofenamate oral	MECLOFENAMATE ORAL	133699	1	1
ANTIARTHRITICS	Analgesic/Anty-inflammatory	NSAIDS, CYCLOOXYGENASE INHIBITOR - TYPE ANALGESICS	NSAID Analgesics (COX Non-Specific) - Other	nabumetone 500 mg tablet	NABUMETONE 500 MG TABLET	10676	1813	2691
ANTIARTHRITICS	Analgesic/Anty-inflammatory	NSAIDS, CYCLOOXYGENASE INHIBITOR - TYPE ANALGESICS	NSAID Analgesics (COX Non-Specific) - Other	nabumetone 750 mg tablet	NABUMETONE 750 MG TABLET	10677	689	914
ANTIARTHRITICS	Analgesic/Anty-inflammatory	NSAIDS, CYCLOOXYGENASE INHIBITOR - TYPE ANALGESICS	NSAID Analgesics (COX Non-Specific) - Other	nabumetone oral	NABUMETONE ORAL	134968	70	70
ANTIARTHRITICS	Analgesic/Anty-inflammatory	NSAIDS, CYCLOOXYGENASE INHIBITOR - TYPE ANALGESICS	NSAID Analgesics (COX Non-Specific) - Other	nabumetone oral	RELAFEN ORAL	139148	57	57
ANTIARTHRITICS	Analgesic/Anty-inflammatory	NSAIDS, CYCLOOXYGENASE INHIBITOR - TYPE ANALGESICS	NSAID Analgesics (COX Non-Specific) - Other	sulindac 150 mg tablet	SULINDAC 150 MG TABLET	7578	223	382
ANTIARTHRITICS	Analgesic/Anty-inflammatory	NSAIDS, CYCLOOXYGENASE INHIBITOR - TYPE ANALGESICS	NSAID Analgesics (COX Non-Specific) - Other	sulindac 200 mg tablet	SULINDAC 200 MG TABLET	7579	254	581
ANTIARTHRITICS	Analgesic/Anty-inflammatory	NSAIDS, CYCLOOXYGENASE INHIBITOR - TYPE ANALGESICS	NSAID Analgesics (COX Non-Specific) - Other	sulindac oral	CLINORIL ORAL	126010	5	5
ANTIARTHRITICS	Analgesic/Anty-inflammatory	NSAIDS, CYCLOOXYGENASE INHIBITOR - TYPE ANALGESICS	NSAID Analgesics (COX Non-Specific) - Other	sulindac oral	SULINDAC ORAL	141052	26	26
ANTIARTHRITICS	Analgesic/Anty-inflammatory	NSAIDS, CYCLOOXYGENASE INHIBITOR - TYPE ANALGESICS	NSAID Analgesics (COX Non-Specific) - Other	tolmetin 200 mg tablet	TOLMETIN 200 MG TABLET	8016	1	2
ANTIARTHRITICS	Analgesic/Anty-inflammatory	NSAIDS, CYCLOOXYGENASE INHIBITOR - TYPE ANALGESICS	NSAID Analgesics (COX Non-Specific) - Other	tolmetin 400 mg capsule	TOLMETIN 400 MG CAPSULE	8015	6	6
ANTIARTHRITICS	Analgesic/Anty-inflammatory	NSAIDS, CYCLOOXYGENASE INHIBITOR - TYPE ANALGESICS	NSAID Analgesics (COX Non-Specific) - Other	tolmetin 600 mg tablet	TOLMETIN 600 MG TABLET	8017	1	1
ANTIARTHRITICS	Analgesic/Anty-inflammatory	NSAIDS, CYCLOOXYGENASE INHIBITOR - TYPE ANALGESICS	NSAID Analgesics (COX Non-Specific) - Oxicam Derivatives	meloxicam 15 mg disintegrating tablet	MELOXICAM 15 MG DISINTEGRATING TABLET	272577	6	6
ANTIARTHRITICS	Analgesic/Anty-inflammatory	NSAIDS, CYCLOOXYGENASE INHIBITOR - TYPE ANALGESICS	NSAID Analgesics (COX Non-Specific) - Oxicam Derivatives	meloxicam 15 mg tablet	MELOXICAM 15 MG TABLET	20580	8877	14796
ANTIARTHRITICS	Analgesic/Anty-inflammatory	NSAIDS, CYCLOOXYGENASE INHIBITOR - TYPE ANALGESICS	NSAID Analgesics (COX Non-Specific) - Oxicam Derivatives	meloxicam 15 mg tablet	MOBIC 15 MG TABLET	29170	3	10
ANTIARTHRITICS	Analgesic/Anty-inflammatory	NSAIDS, CYCLOOXYGENASE INHIBITOR - TYPE ANALGESICS	NSAID Analgesics (COX Non-Specific) - Oxicam Derivatives	meloxicam 7.5 mg disintegrating tablet	MELOXICAM 7.5 MG DISINTEGRATING TABLET	272576	2	2
ANTIARTHRITICS	Analgesic/Anty-inflammatory	NSAIDS, CYCLOOXYGENASE INHIBITOR - TYPE ANALGESICS	NSAID Analgesics (COX Non-Specific) - Oxicam Derivatives	meloxicam 7.5 mg tablet	MELOXICAM 7.5 MG TABLET	20566	5333	9038
ANTIARTHRITICS	Analgesic/Anty-inflammatory	NSAIDS, CYCLOOXYGENASE INHIBITOR - TYPE ANALGESICS	NSAID Analgesics (COX Non-Specific) - Oxicam Derivatives	meloxicam 7.5 mg tablet	MOBIC 7.5 MG TABLET	28233	3	19
ANTIARTHRITICS	Analgesic/Anty-inflammatory	NSAIDS, CYCLOOXYGENASE INHIBITOR - TYPE ANALGESICS	NSAID Analgesics (COX Non-Specific) - Oxicam Derivatives	meloxicam 7.5 mg/5 mL oral suspension	MELOXICAM 7.5 MG/5 ML ORAL SUSPENSION	42951	33	49
ANTIARTHRITICS	Analgesic/Anty-inflammatory	NSAIDS, CYCLOOXYGENASE INHIBITOR - TYPE ANALGESICS	NSAID Analgesics (COX Non-Specific) - Oxicam Derivatives	meloxicam oral	MELOXICAM ORAL	133837	359	360
ANTIARTHRITICS	Analgesic/Anty-inflammatory	NSAIDS, CYCLOOXYGENASE INHIBITOR - TYPE ANALGESICS	NSAID Analgesics (COX Non-Specific) - Oxicam Derivatives	meloxicam oral	MOBIC ORAL	134433	129	129
ANTIARTHRITICS	Analgesic/Anty-inflammatory	NSAIDS, CYCLOOXYGENASE INHIBITOR - TYPE ANALGESICS	NSAID Analgesics (COX Non-Specific) - Oxicam Derivatives	meloxicam submicronized 10 mg capsule	MELOXICAM SUBMICRONIZED 10 MG CAPSULE	225165	10	15
ANTIARTHRITICS	Analgesic/Anty-inflammatory	NSAIDS, CYCLOOXYGENASE INHIBITOR - TYPE ANALGESICS	NSAID Analgesics (COX Non-Specific) - Oxicam Derivatives	meloxicam submicronized 10 mg capsule	VIVLODEX 10 MG CAPSULE	225174	1	1
ANTIARTHRITICS	Analgesic/Anty-inflammatory	NSAIDS, CYCLOOXYGENASE INHIBITOR - TYPE ANALGESICS	NSAID Analgesics (COX Non-Specific) - Oxicam Derivatives	meloxicam submicronized 5 mg capsule	MELOXICAM SUBMICRONIZED 5 MG CAPSULE	225164	9	12
ANTIARTHRITICS	Analgesic/Anty-inflammatory	NSAIDS, CYCLOOXYGENASE INHIBITOR - TYPE ANALGESICS	NSAID Analgesics (COX Non-Specific) - Oxicam Derivatives	meloxicam submicronized oral	VIVLODEX ORAL	225428	2	2
ANTIARTHRITICS	Analgesic/Anty-inflammatory	NSAIDS, CYCLOOXYGENASE INHIBITOR - TYPE ANALGESICS	NSAID Analgesics (COX Non-Specific) - Oxicam Derivatives	piroxicam 10 mg capsule	PIROXICAM 10 MG CAPSULE	6310	125	187
ANTIARTHRITICS	Analgesic/Anty-inflammatory	NSAIDS, CYCLOOXYGENASE INHIBITOR - TYPE ANALGESICS	NSAID Analgesics (COX Non-Specific) - Oxicam Derivatives	piroxicam 20 mg capsule	PIROXICAM 20 MG CAPSULE	6311	446	735
ANTIARTHRITICS	Analgesic/Anty-inflammatory	NSAIDS, CYCLOOXYGENASE INHIBITOR - TYPE ANALGESICS	NSAID Analgesics (COX Non-Specific) - Oxicam Derivatives	piroxicam oral	FELDENE ORAL	129341	9	9
ANTIARTHRITICS	Analgesic/Anty-inflammatory	NSAIDS, CYCLOOXYGENASE INHIBITOR - TYPE ANALGESICS	NSAID Analgesics (COX Non-Specific) - Oxicam Derivatives	piroxicam oral	PIROXICAM ORAL	137609	31	31
ANTIARTHRITICS	Analgesic/Anty-inflammatory	NSAIDS, CYCLOOXYGENASE INHIBITOR - TYPE ANALGESICS	NSAID Analgesics (COX Non-Specific) - Phenylacetic Acid Derivatives	diclofenac ER 100 mg tablet,extended release 24 hr	DICLOFENAC ER 100 MG TABLET,EXTENDED RELEASE 24 HR	27616	237	338
ANTIARTHRITICS	Analgesic/Anty-inflammatory	NSAIDS, CYCLOOXYGENASE INHIBITOR - TYPE ANALGESICS	NSAID Analgesics (COX Non-Specific) - Phenylacetic Acid Derivatives	diclofenac ER 100 mg tablet,extended release 24 hr	VOLTAREN-XR 100 MG TABLET,EXTENDED RELEASE	16882	1	1
ANTIARTHRITICS	Analgesic/Anty-inflammatory	NSAIDS, CYCLOOXYGENASE INHIBITOR - TYPE ANALGESICS	NSAID Analgesics (COX Non-Specific) - Phenylacetic Acid Derivatives	diclofenac oral	DICLOFENAC SODIUM ORAL	127698	225	229
ANTIARTHRITICS	Analgesic/Anty-inflammatory	NSAIDS, CYCLOOXYGENASE INHIBITOR - TYPE ANALGESICS	NSAID Analgesics (COX Non-Specific) - Phenylacetic Acid Derivatives	diclofenac oral	VOLTAREN ORAL	143629	148	148
ANTIARTHRITICS	Analgesic/Anty-inflammatory	NSAIDS, CYCLOOXYGENASE INHIBITOR - TYPE ANALGESICS	NSAID Analgesics (COX Non-Specific) - Phenylacetic Acid Derivatives	diclofenac oral	VOLTAREN-XR ORAL	143631	4	4
ANTIARTHRITICS	Analgesic/Anty-inflammatory	NSAIDS, CYCLOOXYGENASE INHIBITOR - TYPE ANALGESICS	NSAID Analgesics (COX Non-Specific) - Phenylacetic Acid Derivatives	diclofenac sodium 25 mg tablet,delayed release	DICLOFENAC SODIUM 25 MG TABLET,DELAYED RELEASE	15339	1697	2226
ANTIARTHRITICS	Analgesic/Anty-inflammatory	NSAIDS, CYCLOOXYGENASE INHIBITOR - TYPE ANALGESICS	NSAID Analgesics (COX Non-Specific) - Phenylacetic Acid Derivatives	diclofenac sodium 50 mg tablet,delayed release	DICLOFENAC SODIUM 50 MG TABLET,DELAYED RELEASE	15340	6795	13073
ANTIARTHRITICS	Analgesic/Anty-inflammatory	NSAIDS, CYCLOOXYGENASE INHIBITOR - TYPE ANALGESICS	NSAID Analgesics (COX Non-Specific) - Phenylacetic Acid Derivatives	diclofenac sodium 75 mg tablet,delayed release	DICLOFENAC SODIUM 75 MG TABLET,DELAYED RELEASE	15341	11554	18461
ANTIARTHRITICS	Analgesic/Anty-inflammatory	NSAIDS, CYCLOOXYGENASE INHIBITOR - TYPE ANALGESICS	NSAID Analgesics (COX Non-Specific) - Phenylacetic Acid Derivatives	diclofenac sodium 75 mg tablet,delayed release	VOLTAREN 75 MG TABLET,DELAYED RELEASE	8743	4	5
ANTIARTHRITICS	Analgesic/Anty-inflammatory	NSAIDS, CYCLOOXYGENASE INHIBITOR - TYPE ANALGESICS	NSAID Analgesics (COX Non-Specific) - Phenylacetic Acid Derivatives	diclofenac submicronized 18 mg capsule	DICLOFENAC SUBMICRONIZED 18 MG CAPSULE	214899	8	9
ANTIARTHRITICS	Analgesic/Anty-inflammatory	NSAIDS, CYCLOOXYGENASE INHIBITOR - TYPE ANALGESICS	NSAID Analgesics (COX Non-Specific) - Phenylacetic Acid Derivatives	diclofenac submicronized 18 mg capsule	ZORVOLEX 18 MG CAPSULE	214902	3	4
ANTIARTHRITICS	Analgesic/Anty-inflammatory	NSAIDS, CYCLOOXYGENASE INHIBITOR - TYPE ANALGESICS	NSAID Analgesics (COX Non-Specific) - Phenylacetic Acid Derivatives	diclofenac submicronized 35 mg capsule	DICLOFENAC SUBMICRONIZED 35 MG CAPSULE	214900	44	51
ANTIARTHRITICS	Analgesic/Anty-inflammatory	NSAIDS, CYCLOOXYGENASE INHIBITOR - TYPE ANALGESICS	NSAID Analgesics (COX Non-Specific) - Phenylacetic Acid Derivatives	diclofenac submicronized 35 mg capsule	ZORVOLEX 35 MG CAPSULE	214903	8	8
ANTIARTHRITICS	Analgesic/Anty-inflammatory	NSAIDS, CYCLOOXYGENASE INHIBITOR - TYPE ANALGESICS	NSAID Analgesics (COX Non-Specific) - Phenylacetic Acid Derivatives	diclofenac submicronized oral	DICLOFENAC SUBMICRONIZED ORAL	214984	1	1
ANTIARTHRITICS	Analgesic/Anty-inflammatory	NSAIDS, CYCLOOXYGENASE INHIBITOR - TYPE ANALGESICS	NSAID Analgesics (COX Non-Specific) - Phenylacetic Acid Derivatives	diclofenac submicronized oral	ZORVOLEX ORAL	215138	10	10
ANTIARTHRITICS	Analgesic/Anty-inflammatory	NSAIDS, CYCLOOXYGENASE INHIBITOR - TYPE ANALGESICS	NSAID Analgesics (COX Non-Specific) - Propionic Acid Derivatives	fenoprofen 200 mg capsule	FENOPROFEN 200 MG CAPSULE	3034	8	8
ANTIARTHRITICS	Analgesic/Anty-inflammatory	NSAIDS, CYCLOOXYGENASE INHIBITOR - TYPE ANALGESICS	NSAID Analgesics (COX Non-Specific) - Propionic Acid Derivatives	fenoprofen 400 mg capsule	FENOPROFEN 400 MG CAPSULE	99474	5	5
ANTIARTHRITICS	Analgesic/Anty-inflammatory	NSAIDS, CYCLOOXYGENASE INHIBITOR - TYPE ANALGESICS	NSAID Analgesics (COX Non-Specific) - Propionic Acid Derivatives	fenoprofen 600 mg tablet	FENOPROFEN 600 MG TABLET	3036	1	1
ANTIARTHRITICS	Analgesic/Anty-inflammatory	NSAIDS, CYCLOOXYGENASE INHIBITOR - TYPE ANALGESICS	NSAID Analgesics (COX Non-Specific) - Propionic Acid Derivatives	flurbiprofen 100 mg tablet	FLURBIPROFEN 100 MG TABLET	10078	50	80
ANTIARTHRITICS	Analgesic/Anty-inflammatory	NSAIDS, CYCLOOXYGENASE INHIBITOR - TYPE ANALGESICS	NSAID Analgesics (COX Non-Specific) - Propionic Acid Derivatives	flurbiprofen 50 mg tablet	FLURBIPROFEN 50 MG TABLET	10079	7	9
ANTIARTHRITICS	Analgesic/Anty-inflammatory	NSAIDS, CYCLOOXYGENASE INHIBITOR - TYPE ANALGESICS	NSAID Analgesics (COX Non-Specific) - Propionic Acid Derivatives	flurbiprofen oral	FLURBIPROFEN ORAL	129817	4	4
ANTIARTHRITICS	Analgesic/Anty-inflammatory	NSAIDS, CYCLOOXYGENASE INHIBITOR - TYPE ANALGESICS	NSAID Analgesics (COX Non-Specific) - Propionic Acid Derivatives	ibuprofen 100 mg chewable tablet	ADVIL 100 MG CHEWABLE TABLET	32082	3	7
ANTIARTHRITICS	Analgesic/Anty-inflammatory	NSAIDS, CYCLOOXYGENASE INHIBITOR - TYPE ANALGESICS	NSAID Analgesics (COX Non-Specific) - Propionic Acid Derivatives	ibuprofen 100 mg chewable tablet	IBUPROFEN 100 MG CHEWABLE TABLET	14118	1422	1523
ANTIARTHRITICS	Analgesic/Anty-inflammatory	NSAIDS, CYCLOOXYGENASE INHIBITOR - TYPE ANALGESICS	NSAID Analgesics (COX Non-Specific) - Propionic Acid Derivatives	ibuprofen 100 mg chewable tablet	IBUPROFEN JR STRENGTH 100 MG CHEWABLE TABLET	39366	1	1
ANTIARTHRITICS	Analgesic/Anty-inflammatory	NSAIDS, CYCLOOXYGENASE INHIBITOR - TYPE ANALGESICS	NSAID Analgesics (COX Non-Specific) - Propionic Acid Derivatives	ibuprofen 100 mg tablet	IBUPROFEN 100 MG TABLET	14115	2262	2310
ANTIARTHRITICS	Analgesic/Anty-inflammatory	NSAIDS, CYCLOOXYGENASE INHIBITOR - TYPE ANALGESICS	NSAID Analgesics (COX Non-Specific) - Propionic Acid Derivatives	ibuprofen 100 mg/5 mL oral gel	IBUPROFEN 100 MG/5 ML ORAL GEL	109537	1	1
ANTIARTHRITICS	Analgesic/Anty-inflammatory	NSAIDS, CYCLOOXYGENASE INHIBITOR - TYPE ANALGESICS	NSAID Analgesics (COX Non-Specific) - Propionic Acid Derivatives	ibuprofen 100 mg/5 mL oral suspension	CHILDREN'S IBUPROFEN 100 MG/5 ML ORAL SUSPENSION	23635	64	79
ANTIARTHRITICS	Analgesic/Anty-inflammatory	NSAIDS, CYCLOOXYGENASE INHIBITOR - TYPE ANALGESICS	NSAID Analgesics (COX Non-Specific) - Propionic Acid Derivatives	ibuprofen 100 mg/5 mL oral suspension	CHILDREN'S MOTRIN 100 MG/5 ML ORAL SUSPENSION	12102	5	5
ANTIARTHRITICS	Analgesic/Anty-inflammatory	NSAIDS, CYCLOOXYGENASE INHIBITOR - TYPE ANALGESICS	NSAID Analgesics (COX Non-Specific) - Propionic Acid Derivatives	ibuprofen 100 mg/5 mL oral suspension	IBUPROFEN 100 MG/5 ML ORAL SUSPENSION	10246	35287	78427
ANTIARTHRITICS	Analgesic/Anty-inflammatory	NSAIDS, CYCLOOXYGENASE INHIBITOR - TYPE ANALGESICS	NSAID Analgesics (COX Non-Specific) - Propionic Acid Derivatives	ibuprofen 200 mg capsule	IBUPROFEN 200 MG CAPSULE	10245	1100	1151
ANTIARTHRITICS	Analgesic/Anty-inflammatory	NSAIDS, CYCLOOXYGENASE INHIBITOR - TYPE ANALGESICS	NSAID Analgesics (COX Non-Specific) - Propionic Acid Derivatives	ibuprofen 200 mg tablet	ADVIL 200 MG TABLET	200	7	7
ANTIARTHRITICS	Analgesic/Anty-inflammatory	NSAIDS, CYCLOOXYGENASE INHIBITOR - TYPE ANALGESICS	NSAID Analgesics (COX Non-Specific) - Propionic Acid Derivatives	ibuprofen 200 mg tablet	IBU-200 200 MG TABLET	3816	1	1
ANTIARTHRITICS	Analgesic/Anty-inflammatory	NSAIDS, CYCLOOXYGENASE INHIBITOR - TYPE ANALGESICS	NSAID Analgesics (COX Non-Specific) - Propionic Acid Derivatives	ibuprofen 200 mg tablet	IBUPROFEN 200 MG TABLET	3841	42487	50363
ANTIARTHRITICS	Analgesic/Anty-inflammatory	NSAIDS, CYCLOOXYGENASE INHIBITOR - TYPE ANALGESICS	NSAID Analgesics (COX Non-Specific) - Propionic Acid Derivatives	ibuprofen 200 mg tablet	IBUPROFEN IB 200 MG TABLET	27037	2	2
ANTIARTHRITICS	Analgesic/Anty-inflammatory	NSAIDS, CYCLOOXYGENASE INHIBITOR - TYPE ANALGESICS	NSAID Analgesics (COX Non-Specific) - Propionic Acid Derivatives	ibuprofen 200 mg tablet	WAL-PROFEN 200 MG TABLET	40743	2	2
ANTIARTHRITICS	Analgesic/Anty-inflammatory	NSAIDS, CYCLOOXYGENASE INHIBITOR - TYPE ANALGESICS	NSAID Analgesics (COX Non-Specific) - Propionic Acid Derivatives	ibuprofen 300 mg tablet	IBUPROFEN 300 MG TABLET	3842	27	27
ANTIARTHRITICS	Analgesic/Anty-inflammatory	NSAIDS, CYCLOOXYGENASE INHIBITOR - TYPE ANALGESICS	NSAID Analgesics (COX Non-Specific) - Propionic Acid Derivatives	ibuprofen 400 mg tablet	IBU 400 MG TABLET	234617	82	98
ANTIARTHRITICS	Analgesic/Anty-inflammatory	NSAIDS, CYCLOOXYGENASE INHIBITOR - TYPE ANALGESICS	NSAID Analgesics (COX Non-Specific) - Propionic Acid Derivatives	ibuprofen 400 mg tablet	IBUPROFEN 400 MG TABLET	3843	28828	41343
ANTIARTHRITICS	Analgesic/Anty-inflammatory	NSAIDS, CYCLOOXYGENASE INHIBITOR - TYPE ANALGESICS	NSAID Analgesics (COX Non-Specific) - Propionic Acid Derivatives	ibuprofen 400 mg/4 mL (100 mg/mL) intravenous solution	IBUPROFEN 400 MG/4 ML (100 MG/ML) INTRAVENOUS SOLUTION	99464	4	4
ANTIARTHRITICS	Analgesic/Anty-inflammatory	NSAIDS, CYCLOOXYGENASE INHIBITOR - TYPE ANALGESICS	NSAID Analgesics (COX Non-Specific) - Propionic Acid Derivatives	ibuprofen 50 mg chewable tablet	IBUPROFEN 50 MG CHEWABLE TABLET	14117	16	16
ANTIARTHRITICS	Analgesic/Anty-inflammatory	NSAIDS, CYCLOOXYGENASE INHIBITOR - TYPE ANALGESICS	NSAID Analgesics (COX Non-Specific) - Propionic Acid Derivatives	ibuprofen 50 mg chewable tablet	MOTRIN 50 MG CHEWABLE TABLET	103296	1	1
ANTIARTHRITICS	Analgesic/Anty-inflammatory	NSAIDS, CYCLOOXYGENASE INHIBITOR - TYPE ANALGESICS	NSAID Analgesics (COX Non-Specific) - Propionic Acid Derivatives	ibuprofen 50 mg/1.25 mL oral drops,suspension	IBUPROFEN 50 MG/1.25 ML ORAL DROPS,SUSPENSION	15419	378	471
ANTIARTHRITICS	Analgesic/Anty-inflammatory	NSAIDS, CYCLOOXYGENASE INHIBITOR - TYPE ANALGESICS	NSAID Analgesics (COX Non-Specific) - Propionic Acid Derivatives	ibuprofen 50 mg/1.25 mL oral drops,suspension	INFANT'S IBUPROFEN 50 MG/1.25 ML ORAL DROPS,SUSPENSION	29515	5	5
ANTIARTHRITICS	Analgesic/Anty-inflammatory	NSAIDS, CYCLOOXYGENASE INHIBITOR - TYPE ANALGESICS	NSAID Analgesics (COX Non-Specific) - Propionic Acid Derivatives	ibuprofen 50 mg/1.25 mL oral drops,suspension	INFANT'S MOTRIN 50 MG/1.25 ML ORAL DROPS,SUSPENSION	113496	1	1
ANTIARTHRITICS	Analgesic/Anty-inflammatory	NSAIDS, CYCLOOXYGENASE INHIBITOR - TYPE ANALGESICS	NSAID Analgesics (COX Non-Specific) - Propionic Acid Derivatives	ibuprofen 600 mg tablet	IBU 600 MG TABLET	233719	390	549
ANTIARTHRITICS	Analgesic/Anty-inflammatory	NSAIDS, CYCLOOXYGENASE INHIBITOR - TYPE ANALGESICS	NSAID Analgesics (COX Non-Specific) - Propionic Acid Derivatives	ibuprofen 600 mg tablet	IBUPROFEN 600 MG TABLET	3844	89659	176674
ANTIARTHRITICS	Analgesic/Anty-inflammatory	NSAIDS, CYCLOOXYGENASE INHIBITOR - TYPE ANALGESICS	NSAID Analgesics (COX Non-Specific) - Propionic Acid Derivatives	ibuprofen 600 mg tablet	MOTRIN 600 MG TABLET	5191	7	11
ANTIARTHRITICS	Analgesic/Anty-inflammatory	NSAIDS, CYCLOOXYGENASE INHIBITOR - TYPE ANALGESICS	NSAID Analgesics (COX Non-Specific) - Propionic Acid Derivatives	ibuprofen 800 mg tablet	IBU 800 MG TABLET	229276	174	220
ANTIARTHRITICS	Analgesic/Anty-inflammatory	NSAIDS, CYCLOOXYGENASE INHIBITOR - TYPE ANALGESICS	NSAID Analgesics (COX Non-Specific) - Propionic Acid Derivatives	ibuprofen 800 mg tablet	IBUPROFEN 800 MG TABLET	3845	18030	28084
ANTIARTHRITICS	Analgesic/Anty-inflammatory	NSAIDS, CYCLOOXYGENASE INHIBITOR - TYPE ANALGESICS	NSAID Analgesics (COX Non-Specific) - Propionic Acid Derivatives	ibuprofen 800 mg/200 mL (4 mg/mL) intravenous piggyback	IBUPROFEN 800 MG/200 ML (4 MG/ML) INTRAVENOUS PIGGYBACK	278407	4	4
ANTIARTHRITICS	Analgesic/Anty-inflammatory	NSAIDS, CYCLOOXYGENASE INHIBITOR - TYPE ANALGESICS	NSAID Analgesics (COX Non-Specific) - Propionic Acid Derivatives	ibuprofen 800 mg/8 mL (100 mg/mL) intravenous solution	IBUPROFEN 800 MG/8 ML (100 MG/ML) INTRAVENOUS SOLUTION	113537	3	3
ANTIARTHRITICS	Analgesic/Anty-inflammatory	NSAIDS, CYCLOOXYGENASE INHIBITOR - TYPE ANALGESICS	NSAID Analgesics (COX Non-Specific) - Propionic Acid Derivatives	ibuprofen oral	ADVIL LIQUI-GEL ORAL	121608	76	76
ANTIARTHRITICS	Analgesic/Anty-inflammatory	NSAIDS, CYCLOOXYGENASE INHIBITOR - TYPE ANALGESICS	NSAID Analgesics (COX Non-Specific) - Propionic Acid Derivatives	ibuprofen oral	ADVIL MIGRAINE ORAL	121609	29	29
ANTIARTHRITICS	Analgesic/Anty-inflammatory	NSAIDS, CYCLOOXYGENASE INHIBITOR - TYPE ANALGESICS	NSAID Analgesics (COX Non-Specific) - Propionic Acid Derivatives	ibuprofen oral	ADVIL ORAL	121611	3980	4043
ANTIARTHRITICS	Analgesic/Anty-inflammatory	NSAIDS, CYCLOOXYGENASE INHIBITOR - TYPE ANALGESICS	NSAID Analgesics (COX Non-Specific) - Propionic Acid Derivatives	ibuprofen oral	CHILD IBUPROFEN ORAL	125473	53	54
ANTIARTHRITICS	Analgesic/Anty-inflammatory	NSAIDS, CYCLOOXYGENASE INHIBITOR - TYPE ANALGESICS	NSAID Analgesics (COX Non-Specific) - Propionic Acid Derivatives	ibuprofen oral	CHILDREN'S ADVIL ORAL	125495	55	55
ANTIARTHRITICS	Analgesic/Anty-inflammatory	NSAIDS, CYCLOOXYGENASE INHIBITOR - TYPE ANALGESICS	NSAID Analgesics (COX Non-Specific) - Propionic Acid Derivatives	ibuprofen oral	CHILDREN'S IBU-DROPS ORAL	125519	4	4
ANTIARTHRITICS	Analgesic/Anty-inflammatory	NSAIDS, CYCLOOXYGENASE INHIBITOR - TYPE ANALGESICS	NSAID Analgesics (COX Non-Specific) - Propionic Acid Derivatives	ibuprofen oral	CHILDREN'S IBUPROFEN ORAL	125520	71	71
ANTIARTHRITICS	Analgesic/Anty-inflammatory	NSAIDS, CYCLOOXYGENASE INHIBITOR - TYPE ANALGESICS	NSAID Analgesics (COX Non-Specific) - Propionic Acid Derivatives	ibuprofen oral	CHILDREN'S MOTRIN JR STRENGTH ORAL	125526	1	1
ANTIARTHRITICS	Analgesic/Anty-inflammatory	NSAIDS, CYCLOOXYGENASE INHIBITOR - TYPE ANALGESICS	NSAID Analgesics (COX Non-Specific) - Propionic Acid Derivatives	ibuprofen oral	CHILDREN'S MOTRIN ORAL	125527	101	101
ANTIARTHRITICS	Analgesic/Anty-inflammatory	NSAIDS, CYCLOOXYGENASE INHIBITOR - TYPE ANALGESICS	NSAID Analgesics (COX Non-Specific) - Propionic Acid Derivatives	ibuprofen oral	CHILDREN'S PROFEN IB ORAL	125542	3	3
ANTIARTHRITICS	Analgesic/Anty-inflammatory	NSAIDS, CYCLOOXYGENASE INHIBITOR - TYPE ANALGESICS	NSAID Analgesics (COX Non-Specific) - Propionic Acid Derivatives	ibuprofen oral	IBU ORAL	268666	12	12
ANTIARTHRITICS	Analgesic/Anty-inflammatory	NSAIDS, CYCLOOXYGENASE INHIBITOR - TYPE ANALGESICS	NSAID Analgesics (COX Non-Specific) - Propionic Acid Derivatives	ibuprofen oral	IBU-200 ORAL	131416	16	16
ANTIARTHRITICS	Analgesic/Anty-inflammatory	NSAIDS, CYCLOOXYGENASE INHIBITOR - TYPE ANALGESICS	NSAID Analgesics (COX Non-Specific) - Propionic Acid Derivatives	ibuprofen oral	IBU-DROPS ORAL	131417	1	1
ANTIARTHRITICS	Analgesic/Anty-inflammatory	NSAIDS, CYCLOOXYGENASE INHIBITOR - TYPE ANALGESICS	NSAID Analgesics (COX Non-Specific) - Propionic Acid Derivatives	ibuprofen oral	IBUPROFEN IB ORAL	131422	203	203
ANTIARTHRITICS	Analgesic/Anty-inflammatory	NSAIDS, CYCLOOXYGENASE INHIBITOR - TYPE ANALGESICS	NSAID Analgesics (COX Non-Specific) - Propionic Acid Derivatives	ibuprofen oral	IBUPROFEN JR STRENGTH ORAL	131424	2	2
ANTIARTHRITICS	Analgesic/Anty-inflammatory	NSAIDS, CYCLOOXYGENASE INHIBITOR - TYPE ANALGESICS	NSAID Analgesics (COX Non-Specific) - Propionic Acid Derivatives	ibuprofen oral	IBUPROFEN ORAL	131426	5417	5466
ANTIARTHRITICS	Analgesic/Anty-inflammatory	NSAIDS, CYCLOOXYGENASE INHIBITOR - TYPE ANALGESICS	NSAID Analgesics (COX Non-Specific) - Propionic Acid Derivatives	ibuprofen oral	INFANT'S ADVIL ORAL	131578	8	8
ANTIARTHRITICS	Analgesic/Anty-inflammatory	NSAIDS, CYCLOOXYGENASE INHIBITOR - TYPE ANALGESICS	NSAID Analgesics (COX Non-Specific) - Propionic Acid Derivatives	ibuprofen oral	INFANT'S IBUPROFEN ORAL	131579	12	12
ANTIARTHRITICS	Analgesic/Anty-inflammatory	NSAIDS, CYCLOOXYGENASE INHIBITOR - TYPE ANALGESICS	NSAID Analgesics (COX Non-Specific) - Propionic Acid Derivatives	ibuprofen oral	INFANT'S MOTRIN ORAL	131581	24	24
ANTIARTHRITICS	Analgesic/Anty-inflammatory	NSAIDS, CYCLOOXYGENASE INHIBITOR - TYPE ANALGESICS	NSAID Analgesics (COX Non-Specific) - Propionic Acid Derivatives	ibuprofen oral	MOTRIN IB ORAL	134578	62	62
ANTIARTHRITICS	Analgesic/Anty-inflammatory	NSAIDS, CYCLOOXYGENASE INHIBITOR - TYPE ANALGESICS	NSAID Analgesics (COX Non-Specific) - Propionic Acid Derivatives	ibuprofen oral	MOTRIN JUNIOR STRENGTH ORAL	134579	7	7
ANTIARTHRITICS	Analgesic/Anty-inflammatory	NSAIDS, CYCLOOXYGENASE INHIBITOR - TYPE ANALGESICS	NSAID Analgesics (COX Non-Specific) - Propionic Acid Derivatives	ibuprofen oral	MOTRIN ORAL	134580	1263	1268
ANTIARTHRITICS	Analgesic/Anty-inflammatory	NSAIDS, CYCLOOXYGENASE INHIBITOR - TYPE ANALGESICS	NSAID Analgesics (COX Non-Specific) - Propionic Acid Derivatives	ibuprofen oral	NUPRIN ORAL	135836	4	4
ANTIARTHRITICS	Analgesic/Anty-inflammatory	NSAIDS, CYCLOOXYGENASE INHIBITOR - TYPE ANALGESICS	NSAID Analgesics (COX Non-Specific) - Propionic Acid Derivatives	ibuprofen oral	PROFEN IB ORAL	138506	18	18
ANTIARTHRITICS	Analgesic/Anty-inflammatory	NSAIDS, CYCLOOXYGENASE INHIBITOR - TYPE ANALGESICS	NSAID Analgesics (COX Non-Specific) - Propionic Acid Derivatives	ketoprofen 25 mg capsule	KETOPROFEN 25 MG CAPSULE	4240	5	11
ANTIARTHRITICS	Analgesic/Anty-inflammatory	NSAIDS, CYCLOOXYGENASE INHIBITOR - TYPE ANALGESICS	NSAID Analgesics (COX Non-Specific) - Propionic Acid Derivatives	ketoprofen 50 mg capsule	KETOPROFEN 50 MG CAPSULE	4241	42	60
ANTIARTHRITICS	Analgesic/Anty-inflammatory	NSAIDS, CYCLOOXYGENASE INHIBITOR - TYPE ANALGESICS	NSAID Analgesics (COX Non-Specific) - Propionic Acid Derivatives	ketoprofen 75 mg capsule	KETOPROFEN 75 MG CAPSULE	4242	45	88
ANTIARTHRITICS	Analgesic/Anty-inflammatory	NSAIDS, CYCLOOXYGENASE INHIBITOR - TYPE ANALGESICS	NSAID Analgesics (COX Non-Specific) - Propionic Acid Derivatives	ketoprofen ER 200 mg 24 hr capsule,extended release	KETOPROFEN ER 200 MG 24 HR CAPSULE,EXTENDED RELEASE	22217	17	55
ANTIARTHRITICS	Analgesic/Anty-inflammatory	NSAIDS, CYCLOOXYGENASE INHIBITOR - TYPE ANALGESICS	NSAID Analgesics (COX Non-Specific) - Propionic Acid Derivatives	ketoprofen oral	KETOPROFEN ORAL	132421	29	29
ANTIARTHRITICS	Analgesic/Anty-inflammatory	NSAIDS, CYCLOOXYGENASE INHIBITOR - TYPE ANALGESICS	NSAID Analgesics (COX Non-Specific) - Propionic Acid Derivatives	naproxen 125 mg/5 mL oral suspension	NAPROSYN 125 MG/5 ML ORAL SUSPENSION	5387	4	5
ANTIARTHRITICS	Analgesic/Anty-inflammatory	NSAIDS, CYCLOOXYGENASE INHIBITOR - TYPE ANALGESICS	NSAID Analgesics (COX Non-Specific) - Propionic Acid Derivatives	naproxen 125 mg/5 mL oral suspension	NAPROXEN 125 MG/5 ML ORAL SUSPENSION	10691	1377	2737
ANTIARTHRITICS	Analgesic/Anty-inflammatory	NSAIDS, CYCLOOXYGENASE INHIBITOR - TYPE ANALGESICS	NSAID Analgesics (COX Non-Specific) - Propionic Acid Derivatives	naproxen 250 mg tablet	NAPROXEN 250 MG TABLET	5391	4928	6979
ANTIARTHRITICS	Analgesic/Anty-inflammatory	NSAIDS, CYCLOOXYGENASE INHIBITOR - TYPE ANALGESICS	NSAID Analgesics (COX Non-Specific) - Propionic Acid Derivatives	naproxen 375 mg tablet	NAPROSYN 375 MG TABLET	5389	2	6
ANTIARTHRITICS	Analgesic/Anty-inflammatory	NSAIDS, CYCLOOXYGENASE INHIBITOR - TYPE ANALGESICS	NSAID Analgesics (COX Non-Specific) - Propionic Acid Derivatives	naproxen 375 mg tablet	NAPROXEN 375 MG TABLET	5392	3753	6299
ANTIARTHRITICS	Analgesic/Anty-inflammatory	NSAIDS, CYCLOOXYGENASE INHIBITOR - TYPE ANALGESICS	NSAID Analgesics (COX Non-Specific) - Propionic Acid Derivatives	naproxen 375 mg tablet,delayed release	NAPROXEN 375 MG TABLET,DELAYED RELEASE	21370	55	63
ANTIARTHRITICS	Analgesic/Anty-inflammatory	NSAIDS, CYCLOOXYGENASE INHIBITOR - TYPE ANALGESICS	NSAID Analgesics (COX Non-Specific) - Propionic Acid Derivatives	naproxen 500 mg tablet	NAPROSYN 500 MG TABLET	5390	16	22
ANTIARTHRITICS	Analgesic/Anty-inflammatory	NSAIDS, CYCLOOXYGENASE INHIBITOR - TYPE ANALGESICS	NSAID Analgesics (COX Non-Specific) - Propionic Acid Derivatives	naproxen 500 mg tablet	NAPROXEN 500 MG TABLET	5393	24436	44076
ANTIARTHRITICS	Analgesic/Anty-inflammatory	NSAIDS, CYCLOOXYGENASE INHIBITOR - TYPE ANALGESICS	NSAID Analgesics (COX Non-Specific) - Propionic Acid Derivatives	naproxen 500 mg tablet,delayed release	EC-NAPROSYN 500 MG TABLET,DELAYED RELEASE	14265	1	1
ANTIARTHRITICS	Analgesic/Anty-inflammatory	NSAIDS, CYCLOOXYGENASE INHIBITOR - TYPE ANALGESICS	NSAID Analgesics (COX Non-Specific) - Propionic Acid Derivatives	naproxen 500 mg tablet,delayed release	NAPROXEN 500 MG TABLET,DELAYED RELEASE	13523	424	485
ANTIARTHRITICS	Analgesic/Anty-inflammatory	NSAIDS, CYCLOOXYGENASE INHIBITOR - TYPE ANALGESICS	NSAID Analgesics (COX Non-Specific) - Propionic Acid Derivatives	naproxen oral	EC-NAPROSYN ORAL	128375	1	1
ANTIARTHRITICS	Analgesic/Anty-inflammatory	NSAIDS, CYCLOOXYGENASE INHIBITOR - TYPE ANALGESICS	NSAID Analgesics (COX Non-Specific) - Propionic Acid Derivatives	naproxen oral	NAPROSYN ORAL	135033	501	504
ANTIARTHRITICS	Analgesic/Anty-inflammatory	NSAIDS, CYCLOOXYGENASE INHIBITOR - TYPE ANALGESICS	NSAID Analgesics (COX Non-Specific) - Propionic Acid Derivatives	naproxen oral	NAPROXEN ORAL	135035	1490	1506
ANTIARTHRITICS	Analgesic/Anty-inflammatory	NSAIDS, CYCLOOXYGENASE INHIBITOR - TYPE ANALGESICS	NSAID Analgesics (COX Non-Specific) - Propionic Acid Derivatives	naproxen sodium 220 mg capsule	ALEVE 220 MG CAPSULE	198145	5	5
ANTIARTHRITICS	Analgesic/Anty-inflammatory	NSAIDS, CYCLOOXYGENASE INHIBITOR - TYPE ANALGESICS	NSAID Analgesics (COX Non-Specific) - Propionic Acid Derivatives	naproxen sodium 220 mg capsule	NAPROXEN SODIUM 220 MG CAPSULE	145770	955	1010
ANTIARTHRITICS	Analgesic/Anty-inflammatory	NSAIDS, CYCLOOXYGENASE INHIBITOR - TYPE ANALGESICS	NSAID Analgesics (COX Non-Specific) - Propionic Acid Derivatives	naproxen sodium 220 mg tablet	ALEVE 220 MG TABLET	13141	6	6
ANTIARTHRITICS	Analgesic/Anty-inflammatory	NSAIDS, CYCLOOXYGENASE INHIBITOR - TYPE ANALGESICS	NSAID Analgesics (COX Non-Specific) - Propionic Acid Derivatives	naproxen sodium 220 mg tablet	ALL DAY PAIN RELIEF 220 MG TABLET	77981	6	12
ANTIARTHRITICS	Analgesic/Anty-inflammatory	NSAIDS, CYCLOOXYGENASE INHIBITOR - TYPE ANALGESICS	NSAID Analgesics (COX Non-Specific) - Propionic Acid Derivatives	naproxen sodium 220 mg tablet	ALL DAY RELIEF 220 MG TABLET	21709	1	1
ANTIARTHRITICS	Analgesic/Anty-inflammatory	NSAIDS, CYCLOOXYGENASE INHIBITOR - TYPE ANALGESICS	NSAID Analgesics (COX Non-Specific) - Propionic Acid Derivatives	naproxen sodium 220 mg tablet	NAPROXEN SODIUM 220 MG TABLET	13135	11499	13053
ANTIARTHRITICS	Analgesic/Anty-inflammatory	NSAIDS, CYCLOOXYGENASE INHIBITOR - TYPE ANALGESICS	NSAID Analgesics (COX Non-Specific) - Propionic Acid Derivatives	naproxen sodium 220 mg tablet	WAL-PROXEN 220 MG TABLET	41094	1	1
ANTIARTHRITICS	Analgesic/Anty-inflammatory	NSAIDS, CYCLOOXYGENASE INHIBITOR - TYPE ANALGESICS	NSAID Analgesics (COX Non-Specific) - Propionic Acid Derivatives	naproxen sodium 275 mg tablet	NAPROXEN SODIUM 275 MG TABLET	5394	331	493
ANTIARTHRITICS	Analgesic/Anty-inflammatory	NSAIDS, CYCLOOXYGENASE INHIBITOR - TYPE ANALGESICS	NSAID Analgesics (COX Non-Specific) - Propionic Acid Derivatives	naproxen sodium 550 mg tablet	NAPROXEN SODIUM 550 MG TABLET	5395	550	664
ANTIARTHRITICS	Analgesic/Anty-inflammatory	NSAIDS, CYCLOOXYGENASE INHIBITOR - TYPE ANALGESICS	NSAID Analgesics (COX Non-Specific) - Propionic Acid Derivatives	naproxen sodium ER (CR) 375 mg tablet,extended release 24 hr mphase	NAPRELAN CR 375 MG TAB,EXTENDED RELEASE 24 HR MPHASE	38231	2	4
ANTIARTHRITICS	Analgesic/Anty-inflammatory	NSAIDS, CYCLOOXYGENASE INHIBITOR - TYPE ANALGESICS	NSAID Analgesics (COX Non-Specific) - Propionic Acid Derivatives	naproxen sodium ER (CR) 375 mg tablet,extended release 24 hr mphase	NAPROXEN SODIUM ER (CR) 375 MG TABLET,EXTENDED RELEASE 24 HR MPHASE	16885	11	17
ANTIARTHRITICS	Analgesic/Anty-inflammatory	NSAIDS, CYCLOOXYGENASE INHIBITOR - TYPE ANALGESICS	NSAID Analgesics (COX Non-Specific) - Propionic Acid Derivatives	naproxen sodium ER (CR) 500 mg tablet,extended release 24 hr mphase	NAPRELAN CR 500 MG TAB,EXTENDED RELEASE 24 HR MPHASE	38232	1	1
ANTIARTHRITICS	Analgesic/Anty-inflammatory	NSAIDS, CYCLOOXYGENASE INHIBITOR - TYPE ANALGESICS	NSAID Analgesics (COX Non-Specific) - Propionic Acid Derivatives	naproxen sodium ER (CR) 500 mg tablet,extended release 24 hr mphase	NAPROXEN SODIUM ER (CR) 500 MG TABLET,EXTENDED RELEASE 24 HR MPHASE	113798	53	74
ANTIARTHRITICS	Analgesic/Anty-inflammatory	NSAIDS, CYCLOOXYGENASE INHIBITOR - TYPE ANALGESICS	NSAID Analgesics (COX Non-Specific) - Propionic Acid Derivatives	naproxen sodium ER (CR) 750 mg tablet,extended release 24 hr mphase	NAPROXEN SODIUM ER (CR) 750 MG TABLET,EXTENDED RELEASE 24 HR MPHASE	95945	4	4
ANTIARTHRITICS	Analgesic/Anty-inflammatory	NSAIDS, CYCLOOXYGENASE INHIBITOR - TYPE ANALGESICS	NSAID Analgesics (COX Non-Specific) - Propionic Acid Derivatives	naproxen sodium ER 500 mg tablet,extended release	NAPROXEN SODIUM ER 500 MG TABLET,EXTENDED RELEASE	37657	69	76
ANTIARTHRITICS	Analgesic/Anty-inflammatory	NSAIDS, CYCLOOXYGENASE INHIBITOR - TYPE ANALGESICS	NSAID Analgesics (COX Non-Specific) - Propionic Acid Derivatives	naproxen sodium oral	ALEVE ORAL	121829	2794	2873
ANTIARTHRITICS	Analgesic/Anty-inflammatory	NSAIDS, CYCLOOXYGENASE INHIBITOR - TYPE ANALGESICS	NSAID Analgesics (COX Non-Specific) - Propionic Acid Derivatives	naproxen sodium oral	ANAPROX DS ORAL	122442	5	5
ANTIARTHRITICS	Analgesic/Anty-inflammatory	NSAIDS, CYCLOOXYGENASE INHIBITOR - TYPE ANALGESICS	NSAID Analgesics (COX Non-Specific) - Propionic Acid Derivatives	naproxen sodium oral	ANAPROX ORAL	122443	8	8
ANTIARTHRITICS	Analgesic/Anty-inflammatory	NSAIDS, CYCLOOXYGENASE INHIBITOR - TYPE ANALGESICS	NSAID Analgesics (COX Non-Specific) - Propionic Acid Derivatives	naproxen sodium oral	FLANAX (NAPROXEN) ORAL	218401	6	6
ANTIARTHRITICS	Analgesic/Anty-inflammatory	NSAIDS, CYCLOOXYGENASE INHIBITOR - TYPE ANALGESICS	NSAID Analgesics (COX Non-Specific) - Propionic Acid Derivatives	naproxen sodium oral	MEDIPROXEN ORAL	133780	1	1
ANTIARTHRITICS	Analgesic/Anty-inflammatory	NSAIDS, CYCLOOXYGENASE INHIBITOR - TYPE ANALGESICS	NSAID Analgesics (COX Non-Specific) - Propionic Acid Derivatives	naproxen sodium oral	MIDOL (NAPROXEN SODIUM) ORAL	209302	1	1
ANTIARTHRITICS	Analgesic/Anty-inflammatory	NSAIDS, CYCLOOXYGENASE INHIBITOR - TYPE ANALGESICS	NSAID Analgesics (COX Non-Specific) - Propionic Acid Derivatives	naproxen sodium oral	MIDOL (NAPROXEN) ORAL	217339	3	3
ANTIARTHRITICS	Analgesic/Anty-inflammatory	NSAIDS, CYCLOOXYGENASE INHIBITOR - TYPE ANALGESICS	NSAID Analgesics (COX Non-Specific) - Propionic Acid Derivatives	naproxen sodium oral	NAPROXEN SODIUM ORAL	135038	58	58
ANTIARTHRITICS	Analgesic/Anty-inflammatory	NSAIDS, CYCLOOXYGENASE INHIBITOR - TYPE ANALGESICS	NSAID Analgesics (COX Non-Specific) - Propionic Acid Derivatives	oxaprozin 600 mg tablet	DAYPRO 600 MG TABLET	2145	1	1
ANTIARTHRITICS	Analgesic/Anty-inflammatory	NSAIDS, CYCLOOXYGENASE INHIBITOR - TYPE ANALGESICS	NSAID Analgesics (COX Non-Specific) - Propionic Acid Derivatives	oxaprozin 600 mg tablet	OXAPROZIN 600 MG TABLET	10825	89	120
ANTIARTHRITICS	Analgesic/Anty-inflammatory	NSAIDS, CYCLOOXYGENASE INHIBITOR - TYPE ANALGESICS	NSAID Analgesics (COX Non-Specific) - Propionic Acid Derivatives	oxaprozin oral	DAYPRO ORAL	127119	4	4
ANTIARTHRITICS	Analgesic/Anty-inflammatory	NSAIDS, CYCLOOXYGENASE INHIBITOR - TYPE ANALGESICS	NSAID Analgesics (COX Non-Specific) - Propionic Acid Derivatives	oxaprozin oral	OXAPROZIN ORAL	136557	3	3
ANTIARTHRITICS	Analgesic/Anty-inflammatory	NSAIDS, CYCLOOXYGENASE INHIBITOR - TYPE ANALGESICS	NSAID Analgesics, (COX Non-specific) - Indole Acetic Acid Derivatives	etodolac 200 mg capsule	ETODOLAC 200 MG CAPSULE	9997	106	139
ANTIARTHRITICS	Analgesic/Anty-inflammatory	NSAIDS, CYCLOOXYGENASE INHIBITOR - TYPE ANALGESICS	NSAID Analgesics, (COX Non-specific) - Indole Acetic Acid Derivatives	etodolac 300 mg capsule	ETODOLAC 300 MG CAPSULE	9998	99	154
ANTIARTHRITICS	Analgesic/Anty-inflammatory	NSAIDS, CYCLOOXYGENASE INHIBITOR - TYPE ANALGESICS	NSAID Analgesics, (COX Non-specific) - Indole Acetic Acid Derivatives	etodolac 400 mg tablet	ETODOLAC 400 MG TABLET	9999	773	1520
ANTIARTHRITICS	Analgesic/Anty-inflammatory	NSAIDS, CYCLOOXYGENASE INHIBITOR - TYPE ANALGESICS	NSAID Analgesics, (COX Non-specific) - Indole Acetic Acid Derivatives	etodolac 500 mg tablet	ETODOLAC 500 MG TABLET	17448	185	253
ANTIARTHRITICS	Analgesic/Anty-inflammatory	NSAIDS, CYCLOOXYGENASE INHIBITOR - TYPE ANALGESICS	NSAID Analgesics, (COX Non-specific) - Indole Acetic Acid Derivatives	etodolac ER 400 mg tablet,extended release 24 hr	ETODOLAC ER 400 MG TABLET,EXTENDED RELEASE 24 HR	27619	128	629
ANTIARTHRITICS	Analgesic/Anty-inflammatory	NSAIDS, CYCLOOXYGENASE INHIBITOR - TYPE ANALGESICS	NSAID Analgesics, (COX Non-specific) - Indole Acetic Acid Derivatives	etodolac ER 500 mg tablet,extended release 24 hr	ETODOLAC ER 500 MG TABLET,EXTENDED RELEASE 24 HR	27620	12	24
ANTIARTHRITICS	Analgesic/Anty-inflammatory	NSAIDS, CYCLOOXYGENASE INHIBITOR - TYPE ANALGESICS	NSAID Analgesics, (COX Non-specific) - Indole Acetic Acid Derivatives	etodolac ER 600 mg tablet,extended release 24 hr	ETODOLAC ER 600 MG TABLET,EXTENDED RELEASE 24 HR	27621	19	27
ANTIARTHRITICS	Analgesic/Anty-inflammatory	NSAIDS, CYCLOOXYGENASE INHIBITOR - TYPE ANALGESICS	NSAID Analgesics, (COX Non-specific) - Indole Acetic Acid Derivatives	etodolac oral	ETODOLAC ORAL	129031	56	56
ANTIARTHRITICS	Analgesic/Anty-inflammatory	NSAIDS, CYCLOOXYGENASE INHIBITOR - TYPE ANALGESICS	NSAID Analgesics, (COX Non-specific) - Indole Acetic Acid Derivatives	etodolac oral	LODINE ORAL	133179	38	38
ANTIARTHRITICS	Analgesic/Anty-inflammatory	NSAIDS, CYCLOOXYGENASE INHIBITOR - TYPE ANALGESICS	NSAID Analgesics, (COX Non-specific) - Indole Acetic Acid Derivatives	etodolac oral	LODINE XL ORAL	133180	1	1
ANTIARTHRITICS	Analgesic/Anty-inflammatory	NSAIDS, CYCLOOXYGENASE INHIBITOR - TYPE ANALGESICS	NSAID Analgesics, (COX Non-specific) - Indole Acetic Acid Derivatives	indomethacin 25 mg capsule	INDOMETHACIN 25 MG CAPSULE	3897	2184	4047
ANTIARTHRITICS	Analgesic/Anty-inflammatory	NSAIDS, CYCLOOXYGENASE INHIBITOR - TYPE ANALGESICS	NSAID Analgesics, (COX Non-specific) - Indole Acetic Acid Derivatives	indomethacin 25 mg/5 mL oral suspension	INDOCIN 25 MG/5 ML ORAL SUSPENSION	3894	5	15
ANTIARTHRITICS	Analgesic/Anty-inflammatory	NSAIDS, CYCLOOXYGENASE INHIBITOR - TYPE ANALGESICS	NSAID Analgesics, (COX Non-specific) - Indole Acetic Acid Derivatives	indomethacin 25 mg/5 mL oral suspension	INDOMETHACIN 25 MG/5 ML ORAL SUSPENSION	3900	58	140
ANTIARTHRITICS	Analgesic/Anty-inflammatory	NSAIDS, CYCLOOXYGENASE INHIBITOR - TYPE ANALGESICS	NSAID Analgesics, (COX Non-specific) - Indole Acetic Acid Derivatives	indomethacin 50 mg capsule	INDOMETHACIN 50 MG CAPSULE	3898	2749	4929
ANTIARTHRITICS	Analgesic/Anty-inflammatory	NSAIDS, CYCLOOXYGENASE INHIBITOR - TYPE ANALGESICS	NSAID Analgesics, (COX Non-specific) - Indole Acetic Acid Derivatives	indomethacin 50 mg rectal suppository	INDOCIN 50 MG RECTAL SUPPOSITORY	3895	2	2
ANTIARTHRITICS	Analgesic/Anty-inflammatory	NSAIDS, CYCLOOXYGENASE INHIBITOR - TYPE ANALGESICS	NSAID Analgesics, (COX Non-specific) - Indole Acetic Acid Derivatives	indomethacin 50 mg rectal suppository	INDOMETHACIN 50 MG RECTAL SUPPOSITORY	3901	1326	3719
ANTIARTHRITICS	Analgesic/Anty-inflammatory	NSAIDS, CYCLOOXYGENASE INHIBITOR - TYPE ANALGESICS	NSAID Analgesics, (COX Non-specific) - Indole Acetic Acid Derivatives	indomethacin ER 75 mg capsule,extended release	INDOMETHACIN ER 75 MG CAPSULE,EXTENDED RELEASE	14628	481	952
ANTIARTHRITICS	Analgesic/Anty-inflammatory	NSAIDS, CYCLOOXYGENASE INHIBITOR - TYPE ANALGESICS	NSAID Analgesics, (COX Non-specific) - Indole Acetic Acid Derivatives	indomethacin oral	INDOCIN ORAL	131539	52	52
ANTIARTHRITICS	Analgesic/Anty-inflammatory	NSAIDS, CYCLOOXYGENASE INHIBITOR - TYPE ANALGESICS	NSAID Analgesics, (COX Non-specific) - Indole Acetic Acid Derivatives	indomethacin oral	INDOCIN SR ORAL	131541	1	1
ANTIARTHRITICS	Analgesic/Anty-inflammatory	NSAIDS, CYCLOOXYGENASE INHIBITOR - TYPE ANALGESICS	NSAID Analgesics, (COX Non-specific) - Indole Acetic Acid Derivatives	indomethacin oral	INDOMETHACIN ORAL	131545	119	123
ANTIARTHRITICS	Analgesic/Anty-inflammatory	NSAIDS, CYCLOOXYGENASE INHIBITOR - TYPE ANALGESICS	NSAID Analgesics, (COX Non-specific) - Indole Acetic Acid Derivatives	indomethacin rectal	INDOCIN RECTAL	131540	1	1
ANTIARTHRITICS	Analgesic/Anty-inflammatory	NSAIDS, CYCLOOXYGENASE INHIBITOR - TYPE ANALGESICS	NSAID Analgesics, (COX Non-specific) - Indole Acetic Acid Derivatives	indomethacin rectal	INDOMETHACIN RECTAL	131546	4	4
ANTIARTHRITICS	Analgesic/Anty-inflammatory	NSAIDS, CYCLOOXYGENASE INHIBITOR - TYPE ANALGESICS	NSAID Analgesics, (COX Non-specific) - Indole Acetic Acid Derivatives	indomethacin submicronized 20 mg capsule	INDOMETHACIN SUBMICRONIZED 20 MG CAPSULE	222433	2	2
ANTIARTHRITICS	Analgesic/Anty-inflammatory	NSAIDS, CYCLOOXYGENASE INHIBITOR - TYPE ANALGESICS	NSAID Analgesics, (COX Non-specific) - Indole Acetic Acid Derivatives	indomethacin submicronized oral	TIVORBEX ORAL	222612	1	1
ANTIARTHRITICS	Analgesic/Anty-inflammatory	NSAIDS,COX-2 SEL.INHIB.(SYST)-TOP.IRRITANT CTR-IRR	NSAID Analgesic, Cyclooxygenase-2 (COX-2) Selective Inhibitors	celecoxib 200 mg capsule and lidocaine 4 %-menthoL 1 % topical patch	CELECOXIB 200 MG CAPSULE AND LIDOCAINE 4 %-MENTHOL 1 % TOPICAL PATCH	262592	2	2
ANTIARTHRITICS	Analgesic/Anty-inflammatory	NSAIDS,CYCLOOXYGENASE-2(COX-2) SELECTIVE INHIBITOR	NULL	NULL	CELECOXIB 10 MG/ML ORAL SUSP	40801262	25	57
ANTIARTHRITICS	Analgesic/Anty-inflammatory	NSAIDS,CYCLOOXYGENASE-2(COX-2) SELECTIVE INHIBITOR	NSAID Analgesic, Cyclooxygenase-2 (COX-2) Selective Inhibitors	celecoxib 100 mg capsule	CELEBREX 100 MG CAPSULE	24497	125	236
ANTIARTHRITICS	Analgesic/Anty-inflammatory	NSAIDS,CYCLOOXYGENASE-2(COX-2) SELECTIVE INHIBITOR	NSAID Analgesic, Cyclooxygenase-2 (COX-2) Selective Inhibitors	celecoxib 100 mg capsule	CELECOXIB 100 MG CAPSULE	24500	4103	7558
ANTIARTHRITICS	Analgesic/Anty-inflammatory	NSAIDS,CYCLOOXYGENASE-2(COX-2) SELECTIVE INHIBITOR	NSAID Analgesic, Cyclooxygenase-2 (COX-2) Selective Inhibitors	celecoxib 200 mg capsule	CELEBREX 200 MG CAPSULE	24498	497	811
ANTIARTHRITICS	Analgesic/Anty-inflammatory	NSAIDS,CYCLOOXYGENASE-2(COX-2) SELECTIVE INHIBITOR	NSAID Analgesic, Cyclooxygenase-2 (COX-2) Selective Inhibitors	celecoxib 200 mg capsule	CELECOXIB 200 MG CAPSULE	24501	14931	35495
ANTIARTHRITICS	Analgesic/Anty-inflammatory	NSAIDS,CYCLOOXYGENASE-2(COX-2) SELECTIVE INHIBITOR	NSAID Analgesic, Cyclooxygenase-2 (COX-2) Selective Inhibitors	celecoxib 400 mg capsule	CELEBREX 400 MG CAPSULE	34348	6	17
ANTIARTHRITICS	Analgesic/Anty-inflammatory	NSAIDS,CYCLOOXYGENASE-2(COX-2) SELECTIVE INHIBITOR	NSAID Analgesic, Cyclooxygenase-2 (COX-2) Selective Inhibitors	celecoxib 400 mg capsule	CELECOXIB 400 MG CAPSULE	33653	2887	3570
ANTIARTHRITICS	Analgesic/Anty-inflammatory	NSAIDS,CYCLOOXYGENASE-2(COX-2) SELECTIVE INHIBITOR	NSAID Analgesic, Cyclooxygenase-2 (COX-2) Selective Inhibitors	celecoxib 50 mg capsule	CELECOXIB 50 MG CAPSULE	78150	291	376
ANTIARTHRITICS	Analgesic/Anty-inflammatory	NSAIDS,CYCLOOXYGENASE-2(COX-2) SELECTIVE INHIBITOR	NSAID Analgesic, Cyclooxygenase-2 (COX-2) Selective Inhibitors	celecoxib oral	CELEBREX ORAL	125209	784	789
ANTIARTHRITICS	Analgesic/Anty-inflammatory	NSAIDS,CYCLOOXYGENASE-2(COX-2) SELECTIVE INHIBITOR	NSAID Analgesic, Cyclooxygenase-2 (COX-2) Selective Inhibitors	celecoxib oral	CELECOXIB ORAL	125210	23	23
ANTIARTHRITICS	Analgesic/Anty-inflammatory	NSAIDS,CYCLOOXYGENASE-2(COX-2) SELECTIVE INHIBITOR	NSAID Analgesic, Cyclooxygenase-2 (COX-2) Selective Inhibitors	rofecoxib 25 mg tablet	ROFECOXIB 25 MG TABLET	25221	1	1
ANTIARTHRITICS	Analgesic/Anty-inflammatory	NSAIDS,CYCLOOXYGENASE-2(COX-2) SELECTIVE INHIBITOR	NSAID Analgesic, Cyclooxygenase-2 (COX-2) Selective Inhibitors	rofecoxib oral	ROFECOXIB ORAL	139520	5	5
ANTIARTHRITICS	Analgesic/Anty-inflammatory	NSAIDS,CYCLOOXYGENASE-2(COX-2) SELECTIVE INHIBITOR	NSAID Analgesic, Cyclooxygenase-2 (COX-2) Selective Inhibitors	valdecoxib oral	VALDECOXIB ORAL	142980	1	1
ANTIDOTES	OPIOID ANTAGONISTS	OPIOID ANTAGONISTS	NULL	NULL	NALOXONE 1 MG/ML ORAL SOLN	40800114	3826	6002
ANTIDOTES	OPIOID ANTAGONISTS	OPIOID ANTAGONISTS	NULL	NULL	NALOXONE ORAL	226836	10	10
ANTIDOTES	OPIOID ANTAGONISTS	OPIOID ANTAGONISTS	Opioid Reversal Agents - Opioid Antagonists	naloxone 0.4 mg/0.4 mL injection, auto-injector	EVZIO 0.4 MG/0.4 ML INJECTION,AUTO-INJECTOR	217790	4	4
ANTIDOTES	OPIOID ANTAGONISTS	OPIOID ANTAGONISTS	Opioid Reversal Agents - Opioid Antagonists	naloxone 0.4 mg/0.4 mL injection, auto-injector	NALOXONE 0.4 MG/0.4 ML INJECTION, AUTO-INJECTOR	217787	147	199
ANTIDOTES	OPIOID ANTAGONISTS	OPIOID ANTAGONISTS	Opioid Reversal Agents - Opioid Antagonists	naloxone 0.4 mg/mL injection solution	NALOXONE 0.4 MG/ML INJECTION SOLUTION	5373	65220	134006
ANTIDOTES	OPIOID ANTAGONISTS	OPIOID ANTAGONISTS	Opioid Reversal Agents - Opioid Antagonists	naloxone 0.4 mg/mL injection solution	NALOXONE HCL 0.4 MG/ML INJ SOLN (FOR PO USE) (PEDI BCHO)	40805758	3	3
ANTIDOTES	OPIOID ANTAGONISTS	OPIOID ANTAGONISTS	Opioid Reversal Agents - Opioid Antagonists	naloxone 0.4 mg/mL injection syringe	NALOXONE 0.4 MG/ML INJECTION SYRINGE	106281	50	57
ANTIDOTES	OPIOID ANTAGONISTS	OPIOID ANTAGONISTS	Opioid Reversal Agents - Opioid Antagonists	naloxone 1 mg/mL injection syringe	NALOXONE 1 MG/ML INJECTION SYRINGE	5374	1368	1888
ANTIDOTES	OPIOID ANTAGONISTS	OPIOID ANTAGONISTS	Opioid Reversal Agents - Opioid Antagonists	naloxone 2 mg/0.4 mL injection,auto-injector	EVZIO 2 MG/0.4 ML INJECTION,AUTO-INJECTOR	264913	2	3
ANTIDOTES	OPIOID ANTAGONISTS	OPIOID ANTAGONISTS	Opioid Reversal Agents - Opioid Antagonists	naloxone 2 mg/0.4 mL injection,auto-injector	NALOXONE 2 MG/0.4 ML INJECTION,AUTO-INJECTOR	264881	8	9
ANTIDOTES	OPIOID ANTAGONISTS	OPIOID ANTAGONISTS	Opioid Reversal Agents - Opioid Antagonists	naloxone 2 mg/actuation nasal spray	NALOXONE 2 MG/ACTUATION NASAL SPRAY	266914	52	54
ANTIDOTES	OPIOID ANTAGONISTS	OPIOID ANTAGONISTS	Opioid Reversal Agents - Opioid Antagonists	naloxone 4 mg/actuation nasal spray	NALOXONE 4 MG/ACTUATION NASAL SPRAY	225189	16285	19222
ANTIDOTES	OPIOID ANTAGONISTS	OPIOID ANTAGONISTS	Opioid Reversal Agents - Opioid Antagonists	naloxone 4 mg/actuation nasal spray	NARCAN 4 MG/ACTUATION NASAL SPRAY	225193	300	324
ANTIDOTES	OPIOID ANTAGONISTS	OPIOID ANTAGONISTS	Opioid Reversal Agents - Opioid Antagonists	naloxone injection	EVZIO INJ	217959	1	1
ANTIDOTES	OPIOID ANTAGONISTS	OPIOID ANTAGONISTS	Opioid Reversal Agents - Opioid Antagonists	naloxone injection	NALOXONE INJ	135005	11	11
ANTIDOTES	OPIOID ANTAGONISTS	OPIOID ANTAGONISTS	Opioid Reversal Agents - Opioid Antagonists	naloxone injection	NARCAN INJ	135042	5	5
ANTIDOTES	OPIOID ANTAGONISTS	OPIOID ANTAGONISTS	Opioid Reversal Agents - Opioid Antagonists	naloxone nasal	NALOXONE NASAL	225378	21	22
ANTIDOTES	OPIOID ANTAGONISTS	OPIOID ANTAGONISTS	Opioid Reversal Agents - Opioid Antagonists	naloxone nasal	NARCAN NASAL	225380	23	23
ANTIDOTES	OPIOID ANTAGONISTS	OPIOID ANTAGONISTS	Opioid Reversal Agents - Opioid Antagonists	naltrexone	NALTREXONE HCL	115211	3	4
ANTIDOTES	OPIOID ANTAGONISTS	OPIOID ANTAGONISTS	Opioid Reversal Agents - Opioid Antagonists	naltrexone 50 mg tablet	NALTREXONE 50 MG TABLET	10685	1680	3264
ANTIDOTES	OPIOID ANTAGONISTS	OPIOID ANTAGONISTS	Opioid Reversal Agents - Opioid Antagonists	naltrexone oral	DEPADE ORAL	127254	4	4
ANTIDOTES	OPIOID ANTAGONISTS	OPIOID ANTAGONISTS	Opioid Reversal Agents - Opioid Antagonists	naltrexone oral	NALTREXONE ORAL	135010	706	727
ANTIDOTES	OPIOID ANTAGONISTS	OPIOID ANTAGONISTS	Opioid Reversal Agents - Opioid Antagonists	naltrexone oral	REVIA ORAL	139366	1	1
CNS DRUGS	Benzodiazepine	ANTICONVULSANT - BENZODIAZEPINE TYPE	Antianxiety Agent - Benzodiazepines	clonazePAM 0.125 mg disintegrating tablet	CLONAZEPAM 0.125 MG DISINTEGRATING TABLET	42225	380	801
CNS DRUGS	Benzodiazepine	ANTICONVULSANT - BENZODIAZEPINE TYPE	Antianxiety Agent - Benzodiazepines	clonazePAM 0.25 mg disintegrating tablet	CLONAZEPAM 0.25 MG DISINTEGRATING TABLET	42226	831	1495
CNS DRUGS	Benzodiazepine	ANTICONVULSANT - BENZODIAZEPINE TYPE	Antianxiety Agent - Benzodiazepines	clonazePAM 0.5 mg disintegrating tablet	CLONAZEPAM 0.5 MG DISINTEGRATING TABLET	42227	1088	1682
CNS DRUGS	Benzodiazepine	ANTICONVULSANT - BENZODIAZEPINE TYPE	Antianxiety Agent - Benzodiazepines	clonazePAM 0.5 mg tablet	CLONAZEPAM 0.5 MG TABLET	9637	12363	38298
CNS DRUGS	Benzodiazepine	ANTICONVULSANT - BENZODIAZEPINE TYPE	Antianxiety Agent - Benzodiazepines	clonazePAM 0.5 mg tablet	KLONOPIN 0.5 MG TABLET	4258	42	96
CNS DRUGS	Benzodiazepine	ANTICONVULSANT - BENZODIAZEPINE TYPE	Antianxiety Agent - Benzodiazepines	clonazePAM 1 mg disintegrating tablet	CLONAZEPAM 1 MG DISINTEGRATING TABLET	42228	354	536
CNS DRUGS	Benzodiazepine	ANTICONVULSANT - BENZODIAZEPINE TYPE	Antianxiety Agent - Benzodiazepines	clonazePAM 1 mg tablet	CLONAZEPAM 1 MG TABLET	9638	7417	22716
CNS DRUGS	Benzodiazepine	ANTICONVULSANT - BENZODIAZEPINE TYPE	Antianxiety Agent - Benzodiazepines	clonazePAM 1 mg tablet	KLONOPIN 1 MG TABLET	4259	20	47
CNS DRUGS	Benzodiazepine	ANTICONVULSANT - BENZODIAZEPINE TYPE	Antianxiety Agent - Benzodiazepines	clonazePAM 2 mg disintegrating tablet	CLONAZEPAM 2 MG DISINTEGRATING TABLET	42229	96	127
CNS DRUGS	Benzodiazepine	ANTICONVULSANT - BENZODIAZEPINE TYPE	Antianxiety Agent - Benzodiazepines	clonazePAM 2 mg tablet	CLONAZEPAM 2 MG TABLET	9639	1529	4579
CNS DRUGS	Benzodiazepine	ANTICONVULSANT - BENZODIAZEPINE TYPE	Antianxiety Agent - Benzodiazepines	clonazePAM 2 mg tablet	KLONOPIN 2 MG TABLET	4260	7	11
CNS DRUGS	Benzodiazepine	ANTICONVULSANT - BENZODIAZEPINE TYPE	Antianxiety Agent - Benzodiazepines	clonazepam oral	KLONOPIN ORAL	132478	624	627
CNS DRUGS	Benzodiazepine	ANTICONVULSANT - BENZODIAZEPINE TYPE	Anticonvulsant - Benzodiazepines	cloBAZam 10 mg oral film	CLOBAZAM 10 MG ORAL FILM	271854	5	9
CNS DRUGS	Benzodiazepine	ANTICONVULSANT - BENZODIAZEPINE TYPE	Anticonvulsant - Benzodiazepines	cloBAZam 10 mg tablet	CLOBAZAM 10 MG TABLET	194687	1211	7362
CNS DRUGS	Benzodiazepine	ANTICONVULSANT - BENZODIAZEPINE TYPE	Anticonvulsant - Benzodiazepines	clobazam 10 mg tablet	CLOBAZAM 2.5 MG QUARTER-TAB	40802345	159	357
CNS DRUGS	Benzodiazepine	ANTICONVULSANT - BENZODIAZEPINE TYPE	Anticonvulsant - Benzodiazepines	cloBAZam 10 mg tablet	ONFI 10 MG TABLET	194747	294	1026
CNS DRUGS	Benzodiazepine	ANTICONVULSANT - BENZODIAZEPINE TYPE	Anticonvulsant - Benzodiazepines	cloBAZam 2.5 mg/mL oral suspension	CLOBAZAM 2.5 MG/ML ORAL SUSPENSION	211236	422	2414
CNS DRUGS	Benzodiazepine	ANTICONVULSANT - BENZODIAZEPINE TYPE	Anticonvulsant - Benzodiazepines	cloBAZam 2.5 mg/mL oral suspension	ONFI 2.5 MG/ML ORAL SUSPENSION	211237	65	207
CNS DRUGS	Benzodiazepine	ANTICONVULSANT - BENZODIAZEPINE TYPE	Anticonvulsant - Benzodiazepines	cloBAZam 20 mg tablet	CLOBAZAM 20 MG TABLET	194688	299	1438
CNS DRUGS	Benzodiazepine	ANTICONVULSANT - BENZODIAZEPINE TYPE	Anticonvulsant - Benzodiazepines	cloBAZam 20 mg tablet	ONFI 20 MG TABLET	194748	87	297
CNS DRUGS	Benzodiazepine	ANTICONVULSANT - BENZODIAZEPINE TYPE	Anticonvulsant - Benzodiazepines	cloBAZam 5 mg oral film	CLOBAZAM 5 MG ORAL FILM	271853	4	8
CNS DRUGS	Benzodiazepine	ANTICONVULSANT - BENZODIAZEPINE TYPE	Anticonvulsant - Benzodiazepines	cloBAZam 5 mg oral film	SYMPAZAN 5 MG ORAL FILM	272524	1	1
CNS DRUGS	Benzodiazepine	ANTICONVULSANT - BENZODIAZEPINE TYPE	Anticonvulsant - Benzodiazepines	cloBAZam 5 mg tablet	CLOBAZAM 5 MG TABLET	194686	305	926
CNS DRUGS	Benzodiazepine	ANTICONVULSANT - BENZODIAZEPINE TYPE	Anticonvulsant - Benzodiazepines	cloBAZam 5 mg tablet	ONFI 5 MG TABLET	194746	19	26
CNS DRUGS	Benzodiazepine	ANTICONVULSANT - BENZODIAZEPINE TYPE	Anticonvulsant - Benzodiazepines	clobazam oral	CLOBAZAM ORAL	203325	31	31
CNS DRUGS	Benzodiazepine	ANTICONVULSANT - BENZODIAZEPINE TYPE	Anticonvulsant - Benzodiazepines	clobazam oral	ONFI ORAL	203390	60	60
CNS DRUGS	Benzodiazepine	ANTICONVULSANT - BENZODIAZEPINE TYPE	Anticonvulsant - Benzodiazepines	diazePAM 10 mg rectal kit	DIAZEPAM 10 MG RECTAL KIT	87867	139	259
CNS DRUGS	Benzodiazepine	ANTICONVULSANT - BENZODIAZEPINE TYPE	Anticonvulsant - Benzodiazepines	diazePAM 10 mg/spray (0.1 mL) nasal spray	DIAZEPAM 10 MG/SPRAY (0.1 ML) NASAL SPRAY	282714	1	1
CNS DRUGS	Benzodiazepine	ANTICONVULSANT - BENZODIAZEPINE TYPE	Anticonvulsant - Benzodiazepines	diazePAM 12.5 mg-15 mg-17.5 mg-20 mg rectal kit	DIASTAT ACUDIAL 12.5 MG-15 MG-17.5 MG-20 MG RECTAL KIT	88465	11	45
CNS DRUGS	Benzodiazepine	ANTICONVULSANT - BENZODIAZEPINE TYPE	Anticonvulsant - Benzodiazepines	diazePAM 12.5 mg-15 mg-17.5 mg-20 mg rectal kit	DIAZEPAM 12.5 MG-15 MG-17.5 MG-20 MG RECTAL KIT	87869	225	634
CNS DRUGS	Benzodiazepine	ANTICONVULSANT - BENZODIAZEPINE TYPE	Anticonvulsant - Benzodiazepines	diazePAM 2.5 mg rectal kit	DIASTAT 2.5 MG RECTAL KIT	88455	4	4
CNS DRUGS	Benzodiazepine	ANTICONVULSANT - BENZODIAZEPINE TYPE	Anticonvulsant - Benzodiazepines	diazePAM 2.5 mg rectal kit	DIAZEPAM 2.5 MG RECTAL KIT	87865	430	625
CNS DRUGS	Benzodiazepine	ANTICONVULSANT - BENZODIAZEPINE TYPE	Anticonvulsant - Benzodiazepines	diazePAM 20 mg rectal kit	DIAZEPAM 20 MG RECTAL KIT	21730	6	9
CNS DRUGS	Benzodiazepine	ANTICONVULSANT - BENZODIAZEPINE TYPE	Anticonvulsant - Benzodiazepines	diazePAM 5 mg rectal kit	DIAZEPAM 5 MG RECTAL KIT	87866	6	6
CNS DRUGS	Benzodiazepine	ANTICONVULSANT - BENZODIAZEPINE TYPE	Anticonvulsant - Benzodiazepines	diazePAM 5 mg-7.5 mg-10 mg rectal kit	DIASTAT ACUDIAL 5 MG-7.5 MG-10 MG RECTAL KIT	88464	24	42
CNS DRUGS	Benzodiazepine	ANTICONVULSANT - BENZODIAZEPINE TYPE	Anticonvulsant - Benzodiazepines	diazePAM 5 mg-7.5 mg-10 mg rectal kit	DIAZEPAM 5 MG-7.5 MG-10 MG RECTAL KIT	110354	1234	2825
CNS DRUGS	Benzodiazepine	ANTICONVULSANT - BENZODIAZEPINE TYPE	Anticonvulsant - Benzodiazepines	diazepam rectal	DIASTAT ACUDIAL RECTAL	127658	10	10
CNS DRUGS	Benzodiazepine	ANTICONVULSANT - BENZODIAZEPINE TYPE	Anticonvulsant - Benzodiazepines	diazepam rectal	DIASTAT RECTAL	127659	88	89
CNS DRUGS	Benzodiazepine	ANTICONVULSANT - BENZODIAZEPINE TYPE	Anticonvulsant - Benzodiazepines	diazepam rectal	DIAZEPAM RECTAL	127677	30	31
CNS DRUGS	Benzodiazepine	ANTICONVULSANT - BENZODIAZEPINE TYPE	Anticonvulsant - Benzodiazepines	midazolam 5 mg/spray (0.1 mL) nasal spray	MIDAZOLAM 5 MG/SPRAY (0.1 ML) NASAL SPRAY	274495	129	164
CNS DRUGS	Benzodiazepine	ANTICONVULSANT - BENZODIAZEPINE TYPE	Anticonvulsant - Benzodiazepines	midazolam 5 mg/spray (0.1 mL) nasal spray	NAYZILAM 5 MG/SPRAY (0.1 ML) NASAL SPRAY	275541	9	12
CNS DRUGS	Benzodiazepine	ANTICONVULSANT - BENZODIAZEPINE TYPE	Anticonvulsant - Benzodiazepines	midazolam nasal	MIDAZOLAM NASAL	275634	2	2
CNS DRUGS	Other	ANTICONVULSANT - CANNABINOID TYPE	Anticonvulsant - Cannabinoid Type	cannabidioL 100 mg/mL oral solution	CANNABIDIOL 100 MG/ML ORAL SOLUTION	271596	368	1215
CNS DRUGS	Other	ANTICONVULSANT - CANNABINOID TYPE	Anticonvulsant - Cannabinoid Type	cannabidioL 100 mg/mL oral solution	EPIDIOLEX 100 MG/ML ORAL SOLUTION	272081	76	149
CNS DRUGS	Other	ANTICONVULSANT - CANNABINOID TYPE	Anticonvulsant - Cannabinoid Type	cannabidiol oral	CANNABIDIOL (CBD) EXTRACT ORAL	272228	858	870
CNS DRUGS	Other	ANTICONVULSANT - CANNABINOID TYPE	Anticonvulsant - Cannabinoid Type	cannabidiol oral	CANNABIDIOL ORAL	278483	30	30
CNS DRUGS	Other	ANTICONVULSANT - CANNABINOID TYPE	Anticonvulsant - Cannabinoid Type	cannabidiol oral	EPIDIOLEX ORAL	272251	7	7
CNS DRUGS	Other anticonvulsants	ANTICONVULSANTS	Anticonvulsant - Carboxylic Acid Derivatives	divalproex 125 mg capsule,delayed release sprinkle	DEPAKOTE SPRINKLES 125 MG CAPSULE,DELAYED RELEASE	2237	32	222
CNS DRUGS	Other anticonvulsants	ANTICONVULSANTS	Anticonvulsant - Carboxylic Acid Derivatives	divalproex 125 mg capsule,delayed release sprinkle	DIVALPROEX 125 MG CAPSULE,DELAYED RELEASE SPRINKLE	27631	1349	6022
CNS DRUGS	Other anticonvulsants	ANTICONVULSANTS	Anticonvulsant - Carboxylic Acid Derivatives	divalproex 125 mg tablet,delayed release	DEPAKOTE 125 MG TABLET,DELAYED RELEASE	2234	11	37
CNS DRUGS	Other anticonvulsants	ANTICONVULSANTS	Anticonvulsant - Carboxylic Acid Derivatives	divalproex 125 mg tablet,delayed release	DIVALPROEX 125 MG TABLET,DELAYED RELEASE	2551	643	1361
CNS DRUGS	Other anticonvulsants	ANTICONVULSANTS	Anticonvulsant - Carboxylic Acid Derivatives	divalproex 250 mg tablet,delayed release	DEPAKOTE 250 MG TABLET,DELAYED RELEASE	2235	25	61
CNS DRUGS	Other anticonvulsants	ANTICONVULSANTS	Anticonvulsant - Carboxylic Acid Derivatives	divalproex 250 mg tablet,delayed release	DIVALPROEX 250 MG TABLET,DELAYED RELEASE	2552	2244	5591
CNS DRUGS	Other anticonvulsants	ANTICONVULSANTS	Anticonvulsant - Carboxylic Acid Derivatives	divalproex 500 mg tablet,delayed release	DEPAKOTE 500 MG TABLET,DELAYED RELEASE	2236	18	92
CNS DRUGS	Other anticonvulsants	ANTICONVULSANTS	Anticonvulsant - Carboxylic Acid Derivatives	divalproex 500 mg tablet,delayed release	DIVALPROEX 500 MG TABLET,DELAYED RELEASE	2553	2627	6928
CNS DRUGS	Other anticonvulsants	ANTICONVULSANTS	Anticonvulsant - Carboxylic Acid Derivatives	divalproex ER 250 mg tablet,extended release 24 hr	DEPAKOTE ER 250 MG TABLET,EXTENDED RELEASE	34419	39	170
CNS DRUGS	Other anticonvulsants	ANTICONVULSANTS	Anticonvulsant - Carboxylic Acid Derivatives	divalproex ER 250 mg tablet,extended release 24 hr	DIVALPROEX ER 250 MG TABLET,EXTENDED RELEASE 24 HR	34418	1223	3935
CNS DRUGS	Other anticonvulsants	ANTICONVULSANTS	Anticonvulsant - Carboxylic Acid Derivatives	divalproex ER 500 mg tablet,extended release 24 hr	DEPAKOTE ER 500 MG TABLET,EXTENDED RELEASE	28845	57	169
CNS DRUGS	Other anticonvulsants	ANTICONVULSANTS	Anticonvulsant - Carboxylic Acid Derivatives	divalproex ER 500 mg tablet,extended release 24 hr	DIVALPROEX ER 500 MG TABLET,EXTENDED RELEASE 24 HR	81426	1847	6228
CNS DRUGS	Other anticonvulsants	ANTICONVULSANTS	Anticonvulsant - Carboxylic Acid Derivatives	divalproex oral	DEPAKOTE ER ORAL	127256	45	47
CNS DRUGS	Other anticonvulsants	ANTICONVULSANTS	Anticonvulsant - Carboxylic Acid Derivatives	divalproex oral	DEPAKOTE ORAL	127257	563	574
CNS DRUGS	Other anticonvulsants	ANTICONVULSANTS	Anticonvulsant - Carboxylic Acid Derivatives	divalproex oral	DEPAKOTE SPRINKLES ORAL	127258	19	20
CNS DRUGS	Other anticonvulsants	ANTICONVULSANTS	Anticonvulsant - Carboxylic Acid Derivatives	divalproex oral	DIVALPROEX ORAL	127962	97	98
CNS DRUGS	Other anticonvulsants	ANTICONVULSANTS	Anticonvulsant - Carboxylic Acid Derivatives	valproate sodium 500 mg/5 mL (100 mg/mL) intravenous solution	VALPROATE SODIUM 500 MG/5 ML (100 MG/ML) INTRAVENOUS SOLUTION	20887	917	2624
CNS DRUGS	Other anticonvulsants	ANTICONVULSANTS	Anticonvulsant - Carboxylic Acid Derivatives	valproate sodium intravenous	DEPACON IV	127253	3	3
CNS DRUGS	Other anticonvulsants	ANTICONVULSANTS	Anticonvulsant - Carboxylic Acid Derivatives	valproate sodium intravenous	VALPROATE SODIUM IV	142996	1	1
CNS DRUGS	Other anticonvulsants	ANTICONVULSANTS	Anticonvulsant - Carboxylic Acid Derivatives	valproic acid	VALPROIC ACID	115218	2	6
CNS DRUGS	Other anticonvulsants	ANTICONVULSANTS	Anticonvulsant - Carboxylic Acid Derivatives	valproic acid (as sodium salt) 250 mg/5 mL (5 mL) oral solution	VALPROIC ACID (AS SODIUM SALT) 250 MG/5 ML (5 ML) ORAL SOLUTION	193258	418	1283
CNS DRUGS	Other anticonvulsants	ANTICONVULSANTS	Anticonvulsant - Carboxylic Acid Derivatives	valproic acid (as sodium salt) 250 mg/5 mL oral solution	DEPAKENE 250 MG/5 ML ORAL SOLUTION	2233	10	45
CNS DRUGS	Other anticonvulsants	ANTICONVULSANTS	Anticonvulsant - Carboxylic Acid Derivatives	valproic acid (as sodium salt) 250 mg/5 mL oral solution	VALPROIC ACID (AS SODIUM SALT) 250 MG/5 ML ORAL SOLUTION	8428	687	2993
CNS DRUGS	Other anticonvulsants	ANTICONVULSANTS	Anticonvulsant - Carboxylic Acid Derivatives	valproic acid (as sodium salt) 250 mg/5 mL syringe (FOR ORAL USE ONLY)	VALPROIC ACID (AS SODIUM SALT) 250 MG/5 ML SYRINGE (FOR ORAL USE ONLY)	203144	4	6
CNS DRUGS	Other anticonvulsants	ANTICONVULSANTS	Anticonvulsant - Carboxylic Acid Derivatives	valproic acid (as sodium salt) 500 mg/10 mL (10 mL) oral solution	VALPROIC ACID (AS SODIUM SALT) 500 MG/10 ML (10 ML) ORAL SOLUTION	193256	243	723
CNS DRUGS	Other anticonvulsants	ANTICONVULSANTS	Anticonvulsant - Carboxylic Acid Derivatives	valproic acid (as sodium salt) oral	DEPAKENE ORAL	127255	33	34
CNS DRUGS	Other anticonvulsants	ANTICONVULSANTS	Anticonvulsant - Carboxylic Acid Derivatives	valproic acid (as sodium salt) oral	VALPROIC ACID (AS SODIUM SALT) ORAL	142997	3	4
CNS DRUGS	Other anticonvulsants	ANTICONVULSANTS	Anticonvulsant - Carboxylic Acid Derivatives	valproic acid 125 mg capsule,delayed release	VALPROIC ACID 125 MG CAPSULE,DELAYED RELEASE	93282	14	22
CNS DRUGS	Other anticonvulsants	ANTICONVULSANTS	Anticonvulsant - Carboxylic Acid Derivatives	valproic acid 250 mg capsule	VALPROIC ACID 250 MG CAPSULE	8429	582	1128
CNS DRUGS	Other anticonvulsants	ANTICONVULSANTS	Anticonvulsant - Carboxylic Acid Derivatives	valproic acid 250 mg capsule,delayed release	VALPROIC ACID 250 MG CAPSULE,DELAYED RELEASE	93283	15	24
CNS DRUGS	Other anticonvulsants	ANTICONVULSANTS	Anticonvulsant - Carboxylic Acid Derivatives	valproic acid 500 mg capsule,delayed release	STAVZOR 500 MG CAPSULE,DELAYED RELEASE	93281	1	1
CNS DRUGS	Other anticonvulsants	ANTICONVULSANTS	Anticonvulsant - Carboxylic Acid Derivatives	valproic acid 500 mg capsule,delayed release	VALPROIC ACID 500 MG CAPSULE,DELAYED RELEASE	92802	31	35
CNS DRUGS	Other anticonvulsants	ANTICONVULSANTS	Anticonvulsant - Carboxylic Acid Derivatives	valproic acid oral	VALPROIC ACID ORAL	142999	86	89
CNS DRUGS	Other anticonvulsants	ANTICONVULSANTS	Anticonvulsant - GABA Analogs	gabapentin 100 mg capsule	GABAPENTIN 100 MG CAPSULE	18309	25606	53407
CNS DRUGS	Other anticonvulsants	ANTICONVULSANTS	Anticonvulsant - GABA Analogs	gabapentin 100 mg capsule	NEURONTIN 100 MG CAPSULE	12073	17	37
CNS DRUGS	Other anticonvulsants	ANTICONVULSANTS	Anticonvulsant - GABA Analogs	gabapentin 100 mg tablet	GABAPENTIN 100 MG TABLET	39413	590	730
CNS DRUGS	Other anticonvulsants	ANTICONVULSANTS	Anticonvulsant - GABA Analogs	gabapentin 25 mg/mL oral suspension	GABAPENTIN 25 MG/ML ORAL SUSPENSION	144840	10	14
CNS DRUGS	Other anticonvulsants	ANTICONVULSANTS	Anticonvulsant - GABA Analogs	gabapentin 250 mg/5 mL (5 mL) oral solution	GABAPENTIN 250 MG/5 ML (5 ML) ORAL SOLUTION	206321	121	213
CNS DRUGS	Other anticonvulsants	ANTICONVULSANTS	Anticonvulsant - GABA Analogs	gabapentin 250 mg/5 mL oral solution	GABAPENTIN 250 MG/5 ML ORAL SOLUTION	29169	1653	5076
CNS DRUGS	Other anticonvulsants	ANTICONVULSANTS	Anticonvulsant - GABA Analogs	gabapentin 250 mg/5 mL oral solution	NEURONTIN 250 MG/5 ML ORAL SOLUTION	30426	1	1
CNS DRUGS	Other anticonvulsants	ANTICONVULSANTS	Anticonvulsant - GABA Analogs	gabapentin 300 mg capsule	GABAPENTIN 300 MG CAPSULE	18308	71223	237796
CNS DRUGS	Other anticonvulsants	ANTICONVULSANTS	Anticonvulsant - GABA Analogs	gabapentin 300 mg capsule	NEURONTIN 300 MG CAPSULE	12074	41	73
CNS DRUGS	Other anticonvulsants	ANTICONVULSANTS	Anticonvulsant - GABA Analogs	gabapentin 300 mg capsule and lidocaine 4 %-menthoL 1 % cream	GABAPENTIN 300 MG CAPSULE AND LIDOCAINE 4 %-MENTHOL 1 % CREAM	227192	4	4
CNS DRUGS	Other anticonvulsants	ANTICONVULSANTS	Anticonvulsant - GABA Analogs	gabapentin 300 mg oral capsule and lidocaine 5 % topical patch kit	GABAPENTIN 300 MG ORAL CAPSULE AND LIDOCAINE 5 % TOPICAL PATCH KIT	278445	9	9
CNS DRUGS	Other anticonvulsants	ANTICONVULSANTS	Anticonvulsant - GABA Analogs	gabapentin 300 mg tablet	GABAPENTIN 300 MG TABLET	39414	2535	3318
CNS DRUGS	Other anticonvulsants	ANTICONVULSANTS	Anticonvulsant - GABA Analogs	gabapentin 300 mg/6 mL (6 mL) oral solution	GABAPENTIN 300 MG/6 ML (6 ML) ORAL SOLUTION	206322	1659	4733
CNS DRUGS	Other anticonvulsants	ANTICONVULSANTS	Anticonvulsant - GABA Analogs	gabapentin 400 mg capsule	GABAPENTIN 400 MG CAPSULE	18307	7842	19196
CNS DRUGS	Other anticonvulsants	ANTICONVULSANTS	Anticonvulsant - GABA Analogs	gabapentin 400 mg capsule	NEURONTIN 400 MG CAPSULE	12075	2	2
CNS DRUGS	Other anticonvulsants	ANTICONVULSANTS	Anticonvulsant - GABA Analogs	gabapentin 400 mg tablet	GABAPENTIN 400 MG TABLET	39415	244	290
CNS DRUGS	Other anticonvulsants	ANTICONVULSANTS	Anticonvulsant - GABA Analogs	gabapentin 600 mg tablet	GABAPENTIN 600 MG TABLET	25855	9892	19402
CNS DRUGS	Other anticonvulsants	ANTICONVULSANTS	Anticonvulsant - GABA Analogs	gabapentin 600 mg tablet	NEURONTIN 600 MG TABLET	25852	15	28
CNS DRUGS	Other anticonvulsants	ANTICONVULSANTS	Anticonvulsant - GABA Analogs	gabapentin 800 mg tablet	GABAPENTIN 800 MG TABLET	25856	2522	4455
CNS DRUGS	Other anticonvulsants	ANTICONVULSANTS	Anticonvulsant - GABA Analogs	gabapentin 800 mg tablet	NEURONTIN 800 MG TABLET	25853	4	8
CNS DRUGS	Other anticonvulsants	ANTICONVULSANTS	Anticonvulsant - GABA Analogs	gabapentin oral	GABAPENTIN ORAL	130121	2238	2253
CNS DRUGS	Other anticonvulsants	ANTICONVULSANTS	Anticonvulsant - GABA Analogs	gabapentin oral	NEURONTIN ORAL	135387	871	875
CNS DRUGS	Other anticonvulsants	ANTICONVULSANTS	Anticonvulsant - GABA Analogs	gabapentin oral and lidocaine-menthol topical	GABAPENTIN-LIDOCAINE-MENTHOL MISC	227305	1	1
CNS DRUGS	Other anticonvulsants	ANTICONVULSANTS	Anticonvulsant - GABA Analogs	gabapentin oral-capsaicin-methyl salicylate-menthol topical	SMARTRX GABA-V KIT MISC	262139	1	1
CNS DRUGS	Other anticonvulsants	ANTICONVULSANTS	Anticonvulsant - GABA Analogs	pregabalin 100 mg capsule	LYRICA 100 MG CAPSULE	42156	329	693
CNS DRUGS	Other anticonvulsants	ANTICONVULSANTS	Anticonvulsant - GABA Analogs	pregabalin 100 mg capsule	PREGABALIN 100 MG CAPSULE	42165	1822	3445
CNS DRUGS	Other anticonvulsants	ANTICONVULSANTS	Anticonvulsant - GABA Analogs	pregabalin 150 mg capsule	LYRICA 150 MG CAPSULE	42157	298	654
CNS DRUGS	Other anticonvulsants	ANTICONVULSANTS	Anticonvulsant - GABA Analogs	pregabalin 150 mg capsule	PREGABALIN 150 MG CAPSULE	42166	1672	3232
CNS DRUGS	Other anticonvulsants	ANTICONVULSANTS	Anticonvulsant - GABA Analogs	pregabalin 20 mg/mL oral solution	LYRICA 20 MG/ML ORAL SOLUTION	212049	1	7
CNS DRUGS	Other anticonvulsants	ANTICONVULSANTS	Anticonvulsant - GABA Analogs	pregabalin 20 mg/mL oral solution	PREGABALIN 20 MG/ML ORAL SOLUTION	211999	34	72
CNS DRUGS	Other anticonvulsants	ANTICONVULSANTS	Anticonvulsant - GABA Analogs	pregabalin 200 mg capsule	LYRICA 200 MG CAPSULE	42158	77	187
CNS DRUGS	Other anticonvulsants	ANTICONVULSANTS	Anticonvulsant - GABA Analogs	pregabalin 200 mg capsule	PREGABALIN 200 MG CAPSULE	42167	468	926
CNS DRUGS	Other anticonvulsants	ANTICONVULSANTS	Anticonvulsant - GABA Analogs	pregabalin 225 mg capsule	LYRICA 225 MG CAPSULE	42159	19	33
CNS DRUGS	Other anticonvulsants	ANTICONVULSANTS	Anticonvulsant - GABA Analogs	pregabalin 225 mg capsule	PREGABALIN 225 MG CAPSULE	42168	124	200
CNS DRUGS	Other anticonvulsants	ANTICONVULSANTS	Anticonvulsant - GABA Analogs	pregabalin 25 mg capsule	LYRICA 25 MG CAPSULE	42153	160	286
CNS DRUGS	Other anticonvulsants	ANTICONVULSANTS	Anticonvulsant - GABA Analogs	pregabalin 25 mg capsule	PREGABALIN 25 MG CAPSULE	42162	2065	3930
CNS DRUGS	Other anticonvulsants	ANTICONVULSANTS	Anticonvulsant - GABA Analogs	pregabalin 300 mg capsule	LYRICA 300 MG CAPSULE	42160	71	147
CNS DRUGS	Other anticonvulsants	ANTICONVULSANTS	Anticonvulsant - GABA Analogs	pregabalin 300 mg capsule	PREGABALIN 300 MG CAPSULE	42169	361	672
CNS DRUGS	Other anticonvulsants	ANTICONVULSANTS	Anticonvulsant - GABA Analogs	pregabalin 50 mg capsule	LYRICA 50 MG CAPSULE	42154	397	723
CNS DRUGS	Other anticonvulsants	ANTICONVULSANTS	Anticonvulsant - GABA Analogs	pregabalin 50 mg capsule	PREGABALIN 50 MG CAPSULE	42163	3768	8122
CNS DRUGS	Other anticonvulsants	ANTICONVULSANTS	Anticonvulsant - GABA Analogs	pregabalin 75 mg capsule	LYRICA 75 MG CAPSULE	42155	401	698
CNS DRUGS	Other anticonvulsants	ANTICONVULSANTS	Anticonvulsant - GABA Analogs	pregabalin 75 mg capsule	PREGABALIN 75 MG CAPSULE	42164	3571	7907
CNS DRUGS	Other anticonvulsants	ANTICONVULSANTS	Anticonvulsant - GABA Analogs	pregabalin oral	LYRICA ORAL	133374	540	544
CNS DRUGS	Other anticonvulsants	ANTICONVULSANTS	Anticonvulsant - GABA Analogs	pregabalin oral	PREGABALIN ORAL	138158	28	28
CNS DRUGS	Other anticonvulsants	ANTICONVULSANTS	Anticonvulsant - Monosaccharide Derivatives	topiramate 100 mg tablet	TOPAMAX 100 MG TABLET	18915	18	50
CNS DRUGS	Other anticonvulsants	ANTICONVULSANTS	Anticonvulsant - Monosaccharide Derivatives	topiramate 100 mg tablet	TOPIRAMATE 100 MG TABLET	18922	3057	7649
CNS DRUGS	Other anticonvulsants	ANTICONVULSANTS	Anticonvulsant - Monosaccharide Derivatives	topiramate 15 mg sprinkle capsule	TOPAMAX 15 MG SPRINKLE CAPSULE	24321	3	22
CNS DRUGS	Other anticonvulsants	ANTICONVULSANTS	Anticonvulsant - Monosaccharide Derivatives	topiramate 15 mg sprinkle capsule	TOPIRAMATE 15 MG SPRINKLE CAPSULE	27641	268	600
CNS DRUGS	Other anticonvulsants	ANTICONVULSANTS	Anticonvulsant - Monosaccharide Derivatives	topiramate 200 mg tablet	TOPAMAX 200 MG TABLET	18916	17	64
CNS DRUGS	Other anticonvulsants	ANTICONVULSANTS	Anticonvulsant - Monosaccharide Derivatives	topiramate 200 mg tablet	TOPIRAMATE 200 MG TABLET	18921	1000	2964
CNS DRUGS	Other anticonvulsants	ANTICONVULSANTS	Anticonvulsant - Monosaccharide Derivatives	topiramate 25 mg sprinkle capsule	TOPAMAX 25 MG SPRINKLE CAPSULE	24322	4	16
CNS DRUGS	Other anticonvulsants	ANTICONVULSANTS	Anticonvulsant - Monosaccharide Derivatives	topiramate 25 mg sprinkle capsule	TOPIRAMATE 25 MG SPRINKLE CAPSULE	27642	1534	2954
CNS DRUGS	Other anticonvulsants	ANTICONVULSANTS	Anticonvulsant - Monosaccharide Derivatives	topiramate 25 mg tablet	TOPAMAX 25 MG TABLET	18914	17	51
CNS DRUGS	Other anticonvulsants	ANTICONVULSANTS	Anticonvulsant - Monosaccharide Derivatives	topiramate 25 mg tablet	TOPIRAGEN 25 MG TABLET	100792	1	1
CNS DRUGS	Other anticonvulsants	ANTICONVULSANTS	Anticonvulsant - Monosaccharide Derivatives	topiramate 25 mg tablet	TOPIRAMATE 25 MG TABLET	18920	4715	10058
CNS DRUGS	Other anticonvulsants	ANTICONVULSANTS	Anticonvulsant - Monosaccharide Derivatives	topiramate 50 mg tablet	TOPAMAX 50 MG TABLET	38036	10	25
CNS DRUGS	Other anticonvulsants	ANTICONVULSANTS	Anticonvulsant - Monosaccharide Derivatives	topiramate 50 mg tablet	TOPIRAMATE 50 MG TABLET	37616	3288	7530
CNS DRUGS	Other anticonvulsants	ANTICONVULSANTS	Anticonvulsant - Monosaccharide Derivatives	topiramate oral	TOPAMAX ORAL	142039	432	442
CNS DRUGS	Other anticonvulsants	ANTICONVULSANTS	Anticonvulsant - Monosaccharide Derivatives	topiramate oral	TOPIRAGEN ORAL	142048	5	5
CNS DRUGS	Other anticonvulsants	ANTICONVULSANTS	Anticonvulsant - Monosaccharide Derivatives	topiramate oral	TOPIRAMATE ORAL	142050	172	173
CNS DRUGS	Other anticonvulsants	ANTICONVULSANTS	Anticonvulsant - Monosaccharide Derivatives	topiramate oral	TROKENDI XR ORAL	211944	18	18
CNS DRUGS	Other anticonvulsants	ANTICONVULSANTS	Anticonvulsant - Monosaccharide Derivatives	topiramate XR 100 mg capsule sprinkle,extended release 24 hr	QUDEXY XR 100 MG CAPSULE SPRINKLE,EXTENDED RELEASE	217849	3	3
CNS DRUGS	Other anticonvulsants	ANTICONVULSANTS	Anticonvulsant - Monosaccharide Derivatives	topiramate XR 100 mg capsule sprinkle,extended release 24 hr	TOPIRAMATE XR 100 MG CAPSULE SPRINKLE,EXTENDED RELEASE 24 HR	217784	19	39
CNS DRUGS	Other anticonvulsants	ANTICONVULSANTS	Anticonvulsant - Monosaccharide Derivatives	topiramate XR 100 mg capsule,extended release 24 hr	TOPIRAMATE XR 100 MG CAPSULE,EXTENDED RELEASE 24 HR	211577	80	108
CNS DRUGS	Other anticonvulsants	ANTICONVULSANTS	Anticonvulsant - Monosaccharide Derivatives	topiramate XR 100 mg capsule,extended release 24 hr	TROKENDI XR 100 MG CAPSULE, EXTENDED RELEASE	211584	23	29
CNS DRUGS	Other anticonvulsants	ANTICONVULSANTS	Anticonvulsant - Monosaccharide Derivatives	topiramate XR 150 mg capsule sprinkle,extended release 24 hr	QUDEXY XR 150 MG CAPSULE SPRINKLE,EXTENDED RELEASE	217851	2	2
CNS DRUGS	Other anticonvulsants	ANTICONVULSANTS	Anticonvulsant - Monosaccharide Derivatives	topiramate XR 150 mg capsule sprinkle,extended release 24 hr	TOPIRAMATE XR 150 MG CAPSULE SPRINKLE,EXTENDED RELEASE 24 HR	217785	22	41
CNS DRUGS	Other anticonvulsants	ANTICONVULSANTS	Anticonvulsant - Monosaccharide Derivatives	topiramate XR 200 mg capsule sprinkle,extended release 24 hr	QUDEXY XR 200 MG CAPSULE SPRINKLE,EXTENDED RELEASE	217852	1	1
CNS DRUGS	Other anticonvulsants	ANTICONVULSANTS	Anticonvulsant - Monosaccharide Derivatives	topiramate XR 200 mg capsule sprinkle,extended release 24 hr	TOPIRAMATE XR 200 MG CAPSULE SPRINKLE,EXTENDED RELEASE 24 HR	217786	15	29
CNS DRUGS	Other anticonvulsants	ANTICONVULSANTS	Anticonvulsant - Monosaccharide Derivatives	topiramate XR 200 mg capsule,extended release 24 hr	TOPIRAMATE XR 200 MG CAPSULE,EXTENDED RELEASE 24 HR	211578	48	86
CNS DRUGS	Other anticonvulsants	ANTICONVULSANTS	Anticonvulsant - Monosaccharide Derivatives	topiramate XR 200 mg capsule,extended release 24 hr	TROKENDI XR 200 MG CAPSULE, EXTENDED RELEASE	211585	13	20
CNS DRUGS	Other anticonvulsants	ANTICONVULSANTS	Anticonvulsant - Monosaccharide Derivatives	topiramate XR 25 mg capsule sprinkle,extended release 24 hr	QUDEXY XR 25 MG CAPSULE SPRINKLE,EXTENDED RELEASE	217847	2	3
CNS DRUGS	Other anticonvulsants	ANTICONVULSANTS	Anticonvulsant - Monosaccharide Derivatives	topiramate XR 25 mg capsule sprinkle,extended release 24 hr	TOPIRAMATE XR 25 MG CAPSULE SPRINKLE,EXTENDED RELEASE 24 HR	217782	26	50
CNS DRUGS	Other anticonvulsants	ANTICONVULSANTS	Anticonvulsant - Monosaccharide Derivatives	topiramate XR 25 mg capsule,extended release 24 hr	TOPIRAMATE XR 25 MG CAPSULE,EXTENDED RELEASE 24 HR	211574	62	89
CNS DRUGS	Other anticonvulsants	ANTICONVULSANTS	Anticonvulsant - Monosaccharide Derivatives	topiramate XR 25 mg capsule,extended release 24 hr	TROKENDI XR 25 MG CAPSULE,EXTENDED RELEASE	211582	11	12
CNS DRUGS	Other anticonvulsants	ANTICONVULSANTS	Anticonvulsant - Monosaccharide Derivatives	topiramate XR 50 mg capsule sprinkle,extended release 24 hr	QUDEXY XR 50 MG CAPSULE SPRINKLE,EXTENDED RELEASE	217848	1	1
CNS DRUGS	Other anticonvulsants	ANTICONVULSANTS	Anticonvulsant - Monosaccharide Derivatives	topiramate XR 50 mg capsule sprinkle,extended release 24 hr	TOPIRAMATE XR 50 MG CAPSULE SPRINKLE,EXTENDED RELEASE 24 HR	217783	19	42
CNS DRUGS	Other anticonvulsants	ANTICONVULSANTS	Anticonvulsant - Monosaccharide Derivatives	topiramate XR 50 mg capsule,extended release 24 hr	TOPIRAMATE XR 50 MG CAPSULE,EXTENDED RELEASE 24 HR	211576	74	114
CNS DRUGS	Other anticonvulsants	ANTICONVULSANTS	Anticonvulsant - Monosaccharide Derivatives	topiramate XR 50 mg capsule,extended release 24 hr	TROKENDI XR 50 MG CAPSULE, EXTENDED RELEASE	211583	14	19
CNS DRUGS	Other anticonvulsants	ANTICONVULSANTS	Anticonvulsant - Phenyltriazine Derivatives	lamoTRIgine 100 mg disintegrating tablet	LAMICTAL ODT 100 MG DISINTEGRATING TABLET	97838	6	19
CNS DRUGS	Other anticonvulsants	ANTICONVULSANTS	Anticonvulsant - Phenyltriazine Derivatives	lamoTRIgine 100 mg disintegrating tablet	LAMOTRIGINE 100 MG DISINTEGRATING TABLET	96941	58	135
CNS DRUGS	Other anticonvulsants	ANTICONVULSANTS	Anticonvulsant - Phenyltriazine Derivatives	lamoTRIgine 100 mg tablet	LAMICTAL 100 MG TABLET	14259	72	273
CNS DRUGS	Other anticonvulsants	ANTICONVULSANTS	Anticonvulsant - Phenyltriazine Derivatives	lamoTRIgine 100 mg tablet	LAMOTRIGINE 100 MG TABLET	13982	5365	13895
CNS DRUGS	Other anticonvulsants	ANTICONVULSANTS	Anticonvulsant - Phenyltriazine Derivatives	lamoTRIgine 100 mg tablet	SUBVENITE 100 MG TABLET	270863	1	1
CNS DRUGS	Other anticonvulsants	ANTICONVULSANTS	Anticonvulsant - Phenyltriazine Derivatives	lamoTRIgine 150 mg tablet	LAMICTAL 150 MG TABLET	14260	52	250
CNS DRUGS	Other anticonvulsants	ANTICONVULSANTS	Anticonvulsant - Phenyltriazine Derivatives	lamoTRIgine 150 mg tablet	LAMOTRIGINE 150 MG TABLET	14266	2705	7751
CNS DRUGS	Other anticonvulsants	ANTICONVULSANTS	Anticonvulsant - Phenyltriazine Derivatives	lamoTRIgine 2 mg chewable dispersible tablet	LAMOTRIGINE 2 MG CHEWABLE DISPERSIBLE TABLET	214781	6	6
CNS DRUGS	Other anticonvulsants	ANTICONVULSANTS	Anticonvulsant - Phenyltriazine Derivatives	lamoTRIgine 200 mg disintegrating tablet	LAMICTAL ODT 200 MG DISINTEGRATING TABLET	97839	6	15
CNS DRUGS	Other anticonvulsants	ANTICONVULSANTS	Anticonvulsant - Phenyltriazine Derivatives	lamoTRIgine 200 mg disintegrating tablet	LAMOTRIGINE 200 MG DISINTEGRATING TABLET	96942	34	74
CNS DRUGS	Other anticonvulsants	ANTICONVULSANTS	Anticonvulsant - Phenyltriazine Derivatives	lamoTRIgine 200 mg tablet	LAMICTAL 200 MG TABLET	14261	55	183
CNS DRUGS	Other anticonvulsants	ANTICONVULSANTS	Anticonvulsant - Phenyltriazine Derivatives	lamoTRIgine 200 mg tablet	LAMOTRIGINE 200 MG TABLET	13983	4076	11229
CNS DRUGS	Other anticonvulsants	ANTICONVULSANTS	Anticonvulsant - Phenyltriazine Derivatives	lamoTRIgine 25 mg (21)-50 mg (7) tablet,disintegrating, pack	LAMICTAL ODT STARTER (BLUE) 25 MG (21)-50 MG (7) TABLET,DISINTEGRATING	97842	1	1
CNS DRUGS	Other anticonvulsants	ANTICONVULSANTS	Anticonvulsant - Phenyltriazine Derivatives	lamoTRIgine 25 mg (21)-50 mg (7) tablet,disintegrating, pack	LAMOTRIGINE 25 MG (21)-50 MG (7) TABLET,DISINTEGRATING, PACK	97832	1	1
CNS DRUGS	Other anticonvulsants	ANTICONVULSANTS	Anticonvulsant - Phenyltriazine Derivatives	lamoTRIgine 25 mg (35) tablets in a dose pack	LAMICTAL STARTER (BLUE) KIT 25 MG (35) TABLETS IN A DOSE PACK	40315	1	2
CNS DRUGS	Other anticonvulsants	ANTICONVULSANTS	Anticonvulsant - Phenyltriazine Derivatives	lamoTRIgine 25 mg (35) tablets in a dose pack	LAMOTRIGINE 25 MG (35) TABLETS IN A DOSE PACK	40277	4	4
CNS DRUGS	Other anticonvulsants	ANTICONVULSANTS	Anticonvulsant - Phenyltriazine Derivatives	lamoTRIgine 25 mg (42)-100 mg (7) tablets in a dose pack	LAMOTRIGINE 25 MG (42)-100 MG (7) TABLETS IN A DOSE PACK	40278	8	9
CNS DRUGS	Other anticonvulsants	ANTICONVULSANTS	Anticonvulsant - Phenyltriazine Derivatives	lamoTRIgine 25 mg (42)-100 mg (7) tablets in a dose pack	SUBVENITE STARTER (ORANGE) KIT 25 MG (42)-100 MG (7) TABLET, DOSE PACK	270872	1	1
CNS DRUGS	Other anticonvulsants	ANTICONVULSANTS	Anticonvulsant - Phenyltriazine Derivatives	lamoTRIgine 25 mg (84)-100 mg (14) tablets in a dose pack	LAMOTRIGINE 25 MG (84)-100 MG (14) TABLETS IN A DOSE PACK	40279	5	5
CNS DRUGS	Other anticonvulsants	ANTICONVULSANTS	Anticonvulsant - Phenyltriazine Derivatives	lamoTRIgine 25 mg chewable dispersible tablet	LAMICTAL 25 MG CHEWABLE DISPERSIBLE TABLET	23752	14	60
CNS DRUGS	Other anticonvulsants	ANTICONVULSANTS	Anticonvulsant - Phenyltriazine Derivatives	lamoTRIgine 25 mg chewable dispersible tablet	LAMOTRIGINE 25 MG CHEWABLE DISPERSIBLE TABLET	27639	279	999
CNS DRUGS	Other anticonvulsants	ANTICONVULSANTS	Anticonvulsant - Phenyltriazine Derivatives	lamoTRIgine 25 mg disintegrating tablet	LAMICTAL ODT 25 MG DISINTEGRATING TABLET	97840	8	26
CNS DRUGS	Other anticonvulsants	ANTICONVULSANTS	Anticonvulsant - Phenyltriazine Derivatives	lamoTRIgine 25 mg disintegrating tablet	LAMOTRIGINE 25 MG DISINTEGRATING TABLET	97830	54	161
CNS DRUGS	Other anticonvulsants	ANTICONVULSANTS	Anticonvulsant - Phenyltriazine Derivatives	lamoTRIgine 25 mg tablet	LAMICTAL 25 MG TABLET	14359	48	161
CNS DRUGS	Other anticonvulsants	ANTICONVULSANTS	Anticonvulsant - Phenyltriazine Derivatives	lamoTRIgine 25 mg tablet	LAMOTRIGINE 25 MG TABLET	13981	4813	13370
CNS DRUGS	Other anticonvulsants	ANTICONVULSANTS	Anticonvulsant - Phenyltriazine Derivatives	lamoTRIgine 25 mg(14)-50 mg(14)-100 mg(7) tablet,disintegrating, pack	LAMICTAL ODT STARTER(ORANGE) 25 MG(14)-50 MG(14)-100 MG(7) TAB,DISINT	97841	3	3
CNS DRUGS	Other anticonvulsants	ANTICONVULSANTS	Anticonvulsant - Phenyltriazine Derivatives	lamoTRIgine 25 mg(14)-50 mg(14)-100 mg(7) tablet,disintegrating, pack	LAMOTRIGINE 25 MG(14)-50 MG(14)-100 MG(7) TABLET,DISINTEGRATING, PACK	97834	12	14
CNS DRUGS	Other anticonvulsants	ANTICONVULSANTS	Anticonvulsant - Phenyltriazine Derivatives	lamoTRIgine 5 mg chewable dispersible tablet	LAMICTAL 5 MG CHEWABLE DISPERSIBLE TABLET	23751	4	7
CNS DRUGS	Other anticonvulsants	ANTICONVULSANTS	Anticonvulsant - Phenyltriazine Derivatives	lamoTRIgine 5 mg chewable dispersible tablet	LAMOTRIGINE 5 MG CHEWABLE DISPERSIBLE TABLET	27638	224	589
CNS DRUGS	Other anticonvulsants	ANTICONVULSANTS	Anticonvulsant - Phenyltriazine Derivatives	lamoTRIgine 50 mg (42)-100 mg (14) tablet,disintegrating, pack	LAMOTRIGINE 50 MG (42)-100 MG (14) TABLET,DISINTEGRATING, PACK	97833	4	4
CNS DRUGS	Other anticonvulsants	ANTICONVULSANTS	Anticonvulsant - Phenyltriazine Derivatives	lamoTRIgine 50 mg disintegrating tablet	LAMICTAL ODT 50 MG DISINTEGRATING TABLET	97837	5	9
CNS DRUGS	Other anticonvulsants	ANTICONVULSANTS	Anticonvulsant - Phenyltriazine Derivatives	lamoTRIgine 50 mg disintegrating tablet	LAMOTRIGINE 50 MG DISINTEGRATING TABLET	96940	97	160
CNS DRUGS	Other anticonvulsants	ANTICONVULSANTS	Anticonvulsant - Phenyltriazine Derivatives	lamoTRIgine ER 100 mg tablet,extended release 24 hr	LAMICTAL XR 100 MG TABLET,EXTENDED RELEASE	98046	40	142
CNS DRUGS	Other anticonvulsants	ANTICONVULSANTS	Anticonvulsant - Phenyltriazine Derivatives	lamoTRIgine ER 100 mg tablet,extended release 24 hr	LAMOTRIGINE ER 100 MG TABLET,EXTENDED RELEASE 24 HR	97966	201	473
CNS DRUGS	Other anticonvulsants	ANTICONVULSANTS	Anticonvulsant - Phenyltriazine Derivatives	lamoTRIgine ER 200 mg tablet,extended release 24 hr	LAMICTAL XR 200 MG TABLET,EXTENDED RELEASE	98047	46	170
CNS DRUGS	Other anticonvulsants	ANTICONVULSANTS	Anticonvulsant - Phenyltriazine Derivatives	lamoTRIgine ER 200 mg tablet,extended release 24 hr	LAMOTRIGINE ER 200 MG TABLET,EXTENDED RELEASE 24 HR	97967	286	792
CNS DRUGS	Other anticonvulsants	ANTICONVULSANTS	Anticonvulsant - Phenyltriazine Derivatives	lamoTRIgine ER 25 mg (21)-50 mg (7) tablet,extended release pack	LAMOTRIGINE ER 25 MG (21)-50 MG (7) TABLET,EXTENDED RELEASE PACK	97969	1	1
CNS DRUGS	Other anticonvulsants	ANTICONVULSANTS	Anticonvulsant - Phenyltriazine Derivatives	lamoTRIgine ER 25 mg tablet,extended release 24 hr	LAMICTAL XR 25 MG TABLET,EXTENDED RELEASE	98044	19	60
CNS DRUGS	Other anticonvulsants	ANTICONVULSANTS	Anticonvulsant - Phenyltriazine Derivatives	lamoTRIgine ER 25 mg tablet,extended release 24 hr	LAMOTRIGINE ER 25 MG TABLET,EXTENDED RELEASE 24 HR	97964	99	267
CNS DRUGS	Other anticonvulsants	ANTICONVULSANTS	Anticonvulsant - Phenyltriazine Derivatives	lamoTRIgine ER 25 mg(14)-50 mg(14)-100 mg(7) tablet,ext.rel. dose pack	LAMICTAL XR STARTER (ORANGE) 25 MG(14)-50 MG(14)-100 MG(7) TAB,EXT.REL	98050	1	1
CNS DRUGS	Other anticonvulsants	ANTICONVULSANTS	Anticonvulsant - Phenyltriazine Derivatives	lamoTRIgine ER 25 mg(14)-50 mg(14)-100 mg(7) tablet,ext.rel. dose pack	LAMOTRIGINE ER 25 MG(14)-50 MG(14)-100 MG(7) TABLET,EXT.REL. DOSE PACK	97970	4	6
CNS DRUGS	Other anticonvulsants	ANTICONVULSANTS	Anticonvulsant - Phenyltriazine Derivatives	lamoTRIgine ER 250 mg tablet,extended release 24 hr	LAMICTAL XR 250 MG TABLET,EXTENDED RELEASE	200935	11	31
CNS DRUGS	Other anticonvulsants	ANTICONVULSANTS	Anticonvulsant - Phenyltriazine Derivatives	lamoTRIgine ER 250 mg tablet,extended release 24 hr	LAMOTRIGINE ER 250 MG TABLET,EXTENDED RELEASE 24 HR	200933	135	335
CNS DRUGS	Other anticonvulsants	ANTICONVULSANTS	Anticonvulsant - Phenyltriazine Derivatives	lamoTRIgine ER 300 mg tablet,extended release 24 hr	LAMICTAL XR 300 MG TABLET,EXTENDED RELEASE	197770	19	61
CNS DRUGS	Other anticonvulsants	ANTICONVULSANTS	Anticonvulsant - Phenyltriazine Derivatives	lamoTRIgine ER 300 mg tablet,extended release 24 hr	LAMOTRIGINE ER 300 MG TABLET,EXTENDED RELEASE 24 HR	197767	258	692
CNS DRUGS	Other anticonvulsants	ANTICONVULSANTS	Anticonvulsant - Phenyltriazine Derivatives	lamoTRIgine ER 50 mg tablet,extended release 24 hr	LAMICTAL XR 50 MG TABLET,EXTENDED RELEASE	98045	22	75
CNS DRUGS	Other anticonvulsants	ANTICONVULSANTS	Anticonvulsant - Phenyltriazine Derivatives	lamoTRIgine ER 50 mg tablet,extended release 24 hr	LAMOTRIGINE ER 50 MG TABLET,EXTENDED RELEASE 24 HR	97965	171	407
CNS DRUGS	Other anticonvulsants	ANTICONVULSANTS	Anticonvulsant - Phenyltriazine Derivatives	lamotrigine oral	LAMICTAL ODT ORAL	132642	106	106
CNS DRUGS	Other anticonvulsants	ANTICONVULSANTS	Anticonvulsant - Phenyltriazine Derivatives	lamotrigine oral	LAMICTAL ORAL	132646	598	607
CNS DRUGS	Other anticonvulsants	ANTICONVULSANTS	Anticonvulsant - Phenyltriazine Derivatives	lamotrigine oral	LAMICTAL XR ORAL	132650	24	24
CNS DRUGS	Other anticonvulsants	ANTICONVULSANTS	Anticonvulsant - Phenyltriazine Derivatives	lamotrigine oral	LAMOTRIGINE ORAL	132665	274	276
CNS DRUGS	Other anticonvulsants	ANTICONVULSANTS	Anticonvulsant - Phenyltriazine Derivatives	lamotrigine oral	SUBVENITE ORAL	271009	1	1
CNS DRUGS	Other anticonvulsants	ANTICONVULSANTS	Anticonvulsant - Pyrrolidine Derivatives	levETIRAcetam 1,000 mg tablet	KEPPRA 1,000 MG TABLET	70850	34	117
CNS DRUGS	Other anticonvulsants	ANTICONVULSANTS	Anticonvulsant - Pyrrolidine Derivatives	levETIRAcetam 1,000 mg tablet	LEVETIRACETAM 1,000 MG TABLET	70773	3308	7810
CNS DRUGS	Other anticonvulsants	ANTICONVULSANTS	Anticonvulsant - Pyrrolidine Derivatives	levETIRAcetam 1,000 mg tablet for oral suspension	LEVETIRACETAM 1,000 MG TABLET FOR ORAL SUSPENSION	227105	6	8
CNS DRUGS	Other anticonvulsants	ANTICONVULSANTS	Anticonvulsant - Pyrrolidine Derivatives	levETIRAcetam 1,000 mg/100 mL in sod.chloride (iso-osm) IV piggyback	LEVETIRACETAM IV 10 MG/ML (PEDI BCH-SF)	40802395	555	1365
CNS DRUGS	Other anticonvulsants	ANTICONVULSANTS	Anticonvulsant - Pyrrolidine Derivatives	levETIRAcetam 1,000 mg/100 mL in sodium chloride(iso-osm) IV piggyback	LEVETIRACETAM 1,000 MG/100 ML IN SODIUM CHLORIDE(ISO-OSM) IV PIGGYBACK	195972	2041	3182
CNS DRUGS	Other anticonvulsants	ANTICONVULSANTS	Anticonvulsant - Pyrrolidine Derivatives	levETIRAcetam 1,500 mg/100 mL in sodium chloride(iso-osm) IV piggyback	LEVETIRACETAM 1,500 MG/100 ML IN SODIUM CHLORIDE(ISO-OSM) IV PIGGYBACK	195973	956	1535
CNS DRUGS	Other anticonvulsants	ANTICONVULSANTS	Anticonvulsant - Pyrrolidine Derivatives	levETIRAcetam 1,500 mg/100 mL in sodium chloride(iso-osm) IV piggyback	LEVETIRACETAM IV 15 MG/ML (PEDI BCHO)	40805218	8	14
CNS DRUGS	Other anticonvulsants	ANTICONVULSANTS	Anticonvulsant - Pyrrolidine Derivatives	levETIRAcetam 100 mg/mL oral solution	KEPPRA 100 MG/ML ORAL SOLUTION	36809	25	146
CNS DRUGS	Other anticonvulsants	ANTICONVULSANTS	Anticonvulsant - Pyrrolidine Derivatives	levETIRAcetam 100 mg/mL oral solution	LEVETIRACETAM 100 MG/ML ORAL SOLUTION	36590	2704	10584
CNS DRUGS	Other anticonvulsants	ANTICONVULSANTS	Anticonvulsant - Pyrrolidine Derivatives	levETIRAcetam 250 mg tablet	KEPPRA 250 MG TABLET	27196	29	102
CNS DRUGS	Other anticonvulsants	ANTICONVULSANTS	Anticonvulsant - Pyrrolidine Derivatives	levETIRAcetam 250 mg tablet	LEVETIRACETAM 250 MG TABLET	26816	2088	4858
CNS DRUGS	Other anticonvulsants	ANTICONVULSANTS	Anticonvulsant - Pyrrolidine Derivatives	levETIRAcetam 250 mg tablet for oral suspension	LEVETIRACETAM 250 MG TABLET FOR ORAL SUSPENSION	227102	3	10
CNS DRUGS	Other anticonvulsants	ANTICONVULSANTS	Anticonvulsant - Pyrrolidine Derivatives	levETIRAcetam 500 mg tablet	KEPPRA 500 MG TABLET	27197	89	362
CNS DRUGS	Other anticonvulsants	ANTICONVULSANTS	Anticonvulsant - Pyrrolidine Derivatives	levETIRAcetam 500 mg tablet	LEVETIRACETAM 500 MG TABLET	26817	12412	37360
CNS DRUGS	Other anticonvulsants	ANTICONVULSANTS	Anticonvulsant - Pyrrolidine Derivatives	levETIRAcetam 500 mg tablet	ROWEEPRA 500 MG TABLET	261964	1	1
CNS DRUGS	Other anticonvulsants	ANTICONVULSANTS	Anticonvulsant - Pyrrolidine Derivatives	levETIRAcetam 500 mg tablet for oral suspension	LEVETIRACETAM 500 MG TABLET FOR ORAL SUSPENSION	227103	3	3
CNS DRUGS	Other anticonvulsants	ANTICONVULSANTS	Anticonvulsant - Pyrrolidine Derivatives	levETIRAcetam 500 mg tablet for oral suspension	SPRITAM 500 MG TABLET FOR ORAL SUSPENSION	227107	1	1
CNS DRUGS	Other anticonvulsants	ANTICONVULSANTS	Anticonvulsant - Pyrrolidine Derivatives	levETIRAcetam 500 mg/100 mL in sodium chloride (iso-osm) IV piggyback	LEVETIRACETAM 500 MG/100 ML IN SODIUM CHLORIDE (ISO-OSM) IV PIGGYBACK	195974	3905	5499
CNS DRUGS	Other anticonvulsants	ANTICONVULSANTS	Anticonvulsant - Pyrrolidine Derivatives	levETIRAcetam 500 mg/5 mL (5 mL) oral solution	LEVETIRACETAM 500 MG/5 ML (5 ML) ORAL SOLUTION	113132	766	2496
CNS DRUGS	Other anticonvulsants	ANTICONVULSANTS	Anticonvulsant - Pyrrolidine Derivatives	levETIRAcetam 500 mg/5 mL intravenous solution	LEVETIRACETAM 500 MG/5 ML INTRAVENOUS SOLUTION	77195	4164	6544
CNS DRUGS	Other anticonvulsants	ANTICONVULSANTS	Anticonvulsant - Pyrrolidine Derivatives	levETIRAcetam 750 mg tablet	KEPPRA 750 MG TABLET	28576	33	187
CNS DRUGS	Other anticonvulsants	ANTICONVULSANTS	Anticonvulsant - Pyrrolidine Derivatives	levETIRAcetam 750 mg tablet	LEVETIRACETAM 750 MG TABLET	26818	3724	11734
CNS DRUGS	Other anticonvulsants	ANTICONVULSANTS	Anticonvulsant - Pyrrolidine Derivatives	levETIRAcetam 750 mg tablet for oral suspension	LEVETIRACETAM 750 MG TABLET FOR ORAL SUSPENSION	227104	4	4
CNS DRUGS	Other anticonvulsants	ANTICONVULSANTS	Anticonvulsant - Pyrrolidine Derivatives	levETIRAcetam ER 500 mg tablet,extended release 24 hr	KEPPRA XR 500 MG TABLET,EXTENDED RELEASE	93900	40	87
CNS DRUGS	Other anticonvulsants	ANTICONVULSANTS	Anticonvulsant - Pyrrolidine Derivatives	levETIRAcetam ER 500 mg tablet,extended release 24 hr	LEVETIRACETAM ER 500 MG TABLET,EXTENDED RELEASE 24 HR	93834	638	1902
CNS DRUGS	Other anticonvulsants	ANTICONVULSANTS	Anticonvulsant - Pyrrolidine Derivatives	levETIRAcetam ER 750 mg tablet,extended release 24 hr	KEPPRA XR 750 MG TABLET,EXTENDED RELEASE	97383	19	64
CNS DRUGS	Other anticonvulsants	ANTICONVULSANTS	Anticonvulsant - Pyrrolidine Derivatives	levETIRAcetam ER 750 mg tablet,extended release 24 hr	LEVETIRACETAM ER 750 MG TABLET,EXTENDED RELEASE 24 HR	97382	310	852
CNS DRUGS	Other anticonvulsants	ANTICONVULSANTS	Anticonvulsant - Pyrrolidine Derivatives	levetiracetam intravenous	KEPPRA IV	132363	13	13
CNS DRUGS	Other anticonvulsants	ANTICONVULSANTS	Anticonvulsant - Pyrrolidine Derivatives	levetiracetam intravenous	LEVETIRACETAM IV	132843	1	1
CNS DRUGS	Other anticonvulsants	ANTICONVULSANTS	Anticonvulsant - Pyrrolidine Derivatives	levetiracetam oral	KEPPRA ORAL	132364	951	961
CNS DRUGS	Other anticonvulsants	ANTICONVULSANTS	Anticonvulsant - Pyrrolidine Derivatives	levetiracetam oral	KEPPRA XR ORAL	132365	15	15
CNS DRUGS	Other anticonvulsants	ANTICONVULSANTS	Anticonvulsant - Pyrrolidine Derivatives	levetiracetam oral	LEVETIRACETAM ORAL	132844	86	86
HORMONES	Other	GLUCOCORTICOIDS	Glucocorticoids	predniSONE 1 mg tablet	PREDNISONE 1 MG TABLET	6493	6615	21667
HORMONES	Other	GLUCOCORTICOIDS	Glucocorticoids	predniSONE 1 mg tablet,delayed release	PREDNISONE 1 MG TABLET,DELAYED RELEASE	212011	5	8
HORMONES	Other	GLUCOCORTICOIDS	Glucocorticoids	predniSONE 10 mg tablet	PREDNISONE 10 MG TABLET	6494	29007	81962
HORMONES	Other	GLUCOCORTICOIDS	Glucocorticoids	predniSONE 10 mg tablets in a dose pack	PREDNISONE 10 MG TABLETS IN A DOSE PACK	15853	173	191
HORMONES	Other	GLUCOCORTICOIDS	Glucocorticoids	predniSONE 2 mg tablet,delayed release	PREDNISONE 2 MG TABLET,DELAYED RELEASE	212012	22	28
HORMONES	Other	GLUCOCORTICOIDS	Glucocorticoids	predniSONE 2 mg tablet,delayed release	RAYOS 2 MG TABLET,DELAYED RELEASE	212015	1	1
HORMONES	Other	GLUCOCORTICOIDS	Glucocorticoids	predniSONE 2.5 mg tablet	PREDNISONE 2.5 MG TABLET	6495	3936	11087
HORMONES	Other	GLUCOCORTICOIDS	Glucocorticoids	predniSONE 20 mg tablet	DELTASONE 20 MG TABLET	2207	9	9
HORMONES	Other	GLUCOCORTICOIDS	Glucocorticoids	predniSONE 20 mg tablet	PREDNISONE 20 MG TABLET	6496	28147	71177
HORMONES	Other	GLUCOCORTICOIDS	Glucocorticoids	predniSONE 5 mg tablet	PREDNISONE 5 MG TABLET	6497	21031	86808
HORMONES	Other	GLUCOCORTICOIDS	Glucocorticoids	predniSONE 5 mg tablet,delayed release	PREDNISONE 5 MG TABLET,DELAYED RELEASE	212013	23	27
HORMONES	Other	GLUCOCORTICOIDS	Glucocorticoids	predniSONE 5 mg tablet,delayed release	RAYOS 5 MG TABLET,DELAYED RELEASE	212016	3	3
HORMONES	Other	GLUCOCORTICOIDS	Glucocorticoids	predniSONE 5 mg tablets in a dose pack	PREDNISONE 5 MG TABLETS IN A DOSE PACK	11119	159	190
HORMONES	Other	GLUCOCORTICOIDS	Glucocorticoids	predniSONE 5 mg/5 mL oral solution	PREDNISONE 5 MG/5 ML ORAL SOLUTION	6492	692	1310
HORMONES	Other	GLUCOCORTICOIDS	Glucocorticoids	predniSONE 5 mg/mL oral concentrate	PREDNISONE 5 MG/ML ORAL CONCENTRATE	102657	281	699
HORMONES	Other	GLUCOCORTICOIDS	Glucocorticoids	predniSONE 5 mg/mL oral concentrate	PREDNISONE INTENSOL 5 MG/ML ORAL CONCENTRATE	6490	5	6
HORMONES	Other	GLUCOCORTICOIDS	Glucocorticoids	predniSONE 50 mg tablet	PREDNISONE 50 MG TABLET	6498	8992	19518
HORMONES	Other	GLUCOCORTICOIDS	Glucocorticoids	prednisone oral	DELTASONE ORAL	223761	5	5
HORMONES	Other	GLUCOCORTICOIDS	Glucocorticoids	prednisone oral	PREDNISONE INTENSOL ORAL	138149	22	22
HORMONES	Other	GLUCOCORTICOIDS	Glucocorticoids	prednisone oral	PREDNISONE ORAL	138151	3048	3111
HORMONES	Other	GLUCOCORTICOIDS	Glucocorticoids	prednisone oral	RAYOS ORAL	212395	2	2
PSYCHOTHERAPEUTIC DRUGS	Anty-depresant	SEROTONIN-NOREPINEPHRINE REUPTAKE-INHIB (SNRIS)	Antidepressant - Serotonin-Norepinephrine Reuptake Inhibitors (SNRIs)	desvenlafaxine ER 100 mg tablet,extended release 24 hour	DESVENLAFAXINE ER 100 MG TABLET,EXTENDED RELEASE 24 HOUR	215800	21	48
PSYCHOTHERAPEUTIC DRUGS	Anty-depresant	SEROTONIN-NOREPINEPHRINE REUPTAKE-INHIB (SNRIS)	Antidepressant - Serotonin-Norepinephrine Reuptake Inhibitors (SNRIs)	desvenlafaxine ER 100 mg tablet,extended release 24 hr	DESVENLAFAXINE ER 100 MG TABLET,EXTENDED RELEASE 24 HR	207988	9	10
PSYCHOTHERAPEUTIC DRUGS	Anty-depresant	SEROTONIN-NOREPINEPHRINE REUPTAKE-INHIB (SNRIS)	Antidepressant - Serotonin-Norepinephrine Reuptake Inhibitors (SNRIs)	desvenlafaxine ER 50 mg tablet,extended release 24 hour	DESVENLAFAXINE ER 50 MG TABLET,EXTENDED RELEASE 24 HOUR	215799	50	101
PSYCHOTHERAPEUTIC DRUGS	Anty-depresant	SEROTONIN-NOREPINEPHRINE REUPTAKE-INHIB (SNRIS)	Antidepressant - Serotonin-Norepinephrine Reuptake Inhibitors (SNRIs)	desvenlafaxine ER 50 mg tablet,extended release 24 hr	DESVENLAFAXINE ER 50 MG TABLET,EXTENDED RELEASE 24 HR	207987	29	31
PSYCHOTHERAPEUTIC DRUGS	Anty-depresant	SEROTONIN-NOREPINEPHRINE REUPTAKE-INHIB (SNRIS)	Antidepressant - Serotonin-Norepinephrine Reuptake Inhibitors (SNRIs)	desvenlafaxine fumarate ER 100 mg tablet, extended release 24 hr	DESVENLAFAXINE FUMARATE ER 100 MG TABLET, EXTENDED RELEASE 24 HR	216822	1	1
PSYCHOTHERAPEUTIC DRUGS	Anty-depresant	SEROTONIN-NOREPINEPHRINE REUPTAKE-INHIB (SNRIS)	Antidepressant - Serotonin-Norepinephrine Reuptake Inhibitors (SNRIs)	desvenlafaxine fumarate ER 50 mg tablet, extended release 24 hr	DESVENLAFAXINE FUMARATE ER 50 MG TABLET, EXTENDED RELEASE 24 HR	216821	1	1
PSYCHOTHERAPEUTIC DRUGS	Anty-depresant	SEROTONIN-NOREPINEPHRINE REUPTAKE-INHIB (SNRIS)	Antidepressant - Serotonin-Norepinephrine Reuptake Inhibitors (SNRIs)	desvenlafaxine oral	DESVENLAFAXINE ORAL	127398	11	11
PSYCHOTHERAPEUTIC DRUGS	Anty-depresant	SEROTONIN-NOREPINEPHRINE REUPTAKE-INHIB (SNRIS)	Antidepressant - Serotonin-Norepinephrine Reuptake Inhibitors (SNRIs)	desvenlafaxine succinate ER 100 mg tablet,extended release 24 hr	DESVENLAFAXINE SUCCINATE ER 100 MG TABLET,EXTENDED RELEASE 24 HR	91074	681	1124
PSYCHOTHERAPEUTIC DRUGS	Anty-depresant	SEROTONIN-NOREPINEPHRINE REUPTAKE-INHIB (SNRIS)	Antidepressant - Serotonin-Norepinephrine Reuptake Inhibitors (SNRIs)	desvenlafaxine succinate ER 100 mg tablet,extended release 24 hr	PRISTIQ 100 MG TABLET,EXTENDED RELEASE	91234	67	96
PSYCHOTHERAPEUTIC DRUGS	Anty-depresant	SEROTONIN-NOREPINEPHRINE REUPTAKE-INHIB (SNRIS)	Antidepressant - Serotonin-Norepinephrine Reuptake Inhibitors (SNRIs)	desvenlafaxine succinate ER 25 mg tablet,extended release 24 hr	DESVENLAFAXINE SUCCINATE ER 25 MG TABLET,EXTENDED RELEASE 24 HR	221820	226	344
PSYCHOTHERAPEUTIC DRUGS	Anty-depresant	SEROTONIN-NOREPINEPHRINE REUPTAKE-INHIB (SNRIS)	Antidepressant - Serotonin-Norepinephrine Reuptake Inhibitors (SNRIs)	desvenlafaxine succinate ER 25 mg tablet,extended release 24 hr	PRISTIQ 25 MG TABLET,EXTENDED RELEASE	221832	6	7
PSYCHOTHERAPEUTIC DRUGS	Anty-depresant	SEROTONIN-NOREPINEPHRINE REUPTAKE-INHIB (SNRIS)	Antidepressant - Serotonin-Norepinephrine Reuptake Inhibitors (SNRIs)	desvenlafaxine succinate ER 50 mg tablet,extended release 24 hr	DESVENLAFAXINE SUCCINATE ER 50 MG TABLET,EXTENDED RELEASE 24 HR	91073	1184	1936
PSYCHOTHERAPEUTIC DRUGS	Anty-depresant	SEROTONIN-NOREPINEPHRINE REUPTAKE-INHIB (SNRIS)	Antidepressant - Serotonin-Norepinephrine Reuptake Inhibitors (SNRIs)	desvenlafaxine succinate ER 50 mg tablet,extended release 24 hr	PRISTIQ 50 MG TABLET,EXTENDED RELEASE	91233	116	166
PSYCHOTHERAPEUTIC DRUGS	Anty-depresant	SEROTONIN-NOREPINEPHRINE REUPTAKE-INHIB (SNRIS)	Antidepressant - Serotonin-Norepinephrine Reuptake Inhibitors (SNRIs)	desvenlafaxine succinate oral	DESVENLAFAXINE SUCCINATE ORAL	208178	4	4
PSYCHOTHERAPEUTIC DRUGS	Anty-depresant	SEROTONIN-NOREPINEPHRINE REUPTAKE-INHIB (SNRIS)	Antidepressant - Serotonin-Norepinephrine Reuptake Inhibitors (SNRIs)	desvenlafaxine succinate oral	PRISTIQ ORAL	138413	137	138
PSYCHOTHERAPEUTIC DRUGS	Anty-depresant	SEROTONIN-NOREPINEPHRINE REUPTAKE-INHIB (SNRIS)	Antidepressant - Serotonin-Norepinephrine Reuptake Inhibitors (SNRIs)	DULoxetine 20 mg capsule,delayed release	CYMBALTA 20 MG CAPSULE,DELAYED RELEASE	39268	136	189
PSYCHOTHERAPEUTIC DRUGS	Anty-depresant	SEROTONIN-NOREPINEPHRINE REUPTAKE-INHIB (SNRIS)	Antidepressant - Serotonin-Norepinephrine Reuptake Inhibitors (SNRIs)	DULoxetine 20 mg capsule,delayed release	DULOXETINE 20 MG CAPSULE,DELAYED RELEASE	39275	5801	11665
PSYCHOTHERAPEUTIC DRUGS	Anty-depresant	SEROTONIN-NOREPINEPHRINE REUPTAKE-INHIB (SNRIS)	Antidepressant - Serotonin-Norepinephrine Reuptake Inhibitors (SNRIs)	DULoxetine 20 mg capsule,delayed release sprinkle	DULOXETINE 20 MG CAPSULE,DELAYED RELEASE SPRINKLE	274944	2	2
PSYCHOTHERAPEUTIC DRUGS	Anty-depresant	SEROTONIN-NOREPINEPHRINE REUPTAKE-INHIB (SNRIS)	Antidepressant - Serotonin-Norepinephrine Reuptake Inhibitors (SNRIs)	DULoxetine 30 mg capsule,delayed release	CYMBALTA 30 MG CAPSULE,DELAYED RELEASE	39270	229	318
PSYCHOTHERAPEUTIC DRUGS	Anty-depresant	SEROTONIN-NOREPINEPHRINE REUPTAKE-INHIB (SNRIS)	Antidepressant - Serotonin-Norepinephrine Reuptake Inhibitors (SNRIs)	DULoxetine 30 mg capsule,delayed release	DULOXETINE 30 MG CAPSULE,DELAYED RELEASE	39276	8339	17954
PSYCHOTHERAPEUTIC DRUGS	Anty-depresant	SEROTONIN-NOREPINEPHRINE REUPTAKE-INHIB (SNRIS)	Antidepressant - Serotonin-Norepinephrine Reuptake Inhibitors (SNRIs)	DULoxetine 30 mg capsule,delayed release sprinkle	DULOXETINE 30 MG CAPSULE,DELAYED RELEASE SPRINKLE	274946	4	5
PSYCHOTHERAPEUTIC DRUGS	Anty-depresant	SEROTONIN-NOREPINEPHRINE REUPTAKE-INHIB (SNRIS)	Antidepressant - Serotonin-Norepinephrine Reuptake Inhibitors (SNRIs)	DULoxetine 40 mg capsule,delayed release	DULOXETINE 40 MG CAPSULE,DELAYED RELEASE	222723	348	656
PSYCHOTHERAPEUTIC DRUGS	Anty-depresant	SEROTONIN-NOREPINEPHRINE REUPTAKE-INHIB (SNRIS)	Antidepressant - Serotonin-Norepinephrine Reuptake Inhibitors (SNRIs)	DULoxetine 40 mg capsule,delayed release sprinkle	DULOXETINE 40 MG CAPSULE,DELAYED RELEASE SPRINKLE	274947	1	1
PSYCHOTHERAPEUTIC DRUGS	Anty-depresant	SEROTONIN-NOREPINEPHRINE REUPTAKE-INHIB (SNRIS)	Antidepressant - Serotonin-Norepinephrine Reuptake Inhibitors (SNRIs)	DULoxetine 60 mg capsule,delayed release	CYMBALTA 60 MG CAPSULE,DELAYED RELEASE	39269	327	529
PSYCHOTHERAPEUTIC DRUGS	Anty-depresant	SEROTONIN-NOREPINEPHRINE REUPTAKE-INHIB (SNRIS)	Antidepressant - Serotonin-Norepinephrine Reuptake Inhibitors (SNRIs)	DULoxetine 60 mg capsule,delayed release	DULOXETINE 60 MG CAPSULE,DELAYED RELEASE	39277	9244	21064
PSYCHOTHERAPEUTIC DRUGS	Anty-depresant	SEROTONIN-NOREPINEPHRINE REUPTAKE-INHIB (SNRIS)	Antidepressant - Serotonin-Norepinephrine Reuptake Inhibitors (SNRIs)	DULoxetine 60 mg capsule,delayed release sprinkle	DULOXETINE 60 MG CAPSULE,DELAYED RELEASE SPRINKLE	274948	2	3
PSYCHOTHERAPEUTIC DRUGS	Anty-depresant	SEROTONIN-NOREPINEPHRINE REUPTAKE-INHIB (SNRIS)	Antidepressant - Serotonin-Norepinephrine Reuptake Inhibitors (SNRIs)	duloxetine oral	CYMBALTA ORAL	126935	1099	1106
PSYCHOTHERAPEUTIC DRUGS	Anty-depresant	SEROTONIN-NOREPINEPHRINE REUPTAKE-INHIB (SNRIS)	Antidepressant - Serotonin-Norepinephrine Reuptake Inhibitors (SNRIs)	duloxetine oral	DULOXETINE ORAL	128190	192	194
PSYCHOTHERAPEUTIC DRUGS	Anty-depresant	SEROTONIN-NOREPINEPHRINE REUPTAKE-INHIB (SNRIS)	Antidepressant - Serotonin-Norepinephrine Reuptake Inhibitors (SNRIs)	levomilnacipran 20 mg (2)-40 mg (26)capsule,extend.rel,24 hr,dose pack	FETZIMA 20 MG (2)-40 MG (26) CAPSULE,EXTENDED RELEASE,24 HR,DOSE PACK	215517	1	1
PSYCHOTHERAPEUTIC DRUGS	Anty-depresant	SEROTONIN-NOREPINEPHRINE REUPTAKE-INHIB (SNRIS)	Antidepressant - Serotonin-Norepinephrine Reuptake Inhibitors (SNRIs)	levomilnacipran 20 mg (2)-40 mg (26)capsule,extend.rel,24 hr,dose pack	LEVOMILNACIPRAN 20 MG (2)-40 MG (26)CAPSULE,EXTEND.REL,24 HR,DOSE PACK	215422	6	6
PSYCHOTHERAPEUTIC DRUGS	Anty-depresant	SEROTONIN-NOREPINEPHRINE REUPTAKE-INHIB (SNRIS)	Antidepressant - Serotonin-Norepinephrine Reuptake Inhibitors (SNRIs)	levomilnacipran ER 120 mg capsule,24 hr,extended release	FETZIMA 120 MG CAPSULE,EXTENDED RELEASE	215516	7	7
PSYCHOTHERAPEUTIC DRUGS	Anty-depresant	SEROTONIN-NOREPINEPHRINE REUPTAKE-INHIB (SNRIS)	Antidepressant - Serotonin-Norepinephrine Reuptake Inhibitors (SNRIs)	levomilnacipran ER 120 mg capsule,24 hr,extended release	LEVOMILNACIPRAN ER 120 MG CAPSULE,24 HR,EXTENDED RELEASE	215421	26	42
PSYCHOTHERAPEUTIC DRUGS	Anty-depresant	SEROTONIN-NOREPINEPHRINE REUPTAKE-INHIB (SNRIS)	Antidepressant - Serotonin-Norepinephrine Reuptake Inhibitors (SNRIs)	levomilnacipran ER 20 mg capsule,24 hr,extended release	FETZIMA 20 MG CAPSULE,EXTENDED RELEASE	215513	9	9
PSYCHOTHERAPEUTIC DRUGS	Anty-depresant	SEROTONIN-NOREPINEPHRINE REUPTAKE-INHIB (SNRIS)	Antidepressant - Serotonin-Norepinephrine Reuptake Inhibitors (SNRIs)	levomilnacipran ER 20 mg capsule,24 hr,extended release	LEVOMILNACIPRAN ER 20 MG CAPSULE,24 HR,EXTENDED RELEASE	215418	43	77
PSYCHOTHERAPEUTIC DRUGS	Anty-depresant	SEROTONIN-NOREPINEPHRINE REUPTAKE-INHIB (SNRIS)	Antidepressant - Serotonin-Norepinephrine Reuptake Inhibitors (SNRIs)	levomilnacipran ER 40 mg capsule,24 hr,extended release	FETZIMA 40 MG CAPSULE,EXTENDED RELEASE	215514	13	20
PSYCHOTHERAPEUTIC DRUGS	Anty-depresant	SEROTONIN-NOREPINEPHRINE REUPTAKE-INHIB (SNRIS)	Antidepressant - Serotonin-Norepinephrine Reuptake Inhibitors (SNRIs)	levomilnacipran ER 40 mg capsule,24 hr,extended release	LEVOMILNACIPRAN ER 40 MG CAPSULE,24 HR,EXTENDED RELEASE	215419	58	90
PSYCHOTHERAPEUTIC DRUGS	Anty-depresant	SEROTONIN-NOREPINEPHRINE REUPTAKE-INHIB (SNRIS)	Antidepressant - Serotonin-Norepinephrine Reuptake Inhibitors (SNRIs)	levomilnacipran ER 80 mg capsule,24 hr,extended release	FETZIMA 80 MG CAPSULE,EXTENDED RELEASE	215515	4	5
PSYCHOTHERAPEUTIC DRUGS	Anty-depresant	SEROTONIN-NOREPINEPHRINE REUPTAKE-INHIB (SNRIS)	Antidepressant - Serotonin-Norepinephrine Reuptake Inhibitors (SNRIs)	levomilnacipran ER 80 mg capsule,24 hr,extended release	LEVOMILNACIPRAN ER 80 MG CAPSULE,24 HR,EXTENDED RELEASE	215420	36	46
PSYCHOTHERAPEUTIC DRUGS	Anty-depresant	SEROTONIN-NOREPINEPHRINE REUPTAKE-INHIB (SNRIS)	Antidepressant - Serotonin-Norepinephrine Reuptake Inhibitors (SNRIs)	levomilnacipran oral	FETZIMA ORAL	215570	23	23
PSYCHOTHERAPEUTIC DRUGS	Anty-depresant	SEROTONIN-NOREPINEPHRINE REUPTAKE-INHIB (SNRIS)	Antidepressant - Serotonin-Norepinephrine Reuptake Inhibitors (SNRIs)	levomilnacipran oral	LEVOMILNACIPRAN ORAL	215588	3	3
PSYCHOTHERAPEUTIC DRUGS	Anty-depresant	SEROTONIN-NOREPINEPHRINE REUPTAKE-INHIB (SNRIS)	Antidepressant - Serotonin-Norepinephrine Reuptake Inhibitors (SNRIs)	venlafaxine 100 mg tablet	VENLAFAXINE 100 MG TABLET	12205	615	907
PSYCHOTHERAPEUTIC DRUGS	Anty-depresant	SEROTONIN-NOREPINEPHRINE REUPTAKE-INHIB (SNRIS)	Antidepressant - Serotonin-Norepinephrine Reuptake Inhibitors (SNRIs)	venlafaxine 25 mg tablet	VENLAFAXINE 25 MG TABLET	12203	724	1329
PSYCHOTHERAPEUTIC DRUGS	Anty-depresant	SEROTONIN-NOREPINEPHRINE REUPTAKE-INHIB (SNRIS)	Antidepressant - Serotonin-Norepinephrine Reuptake Inhibitors (SNRIs)	venlafaxine 37.5 mg tablet	VENLAFAXINE 37.5 MG TABLET	12207	1921	3248
PSYCHOTHERAPEUTIC DRUGS	Anty-depresant	SEROTONIN-NOREPINEPHRINE REUPTAKE-INHIB (SNRIS)	Antidepressant - Serotonin-Norepinephrine Reuptake Inhibitors (SNRIs)	venlafaxine 50 mg tablet	VENLAFAXINE 50 MG TABLET	12204	265	476
PSYCHOTHERAPEUTIC DRUGS	Anty-depresant	SEROTONIN-NOREPINEPHRINE REUPTAKE-INHIB (SNRIS)	Antidepressant - Serotonin-Norepinephrine Reuptake Inhibitors (SNRIs)	venlafaxine 75 mg tablet	VENLAFAXINE 75 MG TABLET	12206	3041	5245
[truncated: 31 more rows]

## Sheet: Procedures
CPT_code	class	sub_class
62380	Surgery
63030	Surgery
63035	Surgery
63005	Surgery
63012	Surgery
63017	Surgery
63042	Surgery
63044	Surgery
63047	Surgery
63048	Surgery
63056	Surgery
63057	Surgery
22533	Surgery
22558	Surgery
22612	Surgery
22630	Surgery
22633	Surgery
22534	Surgery
22585	Surgery
22614	Surgery
22632	Surgery
22634	Surgery
97110	PT
97140	PT
97530	PT
98940	Chiro
98941	Chiro
98942	Chiro
98943	Chiro
97811	Acupuncture
72131	Imaging	Imaging - lumbar CT
72132	Imaging	Imaging - lumbar CT
72148	Imaging	Imaging- lumbar MRI
72149	Imaging	Imaging- lumbar MRI
72158	Imaging	Imaging- lumbar MRI
78306	Imaging	Imaging- xray
72100	Imaging	Imaging- xray
72110	Imaging	Imaging- lumbosacral
72114	Imaging	Imaging- lumbosacral
72120	Imaging	imaging- lumbar bend
62311	Injections
62319	Injections
64475	Injections
64476	Injections
62321	Injections	Injection(s), of diagnostic or therapeutic substance(s) (eg, anesthetic, antispasmodic, opioid, steroid, other solution), not including neurolytic substances, including needle or catheter placement, interlaminar epidural or subarachnoid, cervical or thoracic; with imaging guidance (ie, fluoroscopy or CT)
62323	Injections	Injection(s), of diagnostic or therapeutic substance(s) (eg, anesthetic, antispasmodic, opioid, steroid, other solution), not including neurolytic substances, including needle or catheter placement, interlaminar epidural or subarachnoid, lumbar or sacral (caudal); with imaging guidance (ie, fluoroscopy or CT)
62325	Injections	Injection(s), including indwelling catheter placement, continuous infusion or intermittent bolus, of diagnostic or therapeutic substance(s) (eg, anesthetic, antispasmodic, opioid, steroid, other solution), not including neurolytic substances, interlaminar epidural or subarachnoid, cervical or thoracic; with imaging guidance (ie, fluoroscopy or CT)
62327	Injections	Injection(s), including indwelling catheter placement, continuous infusion or intermittent bolus, of diagnostic or therapeutic substance(s) (eg, anesthetic, antispasmodic, opioid, steroid, other solution), not including neurolytic substances, interlaminar epidural or subarachnoid, lumbar or sacral (caudal); with imaging guidance (ie, fluoroscopy or CT)
63661	Injections	Removal of spinal neurostimulator electrode percutaneous array(s), including fluoroscopy, when performed
63663	Injections	Revision including replacement, when performed, of spinal neurostimulator electrode percutaneous array(s), including fluoroscopy, when performed
64461	Injections	Paravertebral block (PVB) (paraspinous block), thoracic; single injection site (includes imaging guidance, when performed)
64462	Injections	Paravertebral block (PVB) (paraspinous block), thoracic; second and any additional injection site(s) (includes imaging guidance, when performed) (List separately in addition to code for primary procedure)
64463	Injections	Paravertebral block (PVB) (paraspinous block), thoracic; continuous infusion by catheter (includes imaging guidance, when performed)
64479	Injections	Injection(s), anesthetic agent and/or steroid, transforaminal epidural, with imaging guidance (fluoroscopy or CT); cervical or thoracic, single level
64480	Injections	Injection(s), anesthetic agent and/or steroid, transforaminal epidural, with imaging guidance (fluoroscopy or CT); cervical or thoracic, each additional level (List separately in addition to code for primary procedure
64483	Injections	Injection(s), anesthetic agent and/or steroid, transforaminal epidural, with imaging guidance (fluoroscopy or CT); lumbar or sacral, single level
64484	Injections	Injection(s), anesthetic agent and/or steroid, transforaminal epidural, with imaging guidance (fluoroscopy or CT); lumbar or sacral, each additional level (List separately in addition to code for primary procedure)
64486	Injections	Transversus abdominis plane (TAP) block (abdominal plane block, rectus sheath block) unilateral; by injection(s) (includes imaging guidance, when performed)
64487	Injections	Transversus abdominis plane (TAP) block (abdominal plane block, rectus sheath block) unilateral; by continuous infusion(s) (includes imaging guidance, when performed)
64488	Injections	Transversus abdominis plane (TAP) block (abdominal plane block, rectus sheath block) bilateral; by injections (includes imaging guidance, when performed)
64489	Injections	Transversus abdominis plane (TAP) block (abdominal plane block, rectus sheath block) bilateral; by continuous infusions (includes imaging guidance, when performed)
64490	Injections	Injection(s), diagnostic or therapeutic agent, paravertebral facet (zygapophyseal) joint (or nerves innervating that joint) with image guidance (fluoroscopy or CT), cervical or thoracic; single level
64491	Injections	Injection(s), diagnostic or therapeutic agent, paravertebral facet (zygapophyseal) joint (or nerves innervating that joint) with image guidance (fluoroscopy or CT), cervical or thoracic; second level (List separately in addition to code for primary procedure)
64492	Injections	Injection(s), diagnostic or therapeutic agent, paravertebral facet (zygapophyseal) joint (or nerves innervating that joint) with image guidance (fluoroscopy or CT), cervical or thoracic; third and any additional level(s) (List separately in addition to code for primary procedure)
64493	Injections	Injection(s), diagnostic or therapeutic agent, paravertebral facet (zygapophyseal) joint (or nerves innervating that joint) with image guidance (fluoroscopy or CT), lumbar or sacral; single level
64494	Injections	Injection(s), diagnostic or therapeutic agent, paravertebral facet (zygapophyseal) joint (or nerves innervating that joint) with image guidance (fluoroscopy or CT), lumbar or sacral; second level (List separately in addition to code for primary procedure)
64495	Injections	Injection(s), diagnostic or therapeutic agent, paravertebral facet (zygapophyseal) joint (or nerves innervating that joint) with image guidance (fluoroscopy or CT), lumbar or sacral; third and any additional level(s) (List separately in addition to code for primary procedure)
64633	Injections	Destruction by neurolytic agent, paravertebral facet joint nerve(s), with imaging guidance (fluoroscopy or CT); cervical or thoracic, single facet joint
64634	Injections	Destruction by neurolytic agent, paravertebral facet joint nerve(s), with imaging guidance (fluoroscopy or CT); cervical or thoracic, each additional facet joint (List separately in addition to code for primary procedure)
64635	Injections	Destruction by neurolytic agent, paravertebral facet joint nerve(s), with imaging guidance (fluoroscopy or CT); lumbar or sacral, single facet joint
64636	Injections	Destruction by neurolytic agent, paravertebral facet joint nerve(s), with imaging guidance (fluoroscopy or CT); lumbar or sacral, each additional facet joint (List separately in addition to code for primary procedure)
64622	RF ablasion
64623	RF ablasion
99201	Outpatient visit	new patient
99202	Outpatient visit	new patient
99203	Outpatient visit	new patient
99204	Outpatient visit	new patient
99205	Outpatient visit	new patient
99206	Outpatient visit
99207	Outpatient visit
99208	Outpatient visit
99209	Outpatient visit
99210	Outpatient visit
99211	Outpatient visit	established patient
99212	Outpatient visit	established patient
99213	Outpatient visit	established patient
99214	Outpatient visit	established patient
99215	Outpatient visit	established patient
99221	Inpatient hospitalization
99222	Inpatient hospitalization
99223	Inpatient hospitalization
99231	Inpatient hospitalization
99232	Inpatient hospitalization
99233	Inpatient hospitalization
99251	Inpatient hospitalization
99252	Inpatient hospitalization
99253	Inpatient hospitalization
99254	Inpatient hospitalization
99255	Inpatient hospitalization
99281	ED
99282	ED
99283	ED
99284	ED
99285	ED
95886	Nerve tests
95905	Nerve tests
95907	Nerve tests
95908	Nerve tests
95909	Nerve tests
95910	Nerve tests
95911	Nerve tests
95912	Nerve tests

## Sheet: Diagnostics
Class	Definition	ICD10
Medical comorbidities	CAD	I20
Medical comorbidities	CAD	I21
Medical comorbidities	CAD	I22
Medical comorbidities	CAD	I23
Medical comorbidities	CAD	I24
Medical comorbidities	CAD	I25
Medical comorbidities	Heart attack	I21
Medical comorbidities	Angina	I20
Medical comorbidities	Hypertension	I10
Medical comorbidities	Hypertension	I11
Medical comorbidities	Hypertension	I12
Medical comorbidities	Hypertension	I13
Medical comorbidities	Hypertension	I14
Medical comorbidities	Hypertension	I15
Medical comorbidities	Hypertension	I16
Medical comorbidities	Chronic heart failure	I50
Medical comorbidities	Chronic pulmonary disease	J40
Medical comorbidities	Chronic pulmonary disease	J41
Medical comorbidities	Chronic pulmonary disease	J42
Medical comorbidities	Chronic pulmonary disease	J43
Medical comorbidities	Chronic pulmonary disease	J44
Medical comorbidities	Chronic pulmonary disease	J45
Medical comorbidities	Chronic pulmonary disease	J46
Medical comorbidities	Chronic pulmonary disease	J47
Medical comorbidities	Asthma	J45
Medical comorbidities	COPD	J44.9
Medical comorbidities	Peptic ulcer disease	K27
Medical comorbidities	Peripheral vascular disease	I73
Medical comorbidities	Liver disease	K70
Medical comorbidities	Liver disease	K71
Medical comorbidities	Liver disease	K72
Medical comorbidities	Liver disease	K73
Medical comorbidities	Liver disease	K74
Medical comorbidities	Liver disease	K75
Medical comorbidities	Liver disease	K76
Medical comorbidities	Liver disease	K77
Medical comorbidities	Cerebral vascular disease	I63
Medical comorbidities	Stroke	I65
Medical comorbidities	Stroke	I66
Medical comorbidities	Stroke	I67
Medical comorbidities	Stroke	I68
Medical comorbidities	TIA	G45
Medical comorbidities	Connective tissue disease	M30
Medical comorbidities	Connective tissue disease	M31
Medical comorbidities	Connective tissue disease	M32
Medical comorbidities	Connective tissue disease	M33
Medical comorbidities	Connective tissue disease	M34
Medical comorbidities	Connective tissue disease	M35
Medical comorbidities	Connective tissue disease	M36
Medical comorbidities	Rheumatoid arthritis	M05
Medical comorbidities	Rheumatoid arthritis	M06
Medical comorbidities	Rheumatoid arthritis	M07
Medical comorbidities	Rheumatoid arthritis	M08
Medical comorbidities	Systemic lupus	M32
Medical comorbidities	Polymyositis	M33.2
Medical comorbidities	Dermatomyositis	M33
Medical comorbidities	Scleroderma	M34
Medical comorbidities	Sjogren's syndrome	M35
Medical comorbidities	Vasculitis	M30
Medical comorbidities	Vasculitis	M31
Medical comorbidities	Vasculitis	M32
Medical comorbidities	Vasculitis	M33
Medical comorbidities	Vasculitis	M34
Medical comorbidities	Vasculitis	M35
Medical comorbidities	Vasculitis	M36
Medical comorbidities	Polymalgia rheumatica	M35
Medical comorbidities	Psoriatic arthritis	L40.50
Medical comorbidities	Ankylosing spondylitis	M45.9
Medical comorbidities	Diabetes type 1	E10
Medical comorbidities	Diabetes type II	E11
Medical comorbidities	Diabetes with end organ damage
Medical comorbidities	Kidney renal disease	N17
Medical comorbidities	Kidney renal disease	N18
Medical comorbidities	Kidney renal disease	N19
Medical comorbidities	Dementia	F01
Medical comorbidities	Dementia	F02
Medical comorbidities	Dementia	F03
Medical comorbidities	Hemiplegia	G81
Medical comorbidities	Leukemia/Lymphoma	C81
Medical comorbidities	Leukemia/Lymphoma	C82
Medical comorbidities	Leukemia/Lymphoma	C83
Medical comorbidities	Leukemia/Lymphoma	C84
Medical comorbidities	Leukemia/Lymphoma	C85
Medical comorbidities	Leukemia/Lymphoma	C86
Medical comorbidities	Leukemia/Lymphoma	C87
Medical comorbidities	Leukemia/Lymphoma	C88
Medical comorbidities	Leukemia/Lymphoma	C89
Medical comorbidities	Leukemia/Lymphoma	C90
Medical comorbidities	Leukemia/Lymphoma	C91
Medical comorbidities	Leukemia/Lymphoma	C92
Medical comorbidities	Leukemia/Lymphoma	C93
Medical comorbidities	Leukemia/Lymphoma	C94
Medical comorbidities	Leukemia/Lymphoma	C95
Medical comorbidities	Leukemia/Lymphoma	C96
Medical comorbidities	HIV	Z21
Medical comorbidities	AIDS	B20
Medical comorbidities	MS	G35
Medical comorbidities	Osteoarthritis ??
Medical comorbidities	Osteoporosis	M80
Medical comorbidities	Osteoporosis	M81
Medical comorbidities	Fibromyalgia	M79.7
Chronic Overlapping Pain Conditions	Fibromyalgia	M79.7
Chronic Overlapping Pain Conditions	Irritable Bowel syndrome	K58
Chronic Overlapping Pain Conditions	Interstitial cycstitis/Bladder syndrome	N30.10
Chronic Overlapping Pain Conditions	Interstitial cycstitis/Bladder syndrome	N30.30
Chronic Overlapping Pain Conditions	Chronic prostatis	N41.1
Chronic Overlapping Pain Conditions	Vulvudynia	N94.810
Chronic Overlapping Pain Conditions	Vulvudynia	N94.818
Chronic Overlapping Pain Conditions	Vulvudynia	N94.819
Chronic Overlapping Pain Conditions	Migraine	G43
Chronic Overlapping Pain Conditions	Tension headache	G44.201
Chronic Overlapping Pain Conditions	Tension headache	G44.209
Chronic Overlapping Pain Conditions	Tension headache	G44.211
Chronic Overlapping Pain Conditions	Tension headache	G44.219
Chronic Overlapping Pain Conditions	Tension headache	G44.221
Chronic Overlapping Pain Conditions	Tension headache	G44.229
Chronic Overlapping Pain Conditions	TMJ disorder	M26.60
Chronic Overlapping Pain Conditions	TMJ disorder	M26.62
Chronic Overlapping Pain Conditions	TMJ disorder	M26.63
Chronic Overlapping Pain Conditions	TMJ disorder	S03.0XX
Chronic Overlapping Pain Conditions	Chronic fatigue syndrome	R53.82
Chronic Overlapping Pain Conditions	Endometriosis	N80
Mental Health Conditions	Alcohol use/abuse	F10
Mental Health Conditions	Tobacco/nicotineuse	F17.2
Mental Health Conditions	Overweight/Obesity	E66
Mental Health Conditions	Anxiety disorder	F41
Mental Health Conditions	Mood disorder	F06.3
Mental Health Conditions	Bipolar disorder	F31
Mental Health Conditions	Depression	F32
Mental Health Conditions	All mental health disorders	F10
Mental Health Conditions	All mental health disorders	F11
Mental Health Conditions	All mental health disorders	F12
Mental Health Conditions	All mental health disorders	F13
Mental Health Conditions	All mental health disorders	F14
Mental Health Conditions	All mental health disorders	F15
Mental Health Conditions	All mental health disorders	F16
Mental Health Conditions	All mental health disorders	F17
Mental Health Conditions	All mental health disorders	F18
Mental Health Conditions	All mental health disorders	F19
[truncated: 96 more rows]
